# Supplementary material for: Crystal structure of a tri­fluoro­methyl benzoato quadruple-bonded dimolybdenum complex
Source: Acta Crystallogr E Crystallogr Commun. 2022 Jan 7;78(Pt 2):154–8. doi: 10.1107/S205698902200010X (PMC8819430; doi:10.1107/S205698902200010X)
Supplement: Supplementary file 1 [file e-78-00154-sup1.cif]

##############################################################################
#                                                                            #
# This CIF contains the data in a paper accepted for publication in          #
# Acta Crystallographica Section E. It conforms to the requirements of       #
# Notes for Authors for Acta Crystallographica Section E, and has been       #
# peer reviewed under the auspices of the IUCr Commission on Journals.       #
#                                                                            #
# Full details of the Crystallographic Information File format               #
# are given in the paper "The Crystallographic Information File (CIF):       #
# a New Standard Archive File for Crystallography" by S. R. Hall, F. H.      #
# Allen and I. D. Brown [Acta Cryst. (1991), A47, 655-685].                  #
#                                                                            #
# The current version of the core CIF dictionary is obtainable from          #
# ftp://ftp.iucr.org/pub/cif_core.dic.                                       #
#                                                                            #
# Software is freely available for graphical display of the structure(s)     #
# in this CIF. For information consult the CIF software page                 #
# http://www.iucr.org/resources/cif/software.                                #
#                                                                            #
# This file may be used for bona fide research purposes within the           #
# scientific community so long as proper attribution is given to the journal # 
# article from which it was obtained.                                        #
#                                                                            #
##############################################################################
data_I
_audit_creation_method     'SHELXL-2014/7'
_journal_date_recd_electronic     2021-12-13
_journal_date_accepted     2022-01-04
_journal_name_full     'Acta Crystallographica, Section E'
_journal_year     2022
_journal_volume     78
_journal_issue      2
_journal_page_first     0
_journal_page_last     0
_journal_paper_category     GM
_journal_paper_doi     10.1107/S205698902200010X
_journal_coeditor_code     MW2183
_publ_contact_author_name     'Dilek K. Dogutan'
_publ_contact_author_address
;
Department of Chemistry and Chemical Biology, Harvard University,
Cambridge, MA 02138, USA.
;
_publ_contact_author_email     dkiper@fas.harvard.edu
_publ_contact_author_fax     ?
_publ_contact_author_phone     ?
_publ_section_title
;
Crystal structure of a trifluoromethyl benzoato quadruple-bonded dimolybdenum
complex
;
loop_
    _publ_author_name
    _publ_author_footnote
    _publ_author_address
    'Aigeldinger, Elisabeth'
;
Authors contributed equally to this work
;
;
Department of Chemistry and Chemical Biology, Harvard University, Cambridge,
MA 02138,
USA
;
    'Brandao, Lilliana'
;
Authors contributed equally to this work
;
;
Department of Chemistry and Chemical Biology, Harvard University, Cambridge,
MA 02138,
USA
;
    'Powell, Troy'
;
Authors contributed equally to this work
;
;
Department of Chemistry and Chemical Biology, Harvard University, Cambridge,
MA 02138,
USA
;
    'Hartnett, Alaina C.' .
;
Department of Chemistry and Chemical Biology, Harvard University, Cambridge,
MA 02138,
USA
;
    'Sun, Rui' .
;
Department of Chemistry and Chemical Biology, Harvard University, Cambridge,
MA 02138,
USA
;
    'Dogutan, Dilek K.' .
;
Department of Chemistry and Chemical Biology, Harvard University, Cambridge,
MA 02138,
USA
;
    'Zheng, Shao-Liang' .
;
Department of Chemistry and Chemical Biology, Harvard University, Cambridge,
MA 02138,
USA
;
_publ_section_synopsis
;
The quadruple-bond complex, [Mo~2~(<i>p</i>-O~2~CC~6~H~4~CF~3~)~4~\\cdot2THF],
crystallizes in the triclinic space group <i>P</i>\=1 with intercalated
pentane/THF lattice solvent molecules. The electron-withdrawing group on the
paddlewheel carboxylate together with the axial THF molecules lead to a slight
lengthening of the metal--metal bond, as predicted by Cotton.
;
_chemical_name_systematic
;\
Tetrakis[\m-4-(trifluoromethyl)benzoato-\k^2^<i>O</i>:<i>O</i>')\
bis[(tetrahydrofuran-\k<i>O</i>)molybdenum(II)]
0.762-pentane 0.238-tetrahydrofuran solvate
;
_chemical_name_common     ?
_chemical_formula_moiety
                            'C40 H32 F12 Mo2 O10, 0.238(C4 H8 O), 0.762(C5 H12)'
_chemical_formula_sum     'C44.76 H43.05 F12 Mo2 O10.24'
_chemical_formula_iupac
                  '[Mo2 (C8 H4 F3 O2)4 (C4 H8 O)2], 0.762 C5 H12, 0.238 C4 H8 O'
_chemical_formula_weight     1164.68
_chemical_melting_point     ?
_space_group_crystal_system     triclinic
_space_group_name_H-M_alt     'P -1'
_space_group_name_Hall     '-P 1'
loop_
    _space_group_symop_operation_xyz
    'x, y, z'
    '-x, -y, -z'
_cell_length_a     7.7687(17)
_cell_length_b     12.099(5)
_cell_length_c     12.572(2)
_cell_angle_alpha     85.843(13)
_cell_angle_beta     81.208(8)
_cell_angle_gamma     83.107(16)
_cell_volume     1157.6(6)
_cell_formula_units_Z     1
_cell_measurement_reflns_used     9835
_cell_measurement_theta_min     2.48
_cell_measurement_theta_max     27.2
_cell_measurement_temperature     100(2)
_exptl_crystal_description     block
_exptl_crystal_colour     orange
_exptl_crystal_size_max     0.297
_exptl_crystal_size_mid     0.132
_exptl_crystal_size_min     0.056
_exptl_crystal_density_diffrn     1.671
_exptl_crystal_density_meas     ?
_exptl_crystal_density_method     ?
_exptl_crystal_F_000     586
_exptl_absorpt_coefficient_mu     0.647
_exptl_absorpt_correction_type     multi-scan
_exptl_absorpt_process_details
;
(SADABS; Krause <i>et al.</i>,  2015)
;
_exptl_absorpt_correction_T_min     0.7011
_exptl_absorpt_correction_T_max     0.7452
_exptl_special_details
;
A single orange plate (0.297 mm \\times 0.132 mm \\times 0.056 mm)
was chosen for single crystal X-ray diffraction using a Bruker three-circle
platform goniometer equipped with an Photon100 CMOS detector. Data were
collected as a series of \f and/or \w scans. Data integration down to 0.84 \%A
resolution was carried out using SAINT V8.37A with reflection spot size
optimization. Absorption corrections were made with the program SADABS 2016/2
(Krause <i>et al.</i>, 2015). Space group assignments were determined by
examination of systematic absences, <i>E</i>-statistics, and successive
refinement of the structures. The structure was solved by the Intrinsic
Phasing methods and refined by least squares methods also using SHELXT-2014
and SHELXL-2014 with the OLEX 2 (Dolomanov <i>et al.</i>, 2019) interface.
The program PLATON (Spek, 2020) was employed to confirm the absence of higher
 symmetry space groups. All non-H atoms, including the disorder fragment, were
 located in difference Fourier maps, and then refined anisotropically. Outlier
 reflections were omitted from refinement when appropriate.
;
_diffrn_ambient_temperature     100(2)
_diffrn_radiation_type     MoK\a
_diffrn_radiation_wavelength     0.71073
_diffrn_radiation_source     'I\mS microfocus tube'
_diffrn_measurement_device_type
;
Bruker D8 goniometer with Photon 100 CMOS detector
;
_diffrn_measurement_method     'omega and phi scans'
_diffrn_detector_area_resol_mean     ?
_diffrn_reflns_number     39433
_diffrn_reflns_av_R_equivalents     0.0326
_diffrn_reflns_av_unetI/netI     0.0183
_diffrn_reflns_theta_min     2.669
_diffrn_reflns_theta_max     25.097
_diffrn_reflns_theta_full     25.097
_diffrn_measured_fraction_theta_max     0.994
_diffrn_measured_fraction_theta_full     0.994
_diffrn_reflns_limit_h_min     -9
_diffrn_reflns_limit_h_max     9
_diffrn_reflns_limit_k_min     -14
_diffrn_reflns_limit_k_max     14
_diffrn_reflns_limit_l_min     -14
_diffrn_reflns_limit_l_max     14
_refine_special_details
;
 Refinement of F^2^ against ALL reflections.  The weighted R-factor wR and
 goodness of fit S are based on F^2^, conventional R-factors R are based
 on F, with F set to zero for negative F^2^. The threshold expression of
 F^2^ > 2sigma(F^2^) is used only for calculating R-factors(gt) etc. and is
 not relevant to the choice of reflections for refinement.  R-factors based
 on F^2^ are statistically about twice as large as those based on F, and R-
 factors based on all data will be even larger. All non-H atoms, as well as
 the disordered atoms were located in difference-Fourier maps, and then
 refined anisotropically. The restraints on bond lengths and constraints of
 the atomic displacement parameters on each pair of disorder fragments
 (SADI/SAME and EADP instructions of SHELXL-2014) as well as the restraints
 of the atomic displacement parameters (SIMU/RIGU instructions of SHELXL-
 2014), if necessary, have been applied for the disorder refinement.
;
_reflns_number_total     4094
_reflns_number_gt     3814
_reflns_threshold_expression     'I > 2\s(I)'
_refine_ls_structure_factor_coef     Fsqd
_refine_ls_matrix_type     full
_refine_ls_R_factor_all     0.0320
_refine_ls_R_factor_gt     0.0284
_refine_ls_wR_factor_gt     0.0621
_refine_ls_wR_factor_ref     0.0640
_refine_ls_goodness_of_fit_ref     1.117
_refine_ls_restrained_S_all     1.065
_refine_ls_number_reflns     4094
_refine_ls_number_parameters     493
_refine_ls_number_restraints     713
_refine_ls_hydrogen_treatment     constr
_refine_ls_weighting_scheme     calc
_refine_ls_weighting_details
              'w=1/[\s^2^(Fo^2^)+(0.0191P)^2^+2.0296P] where P=(Fo^2^+2Fc^2^)/3'
_atom_sites_solution_hydrogens     geom
_atom_sites_solution_primary     dual
_atom_sites_solution_secondary     ?
_refine_ls_shift/su_max     0.000
_refine_ls_shift/su_mean     0.000
_refine_diff_density_max     0.666
_refine_diff_density_min     -0.394
_refine_ls_extinction_method     none
_refine_ls_extinction_coef     .
loop_
    _atom_type_symbol
    _atom_type_description
    _atom_type_scat_dispersion_real
    _atom_type_scat_dispersion_imag
    _atom_type_scat_source
    'C' 'C' 0.0033 0.0016
                         'International Tables Vol C Tables 4.2.6.8 and 6.1.1.4'
    'H' 'H' 0.0000 0.0000
                         'International Tables Vol C Tables 4.2.6.8 and 6.1.1.4'
    'F' 'F' 0.0171 0.0103
                         'International Tables Vol C Tables 4.2.6.8 and 6.1.1.4'
    'Mo' 'Mo' -1.6832 0.6857
                         'International Tables Vol C Tables 4.2.6.8 and 6.1.1.4'
    'O' 'O' 0.0106 0.0060
                         'International Tables Vol C Tables 4.2.6.8 and 6.1.1.4'
_computing_data_collection
;
APEX2 (Bruker, 2015)
;
_computing_cell_refinement
;
SAINT  (Bruker, 2015)
;
_computing_data_reduction
;
SAINT (Bruker, 2015)
;
_computing_structure_solution
;
SHELXT2014 (Sheldrick, 2015a)
;
_computing_structure_refinement
;
SHELXL2014 (Sheldrick, 2015b)
;
_computing_molecular_graphics
;
SHELXTL (Sheldrick, 2008)
;
_computing_publication_material
;
SHELXTL (Sheldrick, 2008), and PLATON (Spek, 2020)
;
loop_
    _atom_site_type_symbol
    _atom_site_label
    _atom_site_fract_x
    _atom_site_fract_y
    _atom_site_fract_z
    _atom_site_U_iso_or_equiv
    _atom_site_adp_type
    _atom_site_calc_flag
    _atom_site_occupancy
    _atom_site_disorder_assembly
    _atom_site_disorder_group
    Mo Mo1 -0.08669(3) 0.43800(2) 0.51162(2) 0.01390(8) Uani d 1 . .
    C C1 0.8554(11) 0.0198(7) 0.3139(9) 0.0362(17) Uani d 0.796(10) A 1
    F F1 0.8182(10) -0.0767(5) 0.2806(5) 0.0615(15) Uani d 0.796(10) A 1
    F F2 0.9308(6) -0.0074(4) 0.4035(4) 0.0685(14) Uani d 0.796(10) A 1
    F F3 0.9798(5) 0.0542(3) 0.2420(4) 0.0629(14) Uani d 0.796(10) A 1
    C C1A 0.840(5) 0.013(4) 0.301(5) 0.054(5) Uani d 0.204(10) A 2
    F F1A 0.817(4) -0.083(2) 0.327(2) 0.066(5) Uani d 0.204(10) A 2
    F F2A 0.9862(16) 0.0311(12) 0.3439(19) 0.059(4) Uani d 0.204(10) A 2
    F F3A 0.908(2) 0.0366(15) 0.1933(16) 0.080(5) Uani d 0.204(10) A 2
    C C14 -0.273(2) 0.6434(15) -0.1264(11) 0.044(4) Uani d 0.38(3) B 1
    F F4 -0.421(2) 0.7128(18) -0.1227(17) 0.052(4) Uani d 0.38(3) B 1
    F F5 -0.303(3) 0.5510(13) -0.1700(15) 0.055(3) Uani d 0.38(3) B 1
    F F6 -0.1534(18) 0.692(2) -0.1933(11) 0.059(3) Uani d 0.38(3) B 1
    C C14A -0.2779(13) 0.6523(8) -0.1247(6) 0.034(2) Uani d 0.62(3) B 2
    F F4A -0.4522(11) 0.6827(10) -0.1123(11) 0.0398(19) Uani d 0.62(3) B 2
    F F5A -0.2538(17) 0.5654(8) -0.1889(9) 0.044(2) Uani d 0.62(3) B 2
    F F6A -0.1972(17) 0.7326(11) -0.1815(8) 0.053(2) Uani d 0.62(3) B 2
    O O1 0.1106(2) 0.31186(14) 0.45777(13) 0.0156(4) Uani d 1 . .
    O O2 0.2954(2) 0.44209(14) 0.43387(13) 0.0154(4) Uani d 1 . .
    O O3 0.0284(2) 0.60139(14) 0.32975(13) 0.0159(4) Uani d 1 . .
    O O4 -0.1488(2) 0.46706(14) 0.35423(13) 0.0160(4) Uani d 1 . .
    C C2 0.6966(4) 0.1020(2) 0.3359(2) 0.0258(6) Uani d 1 . .
    C C3 0.5312(4) 0.0680(2) 0.3649(2) 0.0287(6) Uani d 1 . .
    H H3 0.5155 -0.0086 0.3645 0.034 Uiso calc 1 . .
    C C4 0.3887(4) 0.1452(2) 0.3945(2) 0.0238(6) Uani d 1 . .
    H H4 0.2752 0.1218 0.4143 0.029 Uiso calc 1 . .
    C C5 0.4124(3) 0.2572(2) 0.39516(19) 0.0169(5) Uani d 1 . .
    C C6 0.5781(3) 0.2909(2) 0.3642(2) 0.0189(5) Uani d 1 . .
    H H6 0.5937 0.3677 0.3635 0.023 Uiso calc 1 . .
    C C7 0.7206(3) 0.2141(2) 0.3345(2) 0.0231(6) Uani d 1 . .
    H H7 0.8337 0.2376 0.3133 0.028 Uiso calc 1 . .
    C C8 0.2638(3) 0.3418(2) 0.43068(19) 0.0159(5) Uani d 1 . .
    C C9 -0.0782(3) 0.5447(2) 0.2967(2) 0.0173(5) Uani d 1 . .
    C C10 -0.1245(3) 0.5704(2) 0.1862(2) 0.0190(5) Uani d 1 . .
    C C11 -0.2181(3) 0.4987(2) 0.1418(2) 0.0233(6) Uani d 1 . .
    H H11 -0.2507 0.4327 0.1815 0.028 Uiso calc 1 . .
    C C12 -0.2635(4) 0.5235(3) 0.0398(2) 0.0284(7) Uani d 1 . .
    H H12 -0.3263 0.4743 0.0091 0.034 Uiso calc 1 . .
    C C13 -0.2173(4) 0.6201(3) -0.0171(2) 0.0282(7) Uani d 1 . .
    C C15 -0.1237(4) 0.6919(3) 0.0260(2) 0.0304(7) Uani d 1 . .
    H H15 -0.0920 0.7580 -0.0138 0.036 Uiso calc 1 . .
    C C16 -0.0768(4) 0.6667(2) 0.1275(2) 0.0250(6) Uani d 1 . .
    H H16 -0.0117 0.7153 0.1572 0.030 Uiso calc 1 . .
    O O1S -0.3188(2) 0.31076(15) 0.58783(14) 0.0215(4) Uani d 0.397(15) C 1
    C C1S -0.237(3) 0.1999(13) 0.6187(15) 0.025(3) Uani d 0.397(15) C 1
    H H1SA -0.1085 0.1989 0.6102 0.030 Uiso calc 0.397(15) C 1
    H H1SB -0.2658 0.1435 0.5728 0.030 Uiso calc 0.397(15) C 1
    C C2S -0.310(5) 0.175(3) 0.735(2) 0.032(4) Uani d 0.397(15) C 1
    H H2SA -0.2329 0.1961 0.7844 0.038 Uiso calc 0.397(15) C 1
    H H2SB -0.3254 0.0946 0.7494 0.038 Uiso calc 0.397(15) C 1
    C C3S -0.4855(15) 0.2465(9) 0.7481(8) 0.033(3) Uani d 0.397(15) C 1
    H H3SA -0.5817 0.2005 0.7457 0.039 Uiso calc 0.397(15) C 1
    H H3SB -0.5062 0.2823 0.8180 0.039 Uiso calc 0.397(15) C 1
    C C4S -0.4781(18) 0.3292(12) 0.6608(11) 0.020(3) Uani d 0.397(15) C 1
    H H4SA -0.5790 0.3272 0.6217 0.024 Uiso calc 0.397(15) C 1
    H H4SB -0.4868 0.4040 0.6896 0.024 Uiso calc 0.397(15) C 1
    O O1T -0.3188(2) 0.31076(15) 0.58783(14) 0.0215(4) Uani d 0.603(15) C 2
    C C1T -0.2628(19) 0.1954(9) 0.6098(9) 0.025(2) Uani d 0.603(15) C 2
    H H1TA -0.1365 0.1778 0.5831 0.030 Uiso calc 0.603(15) C 2
    H H1TB -0.3303 0.1473 0.5756 0.030 Uiso calc 0.603(15) C 2
    C C2T -0.298(3) 0.1793(19) 0.7318(12) 0.029(3) Uani d 0.603(15) C 2
    H H2TA -0.1874 0.1726 0.7628 0.035 Uiso calc 0.603(15) C 2
    H H2TB -0.3569 0.1113 0.7536 0.035 Uiso calc 0.603(15) C 2
    C C3T -0.4179(10) 0.2836(6) 0.7699(4) 0.0307(17) Uani d 0.603(15) C 2
    H H3TA -0.5269 0.2626 0.8142 0.037 Uiso calc 0.603(15) C 2
    H H3TB -0.3577 0.3276 0.8133 0.037 Uiso calc 0.603(15) C 2
    C C4T -0.4562(12) 0.3465(8) 0.6735(7) 0.021(2) Uani d 0.603(15) C 2
    H H4TA -0.4587 0.4273 0.6826 0.025 Uiso calc 0.603(15) C 2
    H H4TB -0.5717 0.3322 0.6568 0.025 Uiso calc 0.603(15) C 2
    C C5S 0.2278(18) 0.8776(12) -0.0236(14) 0.077(4) Uani d 0.381(5) D -1
    H H5SA 0.2614 0.8639 -0.1002 0.116 Uiso calc 0.381(5) D -1
    H H5SB 0.0998 0.8845 -0.0058 0.116 Uiso calc 0.381(5) D -1
    H H5SC 0.2789 0.8154 0.0200 0.116 Uiso calc 0.381(5) D -1
    C C6S 0.2985(18) 0.9909(13) 0.0015(11) 0.070(3) Uani d 0.381(5) D -1
    H H6SA 0.2682 1.0516 -0.0519 0.084 Uiso calc 0.381(5) D -1
    H H6SB 0.2462 1.0141 0.0744 0.084 Uiso calc 0.381(5) D -1
    C C7S 0.5068(17) 0.9639(12) -0.0061(15) 0.075(4) Uani d 0.381(5) D -1
    H H7SA 0.5375 0.8957 0.0386 0.090 Uiso calc 0.381(5) D -1
    H H7SB 0.5615 0.9530 -0.0816 0.090 Uiso calc 0.381(5) D -1
    C C8S 0.571(2) 1.0696(17) 0.038(3) 0.090(5) Uani d 0.381(5) D -1
    H H8SA 0.5284 1.0750 0.1161 0.108 Uiso calc 0.381(5) D -1
    H H8SB 0.5270 1.1391 -0.0007 0.108 Uiso calc 0.381(5) D -1
    C C9S 0.781(2) 1.049(2) 0.0156(16) 0.108(6) Uani d 0.381(5) D -1
    H H9SA 0.8179 1.0141 -0.0534 0.162 Uiso calc 0.381(5) D -1
    H H9SB 0.8235 0.9998 0.0736 0.162 Uiso calc 0.381(5) D -1
    H H9SC 0.8292 1.1204 0.0128 0.162 Uiso calc 0.381(5) D -1
    O O2S 0.443(5) 0.928(3) -0.016(5) 0.076(6) Uani d 0.119(5) D -2
    C C10S 0.337(5) 1.033(3) -0.030(4) 0.079(6) Uani d 0.119(5) D -2
    H H10A 0.2310 1.0377 0.0246 0.095 Uiso calc 0.119(5) D -2
    H H10B 0.2999 1.0399 -0.1026 0.095 Uiso calc 0.119(5) D -2
    C C11S 0.447(5) 1.125(2) -0.019(3) 0.074(6) Uani d 0.119(5) D -2
    H H11A 0.3840 1.1782 0.0338 0.089 Uiso calc 0.119(5) D -2
    H H11B 0.4788 1.1652 -0.0887 0.089 Uiso calc 0.119(5) D -2
    C C12S 0.610(7) 1.062(4) 0.023(7) 0.087(7) Uani d 0.119(5) D -2
    H H12A 0.7167 1.0959 -0.0106 0.105 Uiso calc 0.119(5) D -2
    H H12B 0.5991 1.0646 0.1020 0.105 Uiso calc 0.119(5) D -2
    C C13S 0.617(5) 0.950(3) -0.008(4) 0.082(7) Uani d 0.119(5) D -2
    H H13A 0.6922 0.9400 -0.0786 0.099 Uiso calc 0.119(5) D -2
    H H13B 0.6662 0.8971 0.0462 0.099 Uiso calc 0.119(5) D -2
loop_
    _atom_site_aniso_label
    _atom_site_aniso_U_11
    _atom_site_aniso_U_22
    _atom_site_aniso_U_33
    _atom_site_aniso_U_12
    _atom_site_aniso_U_13
    _atom_site_aniso_U_23
    Mo1 0.01239(11) 0.01700(12) 0.01261(12) -0.00162(8) -0.00291(8) -0.00050(8)
    C1 0.030(3) 0.027(3) 0.051(3) 0.002(2) -0.003(2) -0.009(2)
    F1 0.044(2) 0.036(2) 0.104(4) 0.0089(15) -0.002(3) -0.040(3)
    F2 0.058(2) 0.075(3) 0.064(2) 0.0443(19) -0.0200(19) -0.0107(19)
    F3 0.035(2) 0.0470(17) 0.092(3) 0.0125(14) 0.0261(19) -0.0070(18)
    C1A 0.030(8) 0.048(8) 0.084(9) 0.013(6) -0.003(6) -0.033(7)
    F1A 0.033(7) 0.043(6) 0.116(13) 0.016(5) 0.003(9) -0.029(8)
    F2A 0.028(6) 0.049(7) 0.101(11) 0.012(4) -0.011(6) -0.029(7)
    F3A 0.042(8) 0.092(9) 0.095(8) 0.030(6) 0.010(6) -0.029(6)
    C14 0.035(6) 0.070(6) 0.021(7) 0.018(4) -0.010(4) -0.003(5)
    F4 0.043(5) 0.081(7) 0.022(4) 0.033(5) -0.009(4) 0.006(6)
    F5 0.058(7) 0.091(5) 0.015(5) 0.000(4) -0.008(5) -0.009(4)
    F6 0.054(5) 0.099(8) 0.017(3) 0.008(5) -0.009(3) 0.017(5)
    C14A 0.033(4) 0.050(4) 0.017(4) 0.008(3) -0.007(3) -0.004(3)
    F4A 0.032(2) 0.060(4) 0.025(3) 0.013(2) -0.013(2) 0.000(3)
    F5A 0.048(4) 0.064(3) 0.016(3) 0.022(3) -0.011(3) -0.014(2)
    F6A 0.061(4) 0.075(5) 0.026(3) -0.017(3) -0.020(3) 0.021(3)
    O1 0.0144(9) 0.0176(9) 0.0153(9) -0.0026(7) -0.0035(7) 0.0000(7)
    O2 0.0133(8) 0.0179(9) 0.0154(9) -0.0026(7) -0.0026(7) 0.0001(7)
    O3 0.0141(8) 0.0195(9) 0.0146(9) -0.0032(7) -0.0033(7) -0.0001(7)
    O4 0.0144(8) 0.0195(9) 0.0149(9) -0.0025(7) -0.0040(7) -0.0005(7)
    C2 0.0243(15) 0.0243(15) 0.0277(15) 0.0034(12) -0.0031(12) -0.0055(12)
    C3 0.0283(15) 0.0207(14) 0.0370(17) -0.0003(12) -0.0040(13) -0.0064(12)
    C4 0.0199(14) 0.0250(15) 0.0271(15) -0.0037(11) -0.0032(11) -0.0030(11)
    C5 0.0167(13) 0.0216(13) 0.0125(12) -0.0004(10) -0.0047(10) 0.0005(10)
    C6 0.0183(13) 0.0203(13) 0.0185(13) -0.0005(10) -0.0058(10) -0.0001(10)
    C7 0.0155(13) 0.0295(15) 0.0240(14) -0.0001(11) -0.0032(11) -0.0030(11)
    C8 0.0171(13) 0.0208(14) 0.0105(12) -0.0029(10) -0.0051(10) 0.0016(10)
    C9 0.0132(12) 0.0203(13) 0.0176(13) 0.0018(10) -0.0014(10) -0.0023(10)
    C10 0.0159(13) 0.0262(14) 0.0136(12) 0.0035(10) -0.0017(10) -0.0035(10)
    C11 0.0199(13) 0.0299(15) 0.0198(14) 0.0007(11) -0.0039(11) -0.0031(11)
    C12 0.0217(14) 0.0448(18) 0.0206(14) 0.0020(13) -0.0093(11) -0.0112(13)
    C13 0.0221(14) 0.0449(18) 0.0149(13) 0.0080(13) -0.0029(11) -0.0025(12)
    C15 0.0299(16) 0.0399(18) 0.0187(14) 0.0002(13) -0.0025(12) 0.0068(12)
    C16 0.0246(14) 0.0310(15) 0.0195(14) -0.0032(12) -0.0045(11) 0.0010(11)
    O1S 0.0183(9) 0.0200(9) 0.0255(10) -0.0013(7) -0.0011(7) -0.0022(7)
    C1S 0.021(5) 0.016(4) 0.037(5) -0.004(4) -0.001(4) -0.003(3)
    C2S 0.035(6) 0.028(6) 0.032(5) -0.003(5) -0.003(4) 0.004(4)
    C3S 0.034(4) 0.028(4) 0.031(4) -0.002(3) 0.009(3) 0.002(3)
    C4S 0.010(4) 0.028(5) 0.024(4) -0.008(3) -0.006(3) -0.005(3)
    O1T 0.0183(9) 0.0200(9) 0.0255(10) -0.0013(7) -0.0011(7) -0.0022(7)
    C1T 0.020(4) 0.021(3) 0.033(3) -0.005(2) 0.001(3) -0.002(2)
    C2T 0.031(4) 0.022(4) 0.033(4) 0.002(4) -0.009(3) 0.005(3)
    C3T 0.026(3) 0.037(3) 0.025(2) 0.005(3) 0.003(2) 0.002(2)
    C4T 0.015(3) 0.021(3) 0.027(3) -0.005(3) 0.003(3) -0.003(2)
    C5S 0.080(8) 0.080(8) 0.064(8) 0.009(6) -0.005(6) 0.015(7)
    C6S 0.082(8) 0.075(8) 0.042(6) 0.015(6) -0.005(6) 0.027(5)
    C7S 0.086(8) 0.071(8) 0.056(6) 0.013(7) -0.002(6) 0.025(6)
    C8S 0.101(9) 0.083(8) 0.076(11) 0.012(7) -0.011(7) 0.013(7)
    C9S 0.109(10) 0.130(15) 0.079(11) 0.002(9) -0.019(8) 0.015(12)
    O2S 0.087(11) 0.079(10) 0.049(11) 0.025(9) -0.011(10) 0.020(9)
    C10S 0.094(12) 0.078(11) 0.052(11) 0.022(10) -0.005(11) 0.026(10)
    C11S 0.092(12) 0.067(11) 0.051(11) 0.026(10) -0.012(10) 0.031(10)
    C12S 0.101(13) 0.084(11) 0.067(12) 0.013(11) -0.008(11) 0.019(11)
    C13S 0.087(12) 0.080(11) 0.072(11) 0.014(11) -0.020(11) 0.025(10)
_geom_special_details
;
 All esds (except the esd in the dihedral angle between two l.s. planes)
 are estimated using the full covariance matrix.  The cell esds are taken
 into account individually in the estimation of esds in distances, angles
 and torsion angles; correlations between esds in cell parameters are only
 used when they are defined by crystal symmetry.  An approximate (isotropic)
 treatment of cell esds is used for estimating esds involving l.s. planes.
;
loop_
    _geom_bond_atom_site_label_1
    _geom_bond_atom_site_label_2
    _geom_bond_site_symmetry_2
    _geom_bond_distance
    _geom_bond_publ_flag
    Mo1 O1 . 2.0996(17) y
    Mo1 O4 . 2.1030(17) y
    Mo1 O2 2_566 2.1076(17) y
    Mo1 Mo1 2_566 2.1098(7) y
    Mo1 O3 2_566 2.1204(17) y
    Mo1 O1T . 2.5422(19) ?
    Mo1 O1S . 2.5422(19) y
    C1 F3 . 1.304(12) ?
    C1 F1 . 1.345(11) ?
    C1 F2 . 1.349(11) ?
    C1 C2 . 1.493(6) ?
    C1A F1A . 1.21(7) ?
    C1A F2A . 1.38(5) ?
    C1A F3A . 1.40(7) ?
    C1A C2 . 1.494(18) ?
    C14 F6 . 1.314(14) ?
    C14 F4 . 1.341(13) ?
    C14 F5 . 1.341(14) ?
    C14 C13 . 1.500(13) ?
    C14A F6A . 1.326(8) ?
    C14A F4A . 1.348(9) ?
    C14A F5A . 1.349(8) ?
    C14A C13 . 1.509(8) ?
    O1 C8 . 1.275(3) ?
    O2 C8 . 1.271(3) ?
    O2 Mo1 2_566 2.1076(17) ?
    O3 C9 . 1.269(3) ?
    O3 Mo1 2_566 2.1204(17) ?
    O4 C9 . 1.270(3) ?
    C2 C3 . 1.384(4) ?
    C2 C7 . 1.389(4) ?
    C3 C4 . 1.382(4) ?
    C3 H3 . 0.9500 ?
    C4 C5 . 1.390(4) ?
    C4 H4 . 0.9500 ?
    C5 C6 . 1.387(4) ?
    C5 C8 . 1.485(3) ?
    C6 C7 . 1.381(4) ?
    C6 H6 . 0.9500 ?
    C7 H7 . 0.9500 ?
    C9 C10 . 1.490(3) ?
    C10 C16 . 1.391(4) ?
    C10 C11 . 1.392(4) ?
    C11 C12 . 1.385(4) ?
    C11 H11 . 0.9500 ?
    C12 C13 . 1.382(4) ?
    C12 H12 . 0.9500 ?
    C13 C15 . 1.385(4) ?
    C15 C16 . 1.383(4) ?
    C15 H15 . 0.9500 ?
    C16 H16 . 0.9500 ?
    O1S C4S . 1.428(11) ?
    O1S C1S . 1.465(12) ?
    C1S C2S . 1.512(13) ?
    C1S H1SA . 0.9900 ?
    C1S H1SB . 0.9900 ?
    C2S C3S . 1.519(17) ?
    C2S H2SA . 0.9900 ?
    C2S H2SB . 0.9900 ?
    C3S C4S . 1.430(12) ?
    C3S H3SA . 0.9900 ?
    C3S H3SB . 0.9900 ?
    C4S H4SA . 0.9900 ?
    C4S H4SB . 0.9900 ?
    O1T C1T . 1.431(9) ?
    O1T C4T . 1.447(7) ?
    C1T C2T . 1.518(11) ?
    C1T H1TA . 0.9900 ?
    C1T H1TB . 0.9900 ?
    C2T C3T . 1.535(13) ?
    C2T H2TA . 0.9900 ?
    C2T H2TB . 0.9900 ?
    C3T C4T . 1.434(8) ?
    C3T H3TA . 0.9900 ?
    C3T H3TB . 0.9900 ?
    C4T H4TA . 0.9900 ?
    C4T H4TB . 0.9900 ?
    C5S C6S . 1.605(14) ?
    C5S H5SA . 0.9800 ?
    C5S H5SB . 0.9800 ?
    C5S H5SC . 0.9800 ?
    C6S C7S . 1.602(14) ?
    C6S H6SA . 0.9900 ?
    C6S H6SB . 0.9900 ?
    C7S C8S . 1.590(15) ?
    C7S H7SA . 0.9900 ?
    C7S H7SB . 0.9900 ?
    C8S C9S . 1.607(15) ?
    C8S H8SA . 0.9900 ?
    C8S H8SB . 0.9900 ?
    C9S H9SA . 0.9800 ?
    C9S H9SB . 0.9800 ?
    C9S H9SC . 0.9800 ?
    O2S C13S . 1.425(18) ?
    O2S C10S . 1.442(18) ?
    C10S C11S . 1.505(18) ?
    C10S H10A . 0.9900 ?
    C10S H10B . 0.9900 ?
    C11S C12S . 1.53(2) ?
    C11S H11A . 0.9900 ?
    C11S H11B . 0.9900 ?
    C12S C13S . 1.436(18) ?
    C12S H12A . 0.9900 ?
    C12S H12B . 0.9900 ?
    C13S H13A . 0.9900 ?
    C13S H13B . 0.9900 ?
loop_
    _geom_angle_atom_site_label_1
    _geom_angle_atom_site_label_2
    _geom_angle_atom_site_label_3
    _geom_angle_site_symmetry_1
    _geom_angle_site_symmetry_3
    _geom_angle
    _geom_angle_publ_flag
    O1 Mo1 O4 . . 89.95(7) ?
    O1 Mo1 O2 . 2_566 176.69(6) ?
    O4 Mo1 O2 . 2_566 89.57(7) ?
    O1 Mo1 Mo1 . 2_566 93.20(5) y
    O4 Mo1 Mo1 . 2_566 92.37(5) y
    O2 Mo1 Mo1 2_566 2_566 90.10(5) y
    O1 Mo1 O3 . 2_566 88.41(7) ?
    O4 Mo1 O3 . 2_566 176.47(7) ?
    O2 Mo1 O3 2_566 2_566 91.89(6) ?
    Mo1 Mo1 O3 2_566 2_566 90.84(5) y
    O1 Mo1 O1T . . 96.83(6) ?
    O4 Mo1 O1T . . 98.97(6) ?
    O2 Mo1 O1T 2_566 . 80.01(6) ?
    Mo1 Mo1 O1T 2_566 . 164.83(4) ?
    O3 Mo1 O1T 2_566 . 78.13(6) ?
    O1 Mo1 O1S . . 96.83(6) ?
    O4 Mo1 O1S . . 98.97(6) ?
    O2 Mo1 O1S 2_566 . 80.01(6) ?
    Mo1 Mo1 O1S 2_566 . 164.83(4) ?
    O3 Mo1 O1S 2_566 . 78.13(6) ?
    F3 C1 F1 . . 106.4(6) ?
    F3 C1 F2 . . 105.0(7) ?
    F1 C1 F2 . . 106.0(8) ?
    F3 C1 C2 . . 114.9(8) ?
    F1 C1 C2 . . 112.5(7) ?
    F2 C1 C2 . . 111.3(6) ?
    F1A C1A F2A . . 105(4) ?
    F1A C1A F3A . . 117(3) ?
    F2A C1A F3A . . 97(4) ?
    F1A C1A C2 . . 118(5) ?
    F2A C1A C2 . . 108(3) ?
    F3A C1A C2 . . 109(4) ?
    F6 C14 F4 . . 106.6(13) ?
    F6 C14 F5 . . 108.3(13) ?
    F4 C14 F5 . . 106.3(15) ?
    F6 C14 C13 . . 111.0(12) ?
    F4 C14 C13 . . 111.7(14) ?
    F5 C14 C13 . . 112.6(14) ?
    F6A C14A F4A . . 108.9(7) ?
    F6A C14A F5A . . 105.8(7) ?
    F4A C14A F5A . . 104.3(8) ?
    F6A C14A C13 . . 114.5(7) ?
    F4A C14A C13 . . 110.8(8) ?
    F5A C14A C13 . . 112.0(8) ?
    C8 O1 Mo1 . . 115.86(15) ?
    C8 O2 Mo1 . 2_566 118.49(15) ?
    C9 O3 Mo1 . 2_566 117.28(15) ?
    C9 O4 Mo1 . . 116.71(15) ?
    C3 C2 C7 . . 120.3(3) ?
    C3 C2 C1 . . 121.5(5) ?
    C7 C2 C1 . . 118.0(5) ?
    C3 C2 C1A . . 116(2) ?
    C7 C2 C1A . . 124(3) ?
    C4 C3 C2 . . 120.2(3) ?
    C4 C3 H3 . . 119.9 ?
    C2 C3 H3 . . 119.9 ?
    C3 C4 C5 . . 119.7(3) ?
    C3 C4 H4 . . 120.2 ?
    C5 C4 H4 . . 120.2 ?
    C6 C5 C4 . . 119.8(2) ?
    C6 C5 C8 . . 119.0(2) ?
    C4 C5 C8 . . 121.2(2) ?
    C7 C6 C5 . . 120.7(2) ?
    C7 C6 H6 . . 119.7 ?
    C5 C6 H6 . . 119.7 ?
    C6 C7 C2 . . 119.3(3) ?
    C6 C7 H7 . . 120.4 ?
    C2 C7 H7 . . 120.4 ?
    O2 C8 O1 . . 122.3(2) ?
    O2 C8 C5 . . 118.2(2) ?
    O1 C8 C5 . . 119.5(2) ?
    O3 C9 O4 . . 122.8(2) ?
    O3 C9 C10 . . 119.1(2) ?
    O4 C9 C10 . . 118.1(2) ?
    C16 C10 C11 . . 119.7(2) ?
    C16 C10 C9 . . 120.3(2) ?
    C11 C10 C9 . . 120.0(2) ?
    C12 C11 C10 . . 120.0(3) ?
    C12 C11 H11 . . 120.0 ?
    C10 C11 H11 . . 120.0 ?
    C13 C12 C11 . . 119.8(3) ?
    C13 C12 H12 . . 120.1 ?
    C11 C12 H12 . . 120.1 ?
    C12 C13 C15 . . 120.8(3) ?
    C12 C13 C14 . . 117.3(7) ?
    C15 C13 C14 . . 121.9(7) ?
    C12 C13 C14A . . 120.1(5) ?
    C15 C13 C14A . . 119.0(5) ?
    C16 C15 C13 . . 119.5(3) ?
    C16 C15 H15 . . 120.2 ?
    C13 C15 H15 . . 120.2 ?
    C15 C16 C10 . . 120.3(3) ?
    C15 C16 H16 . . 119.9 ?
    C10 C16 H16 . . 119.9 ?
    C4S O1S C1S . . 106.0(9) ?
    C4S O1S Mo1 . . 131.9(7) ?
    C1S O1S Mo1 . . 110.8(10) ?
    O1S C1S C2S . . 107.0(10) ?
    O1S C1S H1SA . . 110.3 ?
    C2S C1S H1SA . . 110.3 ?
    O1S C1S H1SB . . 110.3 ?
    C2S C1S H1SB . . 110.3 ?
    H1SA C1S H1SB . . 108.6 ?
    C1S C2S C3S . . 102.6(12) ?
    C1S C2S H2SA . . 111.3 ?
    C3S C2S H2SA . . 111.3 ?
    C1S C2S H2SB . . 111.3 ?
    C3S C2S H2SB . . 111.3 ?
    H2SA C2S H2SB . . 109.2 ?
    C4S C3S C2S . . 106.9(10) ?
    C4S C3S H3SA . . 110.3 ?
    C2S C3S H3SA . . 110.3 ?
    C4S C3S H3SB . . 110.3 ?
    C2S C3S H3SB . . 110.3 ?
    H3SA C3S H3SB . . 108.6 ?
    O1S C4S C3S . . 111.1(8) ?
    O1S C4S H4SA . . 109.4 ?
    C3S C4S H4SA . . 109.4 ?
    O1S C4S H4SB . . 109.4 ?
    C3S C4S H4SB . . 109.4 ?
    H4SA C4S H4SB . . 108.0 ?
    C1T O1T C4T . . 108.1(6) ?
    C1T O1T Mo1 . . 118.0(6) ?
    C4T O1T Mo1 . . 120.2(5) ?
    O1T C1T C2T . . 104.5(9) ?
    O1T C1T H1TA . . 110.8 ?
    C2T C1T H1TA . . 110.8 ?
    O1T C1T H1TB . . 110.8 ?
    C2T C1T H1TB . . 110.8 ?
    H1TA C1T H1TB . . 108.9 ?
    C1T C2T C3T . . 105.4(6) ?
    C1T C2T H2TA . . 110.7 ?
    C3T C2T H2TA . . 110.7 ?
    C1T C2T H2TB . . 110.7 ?
    C3T C2T H2TB . . 110.7 ?
    H2TA C2T H2TB . . 108.8 ?
    C4T C3T C2T . . 105.6(7) ?
    C4T C3T H3TA . . 110.6 ?
    C2T C3T H3TA . . 110.6 ?
    C4T C3T H3TB . . 110.6 ?
    C2T C3T H3TB . . 110.6 ?
    H3TA C3T H3TB . . 108.7 ?
    C3T C4T O1T . . 106.8(5) ?
    C3T C4T H4TA . . 110.4 ?
    O1T C4T H4TA . . 110.4 ?
    C3T C4T H4TB . . 110.4 ?
    O1T C4T H4TB . . 110.4 ?
    H4TA C4T H4TB . . 108.6 ?
    C6S C5S H5SA . . 109.5 ?
    C6S C5S H5SB . . 109.5 ?
    H5SA C5S H5SB . . 109.5 ?
    C6S C5S H5SC . . 109.5 ?
    H5SA C5S H5SC . . 109.5 ?
    H5SB C5S H5SC . . 109.5 ?
    C7S C6S C5S . . 106.0(10) ?
    C7S C6S H6SA . . 110.5 ?
    C5S C6S H6SA . . 110.5 ?
    C7S C6S H6SB . . 110.5 ?
    C5S C6S H6SB . . 110.5 ?
    H6SA C6S H6SB . . 108.7 ?
    C8S C7S C6S . . 105.2(12) ?
    C8S C7S H7SA . . 110.7 ?
    C6S C7S H7SA . . 110.7 ?
    C8S C7S H7SB . . 110.7 ?
    C6S C7S H7SB . . 110.7 ?
    H7SA C7S H7SB . . 108.8 ?
    C7S C8S C9S . . 104.7(14) ?
    C7S C8S H8SA . . 110.8 ?
    C9S C8S H8SA . . 110.8 ?
    C7S C8S H8SB . . 110.8 ?
    C9S C8S H8SB . . 110.8 ?
    H8SA C8S H8SB . . 108.9 ?
    C8S C9S H9SA . . 109.5 ?
    C8S C9S H9SB . . 109.5 ?
    H9SA C9S H9SB . . 109.5 ?
    C8S C9S H9SC . . 109.5 ?
    H9SA C9S H9SC . . 109.5 ?
    H9SB C9S H9SC . . 109.5 ?
    C13S O2S C10S . . 108.7(18) ?
    O2S C10S C11S . . 107.7(16) ?
    O2S C10S H10A . . 110.2 ?
    C11S C10S H10A . . 110.2 ?
    O2S C10S H10B . . 110.2 ?
    C11S C10S H10B . . 110.2 ?
    H10A C10S H10B . . 108.5 ?
    C10S C11S C12S . . 103.5(16) ?
    C10S C11S H11A . . 111.1 ?
    C12S C11S H11A . . 111.1 ?
    C10S C11S H11B . . 111.1 ?
    C12S C11S H11B . . 111.1 ?
    H11A C11S H11B . . 109.0 ?
    C13S C12S C11S . . 105.2(19) ?
    C13S C12S H12A . . 110.7 ?
    C11S C12S H12A . . 110.7 ?
    C13S C12S H12B . . 110.7 ?
    C11S C12S H12B . . 110.7 ?
    H12A C12S H12B . . 108.8 ?
    O2S C13S C12S . . 108(2) ?
    O2S C13S H13A . . 110.1 ?
    C12S C13S H13A . . 110.1 ?
    O2S C13S H13B . . 110.1 ?
    C12S C13S H13B . . 110.1 ?
    H13A C13S H13B . . 108.4 ?
loop_
    _geom_torsion_atom_site_label_1
    _geom_torsion_atom_site_label_2
    _geom_torsion_atom_site_label_3
    _geom_torsion_atom_site_label_4
    _geom_torsion_site_symmetry_1
    _geom_torsion_site_symmetry_2
    _geom_torsion_site_symmetry_3
    _geom_torsion_site_symmetry_4
    _geom_torsion
    _geom_torsion_publ_flag
    F3 C1 C2 C3 . . . . 148.4(6) ?
    F1 C1 C2 C3 . . . . 26.5(11) ?
    F2 C1 C2 C3 . . . . -92.4(8) ?
    F3 C1 C2 C7 . . . . -36.4(9) ?
    F1 C1 C2 C7 . . . . -158.3(6) ?
    F2 C1 C2 C7 . . . . 82.8(9) ?
    F1A C1A C2 C3 . . . . -20(6) ?
    F2A C1A C2 C3 . . . . -139(3) ?
    F3A C1A C2 C3 . . . . 117(3) ?
    F1A C1A C2 C7 . . . . 164(4) ?
    F2A C1A C2 C7 . . . . 44(6) ?
    F3A C1A C2 C7 . . . . -60(4) ?
    C7 C2 C3 C4 . . . . -1.1(4) ?
    C1 C2 C3 C4 . . . . 174.0(5) ?
    C1A C2 C3 C4 . . . . -178(3) ?
    C2 C3 C4 C5 . . . . -0.1(4) ?
    C3 C4 C5 C6 . . . . 1.2(4) ?
    C3 C4 C5 C8 . . . . -177.5(2) ?
    C4 C5 C6 C7 . . . . -1.1(4) ?
    C8 C5 C6 C7 . . . . 177.6(2) ?
    C5 C6 C7 C2 . . . . -0.1(4) ?
    C3 C2 C7 C6 . . . . 1.2(4) ?
    C1 C2 C7 C6 . . . . -174.1(5) ?
    C1A C2 C7 C6 . . . . 177(3) ?
    Mo1 O2 C8 O1 2_566 . . . 1.0(3) ?
    Mo1 O2 C8 C5 2_566 . . . -178.29(15) ?
    Mo1 O1 C8 O2 . . . . -1.3(3) ?
    Mo1 O1 C8 C5 . . . . 177.94(16) ?
    C6 C5 C8 O2 . . . . -1.7(3) ?
    C4 C5 C8 O2 . . . . 177.0(2) ?
    C6 C5 C8 O1 . . . . 179.0(2) ?
    C4 C5 C8 O1 . . . . -2.3(4) ?
    Mo1 O3 C9 O4 2_566 . . . -0.1(3) ?
    Mo1 O3 C9 C10 2_566 . . . 179.30(16) ?
    Mo1 O4 C9 O3 . . . . 1.7(3) ?
    Mo1 O4 C9 C10 . . . . -177.75(16) ?
    O3 C9 C10 C16 . . . . -11.2(4) ?
    O4 C9 C10 C16 . . . . 168.3(2) ?
    O3 C9 C10 C11 . . . . 169.7(2) ?
    O4 C9 C10 C11 . . . . -10.8(3) ?
    C16 C10 C11 C12 . . . . -0.2(4) ?
    C9 C10 C11 C12 . . . . 179.0(2) ?
    C10 C11 C12 C13 . . . . -0.7(4) ?
    C11 C12 C13 C15 . . . . 0.9(4) ?
    C11 C12 C13 C14 . . . . -179.0(8) ?
    C11 C12 C13 C14A . . . . -175.4(5) ?
    F6 C14 C13 C12 . . . . -144.3(13) ?
    F4 C14 C13 C12 . . . . 96.8(18) ?
    F5 C14 C13 C12 . . . . -22.7(17) ?
    F6 C14 C13 C15 . . . . 35.7(17) ?
    F4 C14 C13 C15 . . . . -83.1(18) ?
    F5 C14 C13 C15 . . . . 157.3(12) ?
    F6A C14A C13 C12 . . . . -166.7(8) ?
    F4A C14A C13 C12 . . . . 69.7(10) ?
    F5A C14A C13 C12 . . . . -46.3(11) ?
    F6A C14A C13 C15 . . . . 16.9(10) ?
    F4A C14A C13 C15 . . . . -106.7(9) ?
    F5A C14A C13 C15 . . . . 137.3(8) ?
    C12 C13 C15 C16 . . . . -0.3(4) ?
    C14 C13 C15 C16 . . . . 179.6(8) ?
    C14A C13 C15 C16 . . . . 176.0(5) ?
    C13 C15 C16 C10 . . . . -0.6(4) ?
    C11 C10 C16 C15 . . . . 0.8(4) ?
    C9 C10 C16 C15 . . . . -178.4(2) ?
    C4S O1S C1S C2S . . . . -23(3) ?
    Mo1 O1S C1S C2S . . . . 125(3) ?
    O1S C1S C2S C3S . . . . 25(4) ?
    C1S C2S C3S C4S . . . . -18(4) ?
    C1S O1S C4S C3S . . . . 11.2(18) ?
    Mo1 O1S C4S C3S . . . . -127.7(9) ?
    C2S C3S C4S O1S . . . . 5(3) ?
    C4T O1T C1T C2T . . . . -28.3(17) ?
    Mo1 O1T C1T C2T . . . . 112.4(15) ?
    O1T C1T C2T C3T . . . . 14(2) ?
    C1T C2T C3T C4T . . . . 5(2) ?
    C2T C3T C4T O1T . . . . -21.8(15) ?
    C1T O1T C4T C3T . . . . 32.4(11) ?
    Mo1 O1T C4T C3T . . . . -107.3(6) ?
    C5S C6S C7S C8S . . . . -170.7(15) ?
    C6S C7S C8S C9S . . . . -172.8(17) ?
    C13S O2S C10S C11S . . . . -6(6) ?
    O2S C10S C11S C12S . . . . -10(5) ?
    C10S C11S C12S C13S . . . . 22(6) ?
    C10S O2S C13S C12S . . . . 21(7) ?
    C11S C12S C13S O2S . . . . -27(7) ?
_shelx_space_group_comment
;
The symmetry employed for this shelxl refinement is uniquely defined
by the following loop, which should always be used as a source of
symmetry information in preference to the above space-group names.
They are only intended as comments.
;
_shelx_estimated_absorpt_T_min     0.831
_shelx_estimated_absorpt_T_max     0.965
_shelx_hkl_file
;
  -1   0   0 1326.38 25.4849   3
  -1   0   0 1341.38 25.4075   4
  -1   0   0 1318.58 25.3039   5
  -1   0   0 1358.63 25.4086   6
  -1   0   0 1349.08 25.8578   2
  -1   0   0 1323.21 25.7731   7
   1   0   0 1392.24 25.4268   6
   1   0   0 1335.22 25.8667   2
   1   0   0 1298.18 25.2845   5
   1   0   0 1321.59 25.4995   3
   1   0   0 1349.66 25.4729   4
   1   0   0 1362.93 25.8971   7
  -2   0   0 30.9114 3.08067   3
  -2   0   0 35.1345 3.21321   4
  -2   0   0 33.9730 3.05488   5
  -2   0   0 32.3444 3.01002   6
  -2   0   0 32.4530 3.47448   2
  -2   0   0 30.5113 3.27914   7
   2   0   0 30.9677 3.47951   7
   2   0   0 32.3089 3.65976   2
   2   0   0 33.9466 3.07158   5
   2   0   0 31.8991 3.04687   4
   2   0   0 35.0434 3.18753   6
  -3   0   0 58.7843 4.70938   3
  -3   0   0 63.6296 4.59999   6
  -3   0   0 52.8003 5.93571   2
  -3   0   0 55.8261 5.90607   7
  -3   0   0 61.4654 4.62077   5
   3   0   0 53.2711 4.98754   2
   3   0   0 56.2546 4.88844   7
   3   0   0 56.1445 5.27024   6
  -4   0   0 47.4447 6.44332   2
  -4   0   0 39.3714 5.14224   6
  -4   0   0 44.4015 5.69909   4
  -4   0   0 43.9751 6.24072   7
  -4   0   0 39.4550 4.69177   3
  -4   0   0 42.4568 4.74170   5
  -4   0   0 39.7589 5.36809   3
  -4   0   0 38.7924 5.29257   5
  -5   0   0 1071.51 27.3461   6
  -5   0   0 1069.73 27.7712   3
  -5   0   0 1032.99 26.8918   3
  -5   0   0 1053.64 28.4652   2
  -5   0   0 1027.96 27.0257   6
  -5   0   0 1094.58 27.5515   5
  -5   0   0 1072.61 27.0908   4
  -5   0   0 1069.26 27.4329   4
  -5   0   0 1088.76 28.8577   7
  -5   0   0 1054.30 26.2320   5
  -6   0   0 720.434 22.1088   3
  -6   0   0 742.251 21.4834   5
  -6   0   0 713.252 23.8505   7
  -6   0   0 710.177 23.7745   2
  -6   0   0 697.947 23.6084   7
  -6   0   0 712.734 22.1306   4
  -6   0   0 712.061 22.1753   6
  -6   0   0 679.745 22.4314   4
  -6   0   0 705.551 22.5799   6
  -6   0   0 706.967 22.4077   5
  -6   0   0 697.768 23.7415   2
  -6   0   0 739.566 23.2282   3
  -7   0   0 6.39730 4.72938   3
  -7   0   0 -0.4857 4.74306   6
  -7   0   0 2.63982 4.93518   2
  -7   0   0 8.40426 5.37124   7
  -7   0   0 11.3133 8.39703   6
  -7   0   0 5.32008 4.51623   5
  -7   0   0 7.43622 6.26184   5
  -7   0   0 7.98091 4.88576   4
  -8   0   0 24.4064 7.42536   2
  -8   0   0 34.5888 7.34011   3
  -8   0   0 27.7279 7.02503   5
  -8   0   0 31.6956 7.93271   7
  -8   0   0 41.9298 8.09191   4
  -9   0   0 4.27867 7.58583   6
  -9   0   0 -2.3111 8.70226   2
  -9   0   0 1.25168 6.96445   5
  -9   0   0 -5.8893 7.59674   3
  -9   0   0 -7.6959 7.95476   4
  -9   0   0 6.65748 9.46040   7
  -8   1   0 47.1900 9.27996   7
  -8   1   0 44.3032 7.99926   6
  -8   1   0 26.2159 7.61004   4
  -8   1   0 46.2474 7.69206   5
  -8   1   0 34.7272 8.12403   2
  -7   1   0 35.7844 6.85673   4
  -7   1   0 22.1621 5.84465   3
  -7   1   0 28.8402 5.46870   5
  -7   1   0 31.1320 6.52955   6
  -7   1   0 21.7549 6.05209   2
  -7   1   0 31.9076 6.80206   7
  -6   1   0 757.367 25.0798   3
  -6   1   0 805.775 22.9285   6
  -6   1   0 782.492 24.7903   7
  -6   1   0 771.877 24.0589   4
  -6   1   0 761.952 23.1315   6
  -6   1   0 800.113 24.0625   3
  -6   1   0 765.166 24.9579   2
  -6   1   0 782.182 23.9604   5
  -6   1   0 793.256 22.5210   5
  -6   1   0 767.871 24.3192   4
   5  -1   0 511.808 18.2208   2
   5  -1   0 513.625 18.0458   7
  -5   1   0 510.378 17.5519   4
  -5   1   0 505.565 17.5288   7
  -5   1   0 515.963 15.9016   5
  -5   1   0 526.804 17.1258   5
  -5   1   0 535.552 16.4144   6
  -5   1   0 535.457 18.1919   3
  -5   1   0 521.736 17.9212   2
  -5   1   0 523.373 16.6625   6
  -5   1   0 515.726 17.1568   3
   4  -1   0 31.7616 4.60232   4
   4  -1   0 28.8098 2.26389   8
   4  -1   0 33.7847 5.31098   7
   4  -1   0 31.3543 2.36164   8
   4  -1   0 27.2998 4.97067   2
  -4   1   0 28.8656 5.76879   3
  -4   1   0 39.4923 4.82297   3
  -4   1   0 30.3996 5.75538   4
  -4   1   0 29.4595 5.03196   5
  -4   1   0 32.0524 5.46113   7
  -4   1   0 35.4867 4.27490   5
  -4   1   0 33.5670 4.60079   6
  -4   1   0 30.1285 5.47138   2
   3  -1   0 2.55305 1.81458   4
   3  -1   0 1.96751 0.91145   8
   3  -1   0 2.97391 1.92136   2
   3  -1   0 3.14587 1.94439   7
   3  -1   0 1.37111 0.94474   8
  -3   1   0 3.86565 2.33267   4
  -3   1   0 1.93115 1.86342   5
  -3   1   0 2.80065 2.27576   7
  -3   1   0 3.32473 1.82554   3
  -3   1   0 4.30056 1.89077   6
  -3   1   0 4.54543 2.15418   3
   2  -1   0 299.647 9.21589   7
   2  -1   0 322.611 6.95286   8
   2  -1   0 307.590 8.02510   6
   2  -1   0 310.090 6.95126   8
   2  -1   0 311.353 9.32564   4
   2  -1   0 299.270 8.29381   5
   2  -1   0 296.057 9.41809   2
  -2   1   0 294.998 7.98676   6
  -2   1   0 295.091 9.10987   2
  -2   1   0 267.633 6.18047   8
  -2   1   0 302.645 8.94039   7
  -2   1   0 303.178 6.30039   8
  -2   1   0 296.132 8.99098   3
  -2   1   0 304.720 9.42139   3
  -2   1   0 308.357 9.16853   4
  -2   1   0 296.752 8.23400   5
   1  -1   0 1153.49 22.8328   2
   1  -1   0 1170.61 22.6749   7
   1  -1   0 1154.97 23.0563   4
   1  -1   0 1199.99 21.9081   8
   1  -1   0 1142.90 21.4378   6
   1  -1   0 1156.12 21.9255   8
  -1   1   0 1200.51 21.8260   8
  -1   1   0 1135.64 22.0976   5
  -1   1   0 1154.02 22.4788   7
  -1   1   0 1152.77 21.4830   6
  -1   1   0 1139.05 23.0032   3
  -1   1   0 1159.16 22.7082   2
  -1  -1   0 1947.07 36.1144   2
  -1  -1   0 1987.50 34.9423   8
  -1  -1   0 1851.85 34.7599   3
  -1  -1   0 1936.86 36.1028   7
  -1  -1   0 1745.82 35.6053   5
  -1  -1   0 1910.19 34.6639   4
   1   1   0 1889.32 34.9416   8
   1   1   0 1909.56 35.8413   5
   1   1   0 1951.20 36.0798   6
   1   1   0 1916.25 34.9440   8
  -2  -1   0 89.7023 4.07814   4
  -2  -1   0 80.0258 4.79742   7
  -2  -1   0 87.3714 4.36728   5
  -2  -1   0 84.2826 3.89856   3
  -2  -1   0 78.9737 4.76376   2
  -2  -1   0 87.4226 4.61988   6
  -2  -1   0 88.8084 3.91128   4
   2   1   0 83.1470 4.55676   5
   2   1   0 87.5608 2.87194   8
   2   1   0 88.3605 4.02713   3
   2   1   0 88.5606 4.93649   6
   2   1   0 86.5430 2.87990   8
  -3  -1   0 29.5214 4.28389   7
  -3  -1   0 24.4569 3.98840   2
  -3  -1   0 33.7411 5.45352   7
  -4  -1   0 1016.90 24.9607   5
  -4  -1   0 1026.10 25.5445   6
  -4  -1   0 1010.21 26.0684   7
  -4  -1   0 1000.32 25.8992   2
  -4  -1   0 1020.00 23.9515   4
  -4  -1   0 1056.79 26.9000   7
  -4  -1   0 1009.63 24.3067   3
  -4  -1   0 1035.86 24.3531   4
  -4  -1   0 1049.22 26.6394   2
   4   1   0 979.382 24.7385   5
   4   1   0 1015.00 19.2841   8
  -5  -1   0 1206.56 31.1615   2
  -5  -1   0 1174.17 31.4637   2
  -5  -1   0 1220.06 29.3835   3
  -5  -1   0 1172.36 30.9626   7
  -5  -1   0 1209.31 31.5956   7
  -5  -1   0 1154.23 30.0611   6
  -5  -1   0 1198.41 28.7095   4
  -5  -1   0 1207.89 29.1788   4
  -5  -1   0 1201.36 29.7936   5
   5   1   0 1178.86 29.3878   5
  -6  -1   0 586.671 21.1850   2
  -6  -1   0 601.292 22.3502   7
  -6  -1   0 607.044 20.3219   6
  -6  -1   0 602.872 19.2409   4
  -6  -1   0 593.225 20.1462   4
  -6  -1   0 591.971 19.2669   3
  -6  -1   0 599.798 19.9823   5
  -6  -1   0 584.740 21.1294   7
  -6  -1   0 587.075 19.8852   3
  -6  -1   0 578.738 20.6258   6
  -6  -1   0 563.415 21.9268   2
  -7  -1   0 237.569 13.0753   5
  -7  -1   0 252.613 14.4462   6
  -7  -1   0 229.444 13.0908   3
  -7  -1   0 231.790 14.6788   7
  -7  -1   0 226.171 13.1731   4
  -7  -1   0 226.375 14.7908   2
  -7  -1   0 189.659 15.0638   4
  -7  -1   0 213.481 15.3580   3
  -8  -1   0 11.6609 7.06746   2
  -8  -1   0 -2.4461 6.13268   6
  -8  -1   0 4.51225 5.84519   5
  -8  -1   0 -3.0747 6.59015   7
  -8  -1   0 -2.3879 5.72320   3
  -8  -1   0 3.38314 5.85313   4
  -9  -1   0 30.6296 9.67462   6
  -9  -1   0 45.2482 10.5563   2
  -9  -1   0 54.3013 11.3572   7
  -9  -1   0 46.8875 9.41994   3
  -9  -1   0 57.8949 9.46415   5
  -9  -1   0 58.0124 10.5565   4
  -8   2   0 116.577 13.9613   4
  -8   2   0 137.151 12.9332   6
  -8   2   0 109.997 11.9399   5
  -8   2   0 138.119 15.8290   7
  -8   2   0 129.355 14.3802   3
  -7   2   0 187.986 13.3788   3
  -7   2   0 176.510 13.6305   6
  -7   2   0 201.993 16.1163   5
  -7   2   0 208.038 12.3759   6
  -7   2   0 205.064 14.1826   4
  -7   2   0 197.016 12.0396   5
   6  -2   0 8.87838 1.93288   8
   6  -2   0 9.58759 4.38649   2
   6  -2   0 9.91364 4.46523   7
  -6   2   0 7.92304 5.68610   3
  -6   2   0 13.0951 5.24054   7
  -6   2   0 12.4995 5.30341   5
  -6   2   0 3.39985 3.73655   3
  -6   2   0 14.0211 4.29018   6
   5  -2   0 381.356 15.3887   4
   5  -2   0 372.504 15.4241   2
   5  -2   0 386.245 15.4037   7
   5  -2   0 394.046 10.2228   8
   5  -2   0 397.417 10.2772   8
  -5   2   0 383.446 14.8815   7
  -5   2   0 386.253 15.1871   2
  -5   2   0 406.549 13.6419   6
  -5   2   0 367.978 16.2884   3
  -5   2   0 393.922 15.5430   4
  -5   2   0 395.242 15.0996   3
  -5   2   0 403.799 13.2440   6
  -5   2   0 397.277 13.3375   5
  -5   2   0 395.574 14.5838   5
   4  -2   0 1.33051 1.47341   8
   4  -2   0 3.36569 1.59544   8
   4  -2   0 -0.1909 2.58487   4
   4  -2   0 3.38449 2.70677   7
   4  -2   0 2.56051 2.50497   2
  -4   2   0 1.08276 2.08589   6
  -4   2   0 -0.7281 2.67321   3
  -4   2   0 2.72979 2.03754   5
  -4   2   0 0.85943 2.48584   5
  -4   2   0 1.81620 2.42341   3
  -4   2   0 -1.3730 2.44918   7
  -4   2   0 -3.2782 2.66270   2
  -4   2   0 5.26312 3.14796   4
   3  -2   0 1052.29 25.4874   2
   3  -2   0 1025.68 25.0379   7
   3  -2   0 1092.88 22.1178   8
   3  -2   0 1050.80 25.5353   4
   3  -2   0 1126.91 21.9991   8
  -3   2   0 981.787 20.6228   8
  -3   2   0 1076.65 24.8631   2
  -3   2   0 1089.92 25.2310   4
  -3   2   0 1051.62 23.2750   5
  -3   2   0 1046.06 24.5102   7
  -3   2   0 1090.33 20.7552   8
  -3   2   0 1085.51 26.1485   3
  -3   2   0 1055.78 25.2456   3
  -3   2   0 1073.48 22.6068   6
   2  -2   0 321.395 10.2576   3
   2  -2   0 320.544 9.75580   7
   2  -2   0 336.380 8.56322   8
   2  -2   0 320.543 8.93005   5
   2  -2   0 314.969 9.98702   2
   2  -2   0 324.421 8.59116   8
   2  -2   0 315.401 10.2869   4
  -2   2   0 324.384 9.63676   2
  -2   2   0 317.547 9.29226   7
  -2   2   0 312.625 8.70927   5
  -2   2   0 324.780 8.20076   8
  -2   2   0 336.928 8.40716   8
  -2   2   0 324.297 10.1327   4
  -2   2   0 327.938 7.82999   6
  -2   2   0 324.418 10.3040   3
   1  -2   0 804.482 17.5096   3
   1  -2   0 785.972 17.0015   2
   1  -2   0 784.031 17.3622   4
   1  -2   0 772.545 16.2237   5
   1  -2   0 793.801 16.9376   8
   1  -2   0 790.106 16.6694   7
  -1   2   0 800.648 16.5058   7
  -1   2   0 787.232 16.8078   2
  -1   2   0 790.120 17.4279   3
  -1   2   0 819.587 16.8308   8
  -1   2   0 779.830 16.2244   5
  -1   2   0 796.409 16.8130   8
  -1   2   0 788.799 17.1847   4
   0  -2   0 1514.48 28.8889   3
   0  -2   0 1446.66 28.4998   4
   0  -2   0 1551.86 29.2682   2
   0  -2   0 1550.28 29.0598   7
   0  -2   0 1531.88 29.7797   8
   0   2   0 1516.70 29.0210   5
   0   2   0 1533.09 28.1888   6
   0   2   0 1541.83 29.2793   2
   0   2   0 1532.92 29.5891   8
   0   2   0 1544.58 29.0479   7
   0   2   0 1469.21 28.7823   3
  -1  -2   0 6314.15 111.431   7
  -1  -2   0 6312.05 111.467   6
  -1  -2   0 6090.77 109.123   4
  -1  -2   0 6122.68 110.997   8
  -1  -2   0 6244.51 110.999   8
  -1  -2   0 5870.19 109.466   3
  -1  -2   0 5781.24 111.001   5
  -1  -2   0 6328.93 111.459   2
   1   2   0 6436.19 111.672   7
   1   2   0 6563.27 111.565   6
   1   2   0 6230.85 111.356   5
   1   2   0 5359.12 109.064   4
   1   2   0 6230.68 111.032   8
   1   2   0 6393.53 111.591   2
   1   2   0 5988.51 109.537   3
  -2  -2   0 21.8887 3.56904   7
  -2  -2   0 17.5624 3.05086   6
  -2  -2   0 17.3576 2.22817   8
  -2  -2   0 24.1593 3.67753   2
  -2  -2   0 13.8582 2.18208   8
  -2  -2   0 18.4362 2.07810   3
  -2  -2   0 17.8314 2.05200   4
  -2  -2   0 19.4411 2.95500   5
   2   2   0 19.2822 2.19575   4
   2   2   0 19.2739 2.24542   3
   2   2   0 12.9302 2.25403   8
   2   2   0 15.0451 3.07926   5
   2   2   0 16.3534 3.60215   2
   2   2   0 21.3420 2.29515   8
   2   2   0 19.3219 3.74613   7
   2   2   0 16.5426 3.36402   6
  -3  -2   0 1246.74 28.6070   6
  -3  -2   0 1275.54 26.0518   4
  -3  -2   0 1273.38 23.9591   8
  -3  -2   0 1245.55 28.7680   7
  -3  -2   0 1251.82 24.0402   8
  -3  -2   0 1278.27 26.4410   4
  -3  -2   0 1230.43 26.1566   3
  -3  -2   0 1275.66 28.8872   2
  -3  -2   0 1247.32 27.9058   5
   3   2   0 1216.11 26.3630   3
   3   2   0 1293.16 28.7438   6
   3   2   0 1251.68 29.0730   2
   3   2   0 1232.26 24.8809   8
   3   2   0 1237.53 24.8784   8
   3   2   0 1234.75 28.1783   5
  -4  -2   0 43.1841 5.58466   2
  -4  -2   0 43.5726 5.11878   4
  -4  -2   0 40.6810 7.03638   2
  -4  -2   0 38.6306 4.30314   4
  -4  -2   0 51.5539 6.19478   6
  -4  -2   0 50.1146 6.13367   7
  -4  -2   0 38.6795 4.59483   3
  -4  -2   0 38.7928 6.93477   7
   4   2   0 39.1373 4.12217   3
   4   2   0 38.9852 5.38918   5
   4   2   0 33.7501 3.14323   8
   4   2   0 34.7502 2.85022   8
  -5  -2   0 187.832 10.0770   5
  -5  -2   0 196.563 10.0680   4
  -5  -2   0 207.807 12.3837   2
  -5  -2   0 186.030 10.8214   7
  -5  -2   0 192.793 12.3299   7
  -5  -2   0 182.271 10.6196   2
  -5  -2   0 186.547 11.0836   6
  -5  -2   0 194.852 9.48965   3
  -5  -2   0 191.100 9.02365   4
   5   2   0 187.068 5.86917   8
   5   2   0 177.203 10.1780   5
   5   2   0 161.873 5.75531   8
  -6  -2   0 325.037 13.3837   3
  -6  -2   0 329.776 17.5780   2
  -6  -2   0 293.296 14.7234   5
  -6  -2   0 298.544 15.3340   6
  -6  -2   0 324.816 17.4546   7
  -6  -2   0 320.962 14.1532   4
  -6  -2   0 314.668 15.1847   2
  -6  -2   0 317.704 15.7561   7
  -6  -2   0 323.245 15.1267   6
  -6  -2   0 336.901 13.3529   4
  -6  -2   0 334.224 14.0636   3
   6   2   0 316.559 14.2567   5
  -7  -2   0 126.952 12.1591   2
  -7  -2   0 93.4131 13.2446   4
  -7  -2   0 104.266 10.1155   4
  -7  -2   0 95.3579 12.1894   7
  -7  -2   0 100.471 12.3697   3
  -7  -2   0 110.423 10.4122   3
  -7  -2   0 104.127 11.9020   6
  -8  -2   0 27.6897 7.85270   6
  -8  -2   0 21.1689 7.47474   4
  -8  -2   0 15.6664 6.83599   5
  -8  -2   0 24.6014 7.10822   3
  -8  -2   0 39.2372 9.60400   2
  -9  -2   0 55.6203 10.7891   7
  -9  -2   0 85.4593 13.0013   2
  -9  -2   0 47.5672 9.57987   5
  -9  -2   0 93.2146 15.6496   4
  -9  -2   0 95.8673 16.5976   6
  -8   3   0 149.562 12.5428   6
  -8   3   0 133.690 15.4826   3
  -8   3   0 161.325 16.0775   4
  -8   3   0 162.709 12.9330   5
   7  -3   0 97.0532 11.2053   7
   7  -3   0 135.145 12.7440   2
   7  -3   0 120.307 6.47673   8
  -7   3   0 93.5014 11.6847   6
  -7   3   0 125.111 12.6298   3
  -7   3   0 106.603 10.0059   6
  -7   3   0 120.746 10.2606   5
   6  -3   0 40.3770 4.59720   8
   6  -3   0 31.8285 4.35405   8
   6  -3   0 44.1371 8.36014   2
   6  -3   0 34.5808 6.25138   7
  -6   3   0 37.6460 7.11791   2
  -6   3   0 46.4535 9.88023   5
  -6   3   0 45.1518 8.05194   6
  -6   3   0 43.3598 7.15370   6
  -6   3   0 33.7150 7.78951   3
  -6   3   0 32.7313 5.30648   5
  -6   3   0 49.7971 9.54086   7
   5  -3   0 5.87479 2.08709   8
   5  -3   0 0.63500 3.46659   2
   5  -3   0 6.19230 2.31208   8
   5  -3   0 1.06779 3.04080   4
   5  -3   0 0.49481 3.30801   7
  -5   3   0 4.25380 3.15361   3
  -5   3   0 2.51594 2.92486   6
  -5   3   0 10.2406 4.56645   2
  -5   3   0 5.34790 3.90479   5
  -5   3   0 7.85140 5.06367   3
  -5   3   0 6.36815 2.86745   5
  -5   3   0 3.46621 2.83234   6
  -5   3   0 0.79156 4.07882   4
  -5   3   0 4.89160 3.72697   7
   4  -3   0 144.888 7.73318   5
   4  -3   0 141.190 8.53326   4
   4  -3   0 145.573 8.40439   7
   4  -3   0 135.524 6.38837   8
   4  -3   0 141.720 8.69385   2
  -4   3   0 147.417 7.15814   5
  -4   3   0 136.592 6.55291   6
  -4   3   0 143.409 8.50459   2
  -4   3   0 127.176 4.90149   8
  -4   3   0 142.807 6.53897   6
  -4   3   0 136.381 9.62977   3
  -4   3   0 146.847 8.93223   4
  -4   3   0 139.682 8.45349   3
  -4   3   0 146.054 8.12283   7
   3  -3   0 3015.66 60.5785   2
   3  -3   0 2985.01 58.2508   5
   3  -3   0 3038.98 57.5236   8
   3  -3   0 2971.73 59.9081   7
   3  -3   0 2993.27 61.1337   4
   3  -3   0 3013.12 57.7393   8
  -3   3   0 2995.90 55.5659   6
  -3   3   0 2940.94 55.6518   6
  -3   3   0 2948.66 57.7462   5
  -3   3   0 3000.64 56.4475   8
  -3   3   0 2961.61 60.5776   3
  -3   3   0 3046.74 59.4322   2
  -3   3   0 3061.33 58.8131   7
  -3   3   0 2995.76 56.5026   8
  -3   3   0 2992.93 60.0942   4
   2  -3   0 38.4049 4.35368   3
   2  -3   0 42.1331 3.59600   8
   2  -3   0 41.2309 3.55157   5
   2  -3   0 38.7959 3.51880   8
   2  -3   0 42.3959 4.04046   2
   2  -3   0 37.5416 3.90940   4
  -2   3   0 44.9119 4.12059   3
  -2   3   0 41.9485 3.77709   7
  -2   3   0 31.0389 3.55659   8
  -2   3   0 41.5120 3.71809   8
  -2   3   0 44.3021 1.93790   6
  -2   3   0 39.7267 2.00350   6
  -2   3   0 39.5728 4.44717   4
  -2   3   0 41.0537 3.39484   5
   1  -3   0 23.6396 2.95193   4
   1  -3   0 21.3174 2.94719   7
   1  -3   0 24.9429 3.17218   3
   1  -3   0 22.6886 2.53386   5
   1  -3   0 26.8495 3.45689   2
   1  -3   0 27.9411 3.07581   8
  -1   3   0 27.3094 3.19197   3
  -1   3   0 22.5208 3.10699   2
  -1   3   0 23.9321 2.50340   5
  -1   3   0 26.9965 3.16720   8
  -1   3   0 25.0403 3.00180   8
  -1   3   0 24.4803 3.10128   4
  -1   3   0 24.5808 3.06232   7
   0  -3   0 420.292 10.5059   7
   0  -3   0 396.239 9.83159   4
   0  -3   0 424.666 11.2799   8
   0  -3   0 420.903 11.3671   8
   0  -3   0 408.119 9.36845   6
   0  -3   0 420.298 10.2836   3
   0  -3   0 406.482 10.7215   2
   0  -3   0 414.184 10.2277   5
   0   3   0 404.924 10.1739   3
   0   3   0 413.474 10.7757   2
   0   3   0 418.131 10.4745   7
   0   3   0 408.966 11.0862   8
   0   3   0 408.123 10.3670   5
   0   3   0 403.876 9.76709   4
   0   3   0 404.018 11.0953   8
  -1  -3   0 36.0427 2.55167   3
  -1  -3   0 38.9110 2.35886   4
  -1  -3   0 44.0858 3.45948   6
  -1  -3   0 37.5829 3.56920   7
  -1  -3   0 43.7336 3.58537   8
  -1  -3   0 39.1719 3.24938   5
  -1  -3   0 46.3957 3.83209   2
  -1  -3   0 36.6117 3.49778   8
   1   3   0 40.8642 3.69174   7
   1   3   0 33.9766 3.35409   8
   1   3   0 39.9238 3.50649   5
   1   3   0 41.3335 2.21806   4
   1   3   0 33.4925 3.39911   6
   1   3   0 38.4026 2.49590   3
   1   3   0 43.2677 3.79995   2
  -2  -3   0 3323.75 60.7347   4
  -2  -3   0 3395.58 64.5290   7
  -2  -3   0 3331.79 61.2354   3
  -2  -3   0 3325.64 64.4312   2
  -2  -3   0 3480.58 63.3081   8
   2   3   0 3336.44 61.0226   4
   2   3   0 3418.76 64.6620   6
   2   3   0 3319.32 63.0814   8
   2   3   0 3422.90 64.6984   5
   2   3   0 3303.22 61.4962   3
   2   3   0 3343.09 63.2043   8
   2   3   0 3095.24 66.2945   2
  -3  -3   0 1709.91 33.7602   8
  -3  -3   0 1751.60 33.8791   8
  -3  -3   0 1705.16 33.2579   4
  -3  -3   0 1685.72 37.1234   2
  -3  -3   0 1663.26 33.4948   3
  -3  -3   0 1676.04 37.1624   7
  -3  -3   0 1690.70 36.5285   5
  -3  -3   0 1701.59 37.3095   6
   3   3   0 1731.89 37.8514   2
   3   3   0 1739.61 37.4376   6
   3   3   0 1700.87 37.0604   5
   3   3   0 1667.69 34.1812   8
   3   3   0 1640.40 33.9762   3
   3   3   0 1671.81 34.1566   8
   3   3   0 1727.17 33.5861   4
   3   3   0 1721.25 37.9036   7
  -4  -3   0 271.061 11.7494   2
  -4  -3   0 275.367 11.8963   7
  -4  -3   0 271.350 11.1996   4
  -4  -3   0 270.092 7.58837   8
  -4  -3   0 273.038 11.8286   6
  -4  -3   0 288.112 7.57095   8
  -4  -3   0 278.621 9.41352   4
  -4  -3   0 264.116 11.2164   5
   4   3   0 271.901 12.4722   2
   4   3   0 264.577 8.61407   8
   4   3   0 285.709 11.6903   5
   4   3   0 266.060 9.43163   3
   4   3   0 258.818 8.58797   8
  -5  -3   0 222.020 13.9080   7
  -5  -3   0 210.735 12.1676   6
  -5  -3   0 226.377 10.3506   4
  -5  -3   0 232.274 11.7092   7
  -5  -3   0 225.545 9.81811   3
  -5  -3   0 232.449 11.4689   5
  -5  -3   0 228.030 11.8355   2
  -5  -3   0 234.690 13.7714   2
  -5  -3   0 210.342 9.19185   4
   5   3   0 220.679 9.40754   3
   5   3   0 224.596 7.76473   8
   5   3   0 232.967 11.6374   5
   5   3   0 214.569 7.79065   8
  -6  -3   0 90.4049 10.1259   5
  -6  -3   0 72.8137 8.99425   7
  -6  -3   0 97.7453 9.11513   3
  -6  -3   0 77.4257 7.48068   4
  -6  -3   0 97.3363 12.8142   2
  -6  -3   0 89.9955 9.31450   4
  -6  -3   0 92.6969 9.91756   2
  -6  -3   0 71.5681 12.5427   7
  -6  -3   0 85.9161 9.87754   6
   6   3   0 93.8941 5.08334   8
   6   3   0 72.9272 5.10634   8
   6   3   0 82.9228 9.41690   5
  -7  -3   0 -1.5037 5.28578   6
  -7  -3   0 10.3469 5.66785   2
  -7  -3   0 -2.9952 5.66989   3
  -7  -3   0 -0.1341 4.40513   3
  -7  -3   0 -4.0343 6.11380   4
  -7  -3   0 6.02954 5.39018   7
  -7  -3   0 -4.2566 4.34778   4
   7   3   0 -3.2032 5.11552   5
   7   3   0 -0.3319 2.19360   8
   7   3   0 -3.3893 2.10327   8
  -8  -3   0 189.827 13.5392   4
  -8  -3   0 172.963 15.8444   6
  -8  -3   0 138.579 15.0908   7
  -8  -3   0 160.097 13.6876   3
  -9  -3   0 34.8621 9.45415   4
  -9  -3   0 15.0867 9.69026   6
  -9  -3   0 32.2623 9.97145   7
  -9  -3   0 24.8972 8.50864   3
  -9  -3   0 28.6308 10.4252   2
   8  -4   0 156.247 8.69202   8
   8  -4   0 144.682 15.8509   2
   8  -4   0 163.288 8.03216   8
   8  -4   0 137.427 14.9709   7
  -8   4   0 141.070 16.4182   4
  -8   4   0 171.671 12.8442   6
  -8   4   0 164.618 13.4902   5
  -8   4   0 159.403 16.2251   3
   7  -4   0 135.803 7.76690   8
   7  -4   0 118.534 7.93566   8
   7  -4   0 113.581 12.4974   7
   7  -4   0 137.277 12.6397   2
  -7   4   0 126.631 9.40574   6
  -7   4   0 143.990 12.3837   6
  -7   4   0 127.601 10.8040   5
  -7   4   0 112.871 12.6242   3
   6  -4   0 11.6036 5.42683   2
   6  -4   0 12.2317 3.42995   8
   6  -4   0 21.3409 3.67638   8
   6  -4   0 13.7759 5.33798   7
   6  -4   0 20.8962 5.21382   4
  -6   4   0 12.2983 3.79920   6
  -6   4   0 13.6225 5.05927   3
  -6   4   0 21.2891 4.48241   5
  -6   4   0 14.7560 6.47733   5
  -6   4   0 14.6552 5.57598   7
  -6   4   0 16.4661 7.57804   2
  -6   4   0 22.7525 4.60908   6
   5  -4   0 19.4894 5.11930   4
   5  -4   0 14.9827 4.27785   2
  -5   4   0 20.3826 3.36830   6
  -5   4   0 11.7592 4.74090   2
  -5   4   0 15.0349 3.70064   5
  -5   4   0 19.0981 4.68271   7
  -5   4   0 16.1897 2.50853   8
  -5   4   0 13.8122 4.16835   3
  -5   4   0 8.11559 5.20036   3
  -5   4   0 9.76106 5.13846   4
  -5   4   0 22.9456 3.57191   8
   4  -4   0 31.2892 5.66568   4
   4  -4   0 40.6259 4.85306   8
   4  -4   0 37.1020 5.56381   5
   4  -4   0 30.3988 5.85933   2
   4  -4   0 33.2279 4.35500   8
   4  -4   0 35.3256 5.74876   7
  -4   4   0 30.8749 5.52329   3
  -4   4   0 33.4951 4.63230   5
  -4   4   0 37.7431 4.62863   8
  -4   4   0 40.3123 3.82963   6
  -4   4   0 45.0629 4.74627   8
  -4   4   0 35.9375 7.43002   3
  -4   4   0 35.3872 6.24174   2
  -4   4   0 44.0026 6.02471   7
   3  -4   0 367.328 11.6216   5
   3  -4   0 363.956 11.8178   8
   3  -4   0 350.849 13.3267   4
   3  -4   0 358.367 12.5882   7
   3  -4   0 390.170 11.9023   8
   3  -4   0 353.553 12.9196   2
  -3   4   0 363.802 13.1185   4
  -3   4   0 363.705 13.2348   3
  -3   4   0 359.767 8.21923   6
  -3   4   0 374.794 12.4521   2
  -3   4   0 345.840 10.9468   5
  -3   4   0 366.450 8.06586   6
  -3   4   0 371.900 11.8026   7
  -3   4   0 360.515 11.0696   8
   2  -4   0 2826.67 55.4299   2
   2  -4   0 2845.50 55.2760   8
   2  -4   0 2731.24 55.9476   4
   2  -4   0 2710.69 53.5029   5
   2  -4   0 2854.63 56.3653   3
   2  -4   0 2746.15 54.5497   7
   2  -4   0 2624.83 55.5243   8
  -2   4   0 2823.84 55.4794   4
  -2   4   0 2722.42 55.7650   3
  -2   4   0 2836.47 54.6457   8
  -2   4   0 2770.48 53.8279   7
  -2   4   0 2778.43 54.6013   2
  -2   4   0 2685.94 53.2985   5
  -2   4   0 2815.51 54.3361   8
   1  -4   0 772.307 19.1681   4
   1  -4   0 838.337 18.5163   5
   1  -4   0 828.719 18.9479   7
   1  -4   0 831.828 20.2072   8
   1  -4   0 836.778 20.1240   3
   1  -4   0 818.045 19.3477   2
  -1   4   0 795.888 18.7937   5
  -1   4   0 821.509 19.6091   3
  -1   4   0 754.062 20.4384   2
  -1   4   0 839.868 19.7366   8
  -1   4   0 829.565 19.2509   7
   0  -4   0 209.849 7.08360   5
   0  -4   0 208.730 8.09319   8
   0  -4   0 203.112 6.15236   6
   0  -4   0 185.884 8.39341   7
   0  -4   0 203.280 8.16557   8
   0  -4   0 193.419 7.47588   2
   0  -4   0 193.816 6.67000   4
   0  -4   0 216.565 7.29413   3
   0   4   0 202.121 6.61733   4
   0   4   0 200.507 8.87114   2
   0   4   0 200.411 6.87530   3
   0   4   0 204.879 8.09906   8
   0   4   0 203.645 8.02696   8
   0   4   0 182.697 8.26156   5
   0   4   0 208.499 7.48691   7
  -1  -4   0 359.865 10.7120   7
  -1  -4   0 343.636 8.62804   4
  -1  -4   0 364.399 10.8462   2
  -1  -4   0 364.311 9.33414   3
  -1  -4   0 371.507 11.4782   8
  -1  -4   0 332.585 12.4661   5
  -1  -4   0 370.994 11.3644   8
  -1  -4   0 362.087 10.4730   6
   1   4   0 321.664 12.0582   2
   1   4   0 357.372 11.0605   8
   1   4   0 357.827 8.57596   4
   1   4   0 359.279 9.19835   3
   1   4   0 364.252 10.9882   5
   1   4   0 353.181 11.0485   8
   1   4   0 377.959 10.7074   6
  -2  -4   0 2670.99 53.3977   6
  -2  -4   0 2757.29 52.8986   8
  -2  -4   0 2707.30 52.6295   8
  -2  -4   0 2616.95 48.9335   4
  -2  -4   0 2597.95 49.6695   3
  -2  -4   0 2664.87 53.2613   7
  -2  -4   0 2649.85 52.8752   5
  -2  -4   0 2630.71 53.1089   2
   2   4   0 2604.18 49.9314   3
   2   4   0 2620.29 52.5208   8
   2   4   0 2686.09 49.2706   4
   2   4   0 2683.46 53.9292   7
   2   4   0 2735.28 53.4971   6
   2   4   0 2643.21 53.5334   5
   2   4   0 2649.56 53.7709   2
  -3  -4   0 1396.50 31.6273   5
  -3  -4   0 1390.73 32.1574   7
  -3  -4   0 1410.64 29.9760   8
  -3  -4   0 1415.39 30.0220   8
  -3  -4   0 1393.39 28.0696   3
  -3  -4   0 1348.78 32.2923   6
  -3  -4   0 1385.13 32.1554   2
  -3  -4   0 1421.61 27.5888   4
   3   4   0 1398.10 32.3099   5
   3   4   0 1413.61 33.2220   7
   3   4   0 1343.74 30.0651   8
   3   4   0 1423.57 32.7175   6
   3   4   0 1381.23 28.5584   3
   3   4   0 1423.69 28.0133   4
   3   4   0 1338.87 30.0478   8
   3   4   0 1404.71 32.9629   2
  -4  -4   0 341.775 10.7887   3
  -4  -4   0 378.479 14.1066   2
  -4  -4   0 346.368 13.1258   5
  -4  -4   0 367.144 10.6994   8
  -4  -4   0 337.393 10.3137   8
  -4  -4   0 332.627 13.8660   6
  -4  -4   0 338.762 11.2572   4
  -4  -4   0 358.898 14.1376   7
   4   4   0 353.853 14.5157   2
   4   4   0 349.032 11.1809   8
   4   4   0 334.703 11.0516   8
   4   4   0 325.551 11.1148   3
   4   4   0 333.749 14.7099   7
   4   4   0 356.904 13.8435   5
  -5  -4   0 15.5458 4.38292   5
  -5  -4   0 25.1019 5.28391   3
  -5  -4   0 22.1682 3.97813   8
  -5  -4   0 19.7306 3.92067   4
  -5  -4   0 28.6221 5.39953   7
  -5  -4   0 35.8815 7.20719   2
  -5  -4   0 20.6770 5.12898   6
  -5  -4   0 24.3385 4.81175   4
   5   4   0 23.6051 4.76695   5
   5   4   0 33.2585 4.73201   8
   5   4   0 31.9685 5.07628   3
  -6  -4   0 -2.7998 4.39840   4
  -6  -4   0 -1.0892 3.07441   4
  -6  -4   0 -5.8259 4.29095   2
  -6  -4   0 12.0666 7.58182   2
  -6  -4   0 0.56259 4.93680   5
  -6  -4   0 -4.1729 3.86645   3
   6   4   0 -2.9333 2.78746   8
   6   4   0 -1.1158 2.56555   8
   6   4   0 6.87640 4.64630   5
  -7  -4   0 281.195 17.0030   2
  -7  -4   0 263.812 16.4543   7
  -7  -4   0 265.289 12.9428   4
  -7  -4   0 280.392 14.7372   3
  -7  -4   0 266.190 14.7223   4
  -7  -4   0 274.439 17.0782   6
   7   4   0 259.696 9.95053   8
   7   4   0 300.046 16.8933   5
  -8  -4   0 150.751 13.5447   3
  -8  -4   0 139.552 16.3488   7
  -8  -4   0 137.712 15.4198   6
  -8  -4   0 124.429 16.4225   4
  -8  -4   0 132.219 15.7887   2
  -8  -4   0 155.297 16.2760   3
  -8  -4   0 169.259 13.0354   4
   8   4   0 140.386 7.10291   8
   8   4   0 168.021 7.42782   8
   8  -5   0 149.975 16.4862   7
   8  -5   0 148.186 9.50931   8
   8  -5   0 147.818 17.1128   2
   8  -5   0 166.326 10.0397   8
  -8   5   0 136.728 17.0851   4
  -8   5   0 145.857 16.5994   3
   7  -5   0 5.77991 6.72588   2
   7  -5   0 15.6894 6.44754   7
   7  -5   0 7.25414 4.11111   8
   7  -5   0 14.0082 3.98894   8
  -7   5   0 2.67272 5.92119   3
  -7   5   0 15.1910 4.25816   6
  -7   5   0 8.85707 5.11487   5
   6  -5   0 31.1616 6.03886   8
   6  -5   0 33.8945 6.53266   2
   6  -5   0 46.3538 9.82618   4
   6  -5   0 26.4212 7.24811   8
  -6   5   0 33.1281 7.35252   5
  -6   5   0 26.1129 6.28995   3
  -6   5   0 29.3238 5.21745   6
  -6   5   0 35.7602 5.88105   6
  -6   5   0 32.9882 7.54320   7
   5  -5   0 251.156 13.3084   2
   5  -5   0 296.422 14.1546   7
   5  -5   0 253.394 14.0395   4
   5  -5   0 252.143 11.0828   8
   5  -5   0 259.261 10.9774   8
   5  -5   0 262.669 12.6451   5
  -5   5   0 263.387 8.05809   6
  -5   5   0 264.013 13.8886   3
  -5   5   0 267.441 9.54220   8
  -5   5   0 263.477 8.82588   6
  -5   5   0 258.787 12.5567   7
  -5   5   0 277.500 13.4916   2
  -5   5   0 278.142 11.3435   5
   4  -5   0 71.2343 6.47462   8
   4  -5   0 70.2539 7.37546   2
   4  -5   0 67.9787 7.00116   7
   4  -5   0 70.8818 7.46126   4
   4  -5   0 69.1137 7.13094   5
   4  -5   0 75.3545 6.08491   8
  -4   5   0 72.5753 6.69614   8
  -4   5   0 76.7739 6.14964   5
  -4   5   0 81.9732 8.46719   4
  -4   5   0 78.2121 7.31831   3
  -4   5   0 71.2864 3.20701   6
  -4   5   0 77.4250 7.41636   7
  -4   5   0 73.7784 7.96085   2
  -4   5   0 64.0698 6.15713   8
   3  -5   0 412.234 13.5851   8
   3  -5   0 417.840 14.6416   2
   3  -5   0 417.357 13.8601   8
   3  -5   0 417.997 15.1302   4
   3  -5   0 400.418 12.9631   5
   3  -5   0 406.261 14.0791   7
   3  -5   0 395.446 14.9646   3
  -3   5   0 413.366 14.0416   2
  -3   5   0 407.167 14.7707   3
  -3   5   0 399.525 12.5272   5
  -3   5   0 398.981 14.5103   4
  -3   5   0 411.008 13.2221   7
  -3   5   0 420.771 13.3212   8
   2  -5   0 573.267 17.2667   3
   2  -5   0 562.826 16.4666   2
   2  -5   0 571.664 16.0581   7
   2  -5   0 579.062 15.2635   5
   2  -5   0 585.938 17.0303   8
   2  -5   0 559.672 16.9843   4
  -2   5   0 546.922 14.9364   5
  -2   5   0 579.231 16.3816   8
  -2   5   0 576.018 16.5556   4
  -2   5   0 578.407 15.6360   7
  -2   5   0 562.174 16.8463   3
  -2   5   0 574.894 16.4883   8
  -2   5   0 578.924 16.3984   2
   1  -5   0 205.429 9.13645   8
   1  -5   0 193.814 8.06458   7
   1  -5   0 196.183 4.72363   6
   1  -5   0 209.423 8.91722   3
   1  -5   0 205.868 7.72573   5
   1  -5   0 191.787 8.18960   4
   1  -5   0 209.638 9.09666   8
   1  -5   0 196.686 8.52754   2
  -1   5   0 204.554 8.93017   8
  -1   5   0 199.059 7.83323   5
  -1   5   0 206.783 8.19132   4
  -1   5   0 206.186 8.75087   2
  -1   5   0 211.757 8.30495   7
  -1   5   0 199.817 8.88565   8
  -1   5   0 201.207 8.52479   3
   0  -5   0 103.035 5.95326   2
   0  -5   0 97.4232 5.72366   7
   0  -5   0 111.536 6.84723   8
   0  -5   0 107.140 5.48669   5
   0  -5   0 98.2344 4.47632   6
   0  -5   0 99.9090 4.65175   6
   0  -5   0 96.2060 6.65016   3
   0  -5   0 93.8069 6.17399   8
   0  -5   0 88.9418 5.72159   4
   0   5   0 97.5260 5.89049   7
   0   5   0 101.757 6.73274   8
   0   5   0 108.485 6.43596   2
   0   5   0 104.283 6.40125   8
   0   5   0 100.101 5.02347   4
   0   5   0 94.5580 5.06718   3
   0   5   0 99.5311 5.76664   5
  -1  -5   0 798.733 26.2074   8
  -1  -5   0 944.284 22.5799   2
  -1  -5   0 965.202 21.8984   6
  -1  -5   0 985.600 20.9390   3
  -1  -5   0 911.305 19.9025   4
  -1  -5   0 964.347 22.2938   5
  -1  -5   0 955.765 22.3610   7
  -1  -5   0 1008.04 23.9782   8
   1   5   0 964.417 23.1315   2
   1   5   0 950.494 23.3955   8
   1   5   0 897.782 25.5730   8
   1   5   0 959.874 19.7846   4
   1   5   0 969.390 20.8379   3
   1   5   0 939.042 22.9190   7
   1   5   0 946.890 22.7892   5
  -2  -5   0 1215.09 28.1898   8
  -2  -5   0 1189.89 23.9705   4
  -2  -5   0 1186.57 28.1507   2
  -2  -5   0 1210.85 28.2367   6
  -2  -5   0 1252.10 25.1595   3
  -2  -5   0 1205.19 27.8587   5
  -2  -5   0 1202.73 28.0838   7
  -2  -5   0 1227.06 28.5299   8
   2   5   0 1219.09 25.1059   3
   2   5   0 1204.83 28.9554   7
   2   5   0 1240.95 24.2733   4
   2   5   0 1199.11 28.8641   2
   2   5   0 1207.44 28.5912   5
   2   5   0 1169.28 27.9890   8
  -3  -5   0 2009.12 38.3485   3
  -3  -5   0 1967.82 41.4843   8
  -3  -5   0 2018.02 41.6712   8
  -3  -5   0 1990.82 37.3765   4
  -3  -5   0 1945.17 42.9262   2
  -3  -5   0 1934.66 42.4120   5
  -3  -5   0 1916.22 43.2736   6
  -3  -5   0 1923.93 42.8986   7
   3   5   0 1927.13 43.7656   2
   3   5   0 1928.71 43.8823   7
   3   5   0 1913.45 41.6545   8
   3   5   0 1998.83 38.8893   3
   3   5   0 2019.67 37.9663   4
   3   5   0 1970.70 43.4287   5
   3   5   0 1883.83 41.3667   8
  -4  -5   0 390.865 12.5987   8
  -4  -5   0 423.715 13.1952   8
  -4  -5   0 374.063 14.8327   2
  -4  -5   0 411.557 10.8037   4
  -4  -5   0 376.953 11.6205   3
  -4  -5   0 369.423 15.4623   6
  -4  -5   0 407.273 15.1316   7
   4   5   0 384.963 13.1089   8
   4   5   0 404.737 16.5597   7
   4   5   0 406.018 11.3016   4
   4   5   0 401.917 16.2576   2
   4   5   0 382.391 11.9382   3
   4   5   0 393.492 15.2684   5
   4   5   0 399.426 13.2721   8
  -5  -5   0 4.02908 3.10868   8
  -5  -5   0 2.56604 4.09208   5
  -5  -5   0 -0.7434 3.62753   2
  -5  -5   0 -1.8915 3.74758   7
  -5  -5   0 -1.0648 2.72047   3
  -5  -5   0 4.34670 2.89475   8
  -5  -5   0 2.65736 2.56128   4
  -5  -5   0 5.32513 3.45787   4
  -5  -5   0 -3.8898 4.42398   6
   5   5   0 5.53522 2.95850   8
   5   5   0 0.86847 2.59459   3
   5   5   0 5.28653 2.80119   8
   5   5   0 0.38010 5.25151   7
   5   5   0 1.17428 4.00311   5
  -6  -5   0 40.3434 9.31468   7
  -6  -5   0 62.1222 8.16714   3
  -6  -5   0 46.0335 9.60013   2
  -6  -5   0 51.1963 9.63171   6
  -6  -5   0 55.3184 8.62943   4
  -6  -5   0 47.3562 6.91122   4
   6   5   0 51.2550 9.66244   5
   6   5   0 50.6102 6.51505   8
   6   5   0 59.5704 7.26663   3
  -7  -5   0 327.073 18.3175   7
  -7  -5   0 310.138 13.6182   4
  -7  -5   0 318.387 18.2721   2
  -7  -5   0 337.838 18.6909   6
  -7  -5   0 290.051 14.7603   4
  -7  -5   0 288.036 14.5397   3
   7   5   0 305.588 11.9539   8
   7   5   0 305.925 12.0708   8
   7   5   0 341.995 17.9760   5
  -8  -5   0 124.540 13.6297   3
  -8  -5   0 104.397 12.2707   4
  -8  -5   0 125.026 15.4085   6
  -8  -5   0 102.566 15.8886   7
  -8  -5   0 137.717 16.2812   2
   8   5   0 114.645 16.0428   5
   8   5   0 118.337 8.18053   8
   7  -6   0 1.20499 7.29435   2
   7  -6   0 -7.8258 6.43946   7
   7  -6   0 -0.3702 4.32880   8
   7  -6   0 6.55199 4.74309   8
  -7   6   0 4.86301 6.45201   3
  -7   6   0 10.6086 5.59343   5
   6  -6   0 58.1602 10.4076   7
   6  -6   0 77.0482 8.29811   8
   6  -6   0 52.5846 10.7629   4
   6  -6   0 89.9382 10.9948   2
   6  -6   0 66.2855 7.83181   8
  -6   6   0 76.6435 5.62485   6
  -6   6   0 85.6800 4.75553   6
  -6   6   0 86.2077 10.3108   3
  -6   6   0 92.0282 8.08311   8
  -6   6   0 79.8561 9.03061   5
   5  -6   0 6.28033 4.04980   7
   5  -6   0 9.20984 4.56392   2
   5  -6   0 5.49924 3.43418   8
   5  -6   0 11.1741 4.96871   5
   5  -6   0 8.08677 4.37976   4
  -5   6   0 5.39607 4.20868   3
  -5   6   0 9.11358 6.40875   2
  -5   6   0 1.79313 4.85491   7
  -5   6   0 3.31687 3.96824   8
  -5   6   0 1.66762 3.54876   5
   4  -6   0 131.640 8.95779   8
   4  -6   0 152.536 9.29649   5
   4  -6   0 128.293 9.68090   7
   4  -6   0 126.569 8.41721   8
   4  -6   0 144.709 9.85682   2
   4  -6   0 135.247 10.1725   4
  -4   6   0 152.041 10.0161   3
  -4   6   0 134.297 10.1451   2
  -4   6   0 134.442 8.30433   8
  -4   6   0 132.577 8.03095   5
  -4   6   0 137.492 9.21791   7
   3  -6   0 143.821 9.51587   4
   3  -6   0 148.727 8.38854   5
   3  -6   0 156.231 9.08234   2
   3  -6   0 149.549 9.13038   8
   3  -6   0 155.706 8.84022   7
   3  -6   0 156.438 10.0536   3
   3  -6   0 160.507 8.80644   8
  -3   6   0 158.047 9.30800   8
  -3   6   0 140.934 9.64254   4
  -3   6   0 152.646 9.03897   3
  -3   6   0 146.138 7.65844   5
  -3   6   0 142.141 8.64627   7
  -3   6   0 150.252 9.27054   2
  -3   6   0 146.748 9.17848   8
   2  -6   0 1.77315 2.40682   2
   2  -6   0 3.43398 2.60661   8
   2  -6   0 2.88406 3.03105   3
   2  -6   0 2.08946 2.35437   5
   2  -6   0 -1.0519 2.34818   7
   2  -6   0 0.53045 2.33626   8
  -2   6   0 -3.1749 2.36027   7
  -2   6   0 -1.4045 2.07226   5
  -2   6   0 -1.7612 2.85841   2
  -2   6   0 -1.1425 2.73356   4
  -2   6   0 3.69213 2.73067   8
  -2   6   0 2.97434 2.23248   3
  -2   6   0 -0.4907 2.77211   8
   1  -6   0 245.653 10.6331   8
   1  -6   0 246.485 9.22489   5
   1  -6   0 240.310 9.53911   7
   1  -6   0 234.685 5.83350   6
   1  -6   0 230.864 9.54875   4
   1  -6   0 225.800 9.96377   2
   1  -6   0 243.320 10.4466   3
   1  -6   0 249.661 10.9271   8
   1  -6   0 245.356 6.12693   6
  -1   6   0 248.849 10.8604   8
  -1   6   0 237.318 10.0147   7
  -1   6   0 235.062 9.82680   3
  -1   6   0 236.483 9.26044   5
  -1   6   0 242.735 9.53339   4
  -1   6   0 232.255 10.4255   8
  -1   6   0 258.549 10.5712   2
   0  -6   0 165.171 6.31220   6
   0  -6   0 158.159 7.21581   4
   0  -6   0 164.359 9.07980   8
   0  -6   0 181.970 9.02302   8
   0  -6   0 163.556 7.53830   5
   0  -6   0 179.481 8.32697   3
   0  -6   0 164.093 8.19048   2
   0  -6   0 176.164 6.57060   6
   0  -6   0 171.957 8.03084   7
   0   6   0 167.321 10.2622   8
   0   6   0 174.181 8.74583   2
   0   6   0 167.579 7.41274   3
   0   6   0 171.114 8.54769   7
   0   6   0 179.358 9.31510   8
   0   6   0 170.133 8.18657   5
   0   6   0 167.499 7.03347   4
  -1  -6   0 147.788 7.88189   2
  -1  -6   0 150.148 7.00318   3
  -1  -6   0 145.670 7.52876   7
  -1  -6   0 155.488 7.20176   6
  -1  -6   0 151.925 8.80033   8
  -1  -6   0 138.843 7.40581   5
  -1  -6   0 144.803 8.38673   8
   1   6   0 148.132 8.33458   2
   1   6   0 141.264 7.80632   5
   1   6   0 144.917 8.30171   8
   1   6   0 145.761 6.40640   3
   1   6   0 136.742 8.11919   7
   1   6   0 139.243 8.38975   8
   1   6   0 141.898 5.86467   4
  -2  -6   0 612.414 14.3849   4
  -2  -6   0 620.423 18.1805   7
  -2  -6   0 642.036 15.5178   3
  -2  -6   0 631.713 18.6103   8
  -2  -6   0 625.734 18.2284   2
  -2  -6   0 639.345 19.0641   8
  -2  -6   0 629.958 18.1057   6
  -2  -6   0 620.848 17.9053   5
   2   6   0 627.932 18.7384   5
   2   6   0 629.263 19.2698   7
   2   6   0 626.978 19.2652   3
   2   6   0 624.061 18.6275   8
   2   6   0 630.616 18.6804   8
   2   6   0 646.777 14.4902   4
   2   6   0 605.559 19.0075   2
  -3  -6   0 142.192 5.70571   4
  -3  -6   0 129.044 7.96050   5
  -3  -6   0 133.497 8.46425   7
  -3  -6   0 139.096 6.18606   3
  -3  -6   0 124.842 8.72165   6
  -3  -6   0 129.707 8.36825   8
  -3  -6   0 139.073 8.67840   2
  -3  -6   0 126.953 8.18743   8
   3   6   0 143.029 5.62586   4
   3   6   0 134.983 9.92305   7
   3   6   0 131.635 8.93184   5
   3   6   0 129.728 8.40007   8
   3   6   0 124.279 9.57562   2
  -4  -6   0 1.81835 3.17996   8
  -4  -6   0 4.67536 3.36586   5
  -4  -6   0 2.95825 3.45269   2
  -4  -6   0 2.62927 2.16405   4
  -4  -6   0 1.16463 3.93734   6
  -4  -6   0 0.54886 3.06192   8
  -4  -6   0 -1.3236 3.11720   7
   4   6   0 3.54242 3.62809   5
   4   6   0 3.18133 4.80975   7
   4   6   0 -1.7188 2.92220   8
   4   6   0 6.21976 2.31216   4
   4   6   0 -1.7649 4.34599   2
   4   6   0 4.93473 3.10472   8
  -5  -6   0 27.7029 6.16462   5
  -5  -6   0 41.0219 8.64619   2
  -5  -6   0 37.5772 5.21979   4
  -5  -6   0 38.1055 7.33077   8
  -5  -6   0 40.5513 5.84759   3
   5   6   0 28.1141 7.12377   2
   5   6   0 26.9749 3.86723   3
   5   6   0 23.3310 7.26313   7
   5   6   0 23.3024 4.71818   8
   5   6   0 37.8684 6.62063   8
  -6  -6   0 32.9069 6.87958   4
  -6  -6   0 50.5403 7.86790   3
  -6  -6   0 42.1985 7.83152   2
  -6  -6   0 48.7793 7.66547   7
  -6  -6   0 54.7904 8.83074   4
  -6  -6   0 55.2063 7.43044   8
  -6  -6   0 34.9064 6.90596   6
   6   6   0 38.0602 7.40337   3
   6   6   0 39.9059 5.89385   8
   6   6   0 42.4956 7.14399   8
   6   6   0 51.8710 10.8715   5
  -7  -6   0 157.966 14.8925   6
  -7  -6   0 141.053 11.4738   3
  -7  -6   0 160.071 10.7779   4
  -7  -6   0 146.221 13.8450   7
  -7  -6   0 137.742 12.2824   4
   7   6   0 137.069 10.1854   8
   7   6   0 140.753 10.2302   8
  -8  -6   0 281.008 20.4847   6
  -8  -6   0 269.385 19.7233   2
  -8  -6   0 281.735 14.8414   4
  -8  -6   0 283.453 16.4995   3
  -8  -6   0 255.833 19.2401   7
   8   6   0 273.856 19.6525   5
   8   6   0 232.503 12.2999   8
   7  -7   0 35.6124 8.88527   7
   7  -7   0 43.6307 6.92731   8
   7  -7   0 37.7594 6.64985   8
  -7   7   0 33.1446 8.19810   3
  -7   7   0 42.2046 7.49134   5
   6  -7   0 332.454 15.3540   8
   6  -7   0 346.121 18.7045   2
   6  -7   0 337.171 19.4061   4
   6  -7   0 356.091 18.0005   7
   6  -7   0 304.920 15.0082   8
  -6   7   0 352.625 15.6613   5
  -6   7   0 309.669 13.7379   8
  -6   7   0 319.277 17.9495   3
   5  -7   0 246.597 13.5816   5
   5  -7   0 206.639 11.6570   8
   5  -7   0 206.887 13.6625   2
   5  -7   0 187.141 14.7170   8
   5  -7   0 225.386 13.6552   7
  -5   7   0 168.702 20.9668   3
  -5   7   0 226.674 11.7386   5
  -5   7   0 225.528 12.0594   8
   4  -7   0 414.329 15.8146   5
   4  -7   0 434.939 18.2323   4
   4  -7   0 425.612 16.3746   8
   4  -7   0 420.905 16.6015   8
   4  -7   0 416.081 17.1232   2
   4  -7   0 436.067 17.1435   7
  -4   7   0 424.812 15.5701   8
  -4   7   0 375.830 16.5530   2
  -4   7   0 398.101 15.9708   7
  -4   7   0 424.900 17.4347   3
  -4   7   0 419.954 14.9945   5
   3  -7   0 5.66084 3.85755   3
   3  -7   0 -0.9810 2.87862   8
   3  -7   0 -0.8252 3.29158   5
   3  -7   0 1.03227 3.07882   7
   3  -7   0 2.42449 3.20507   2
   3  -7   0 4.39945 3.47649   4
  -3   7   0 1.74966 3.70474   4
  -3   7   0 1.27401 3.34251   7
  -3   7   0 2.79368 2.93362   5
  -3   7   0 3.70906 3.90394   8
  -3   7   0 0.22489 3.75976   8
  -3   7   0 0.44328 4.07837   2
  -3   7   0 4.95282 2.99334   3
   2  -7   0 125.313 8.04260   7
   2  -7   0 118.868 8.28469   4
   2  -7   0 129.588 9.07209   8
   2  -7   0 125.821 8.11316   2
   2  -7   0 114.635 9.24125   3
   2  -7   0 131.272 8.56896   8
   2  -7   0 128.464 7.83709   5
  -2   7   0 136.182 9.22161   8
  -2   7   0 127.618 7.58155   5
  -2   7   0 115.587 8.26808   3
  -2   7   0 132.386 8.54287   7
  -2   7   0 113.929 8.87103   8
  -2   7   0 127.285 9.29184   2
  -2   7   0 116.327 8.26737   4
   1  -7   0 180.349 9.46472   2
   1  -7   0 174.319 8.86371   7
   1  -7   0 176.483 9.87669   3
   1  -7   0 184.909 5.44220   6
   1  -7   0 182.946 8.56386   5
   1  -7   0 177.640 10.4471   8
   1  -7   0 177.203 5.12974   6
   1  -7   0 175.390 8.79963   4
   1  -7   0 175.038 10.0141   8
  -1   7   0 190.532 9.56762   7
  -1   7   0 178.157 8.91223   4
  -1   7   0 170.060 9.73571   8
  -1   7   0 190.261 10.5047   8
  -1   7   0 175.963 8.84751   5
  -1   7   0 170.455 8.64593   3
  -1   7   0 168.249 9.87135   2
   0  -7   0 792.639 18.4910   6
   0  -7   0 810.969 21.2829   3
   0  -7   0 780.237 20.4488   5
   0  -7   0 810.193 18.5880   6
   0  -7   0 689.131 26.2947   8
   0  -7   0 748.601 19.9179   4
   0  -7   0 793.831 21.0097   7
   0  -7   0 812.610 23.5311   8
   0   7   0 804.567 22.9883   8
   0   7   0 788.642 21.5832   7
   0   7   0 779.792 21.9429   2
   0   7   0 800.407 20.5189   3
   0   7   0 773.254 21.2815   5
   0   7   0 817.989 19.6101   4
   0   7   0 749.465 23.5493   8
  -1  -7   0 636.400 17.3170   6
  -1  -7   0 664.755 20.3812   8
  -1  -7   0 647.557 19.2556   2
  -1  -7   0 631.728 18.2917   5
  -1  -7   0 651.785 17.6344   6
  -1  -7   0 654.085 18.7692   7
  -1  -7   0 628.321 16.3467   4
  -1  -7   0 666.764 20.7906   8
  -1  -7   0 663.406 17.5519   3
   1   7   0 676.710 20.4465   8
   1   7   0 652.003 15.9020   4
   1   7   0 654.951 19.4069   5
   1   7   0 643.068 20.1375   8
   1   7   0 630.191 19.4568   7
   1   7   0 648.292 16.9954   3
   1   7   0 617.028 19.5130   2
  -2  -7   0 423.537 14.6262   6
  -2  -7   0 422.305 15.3980   8
  -2  -7   0 408.047 14.5694   5
  -2  -7   0 425.775 14.7011   6
  -2  -7   0 423.138 15.1333   2
  -2  -7   0 416.502 12.5209   3
  -2  -7   0 433.028 16.0719   8
  -2  -7   0 435.079 14.8028   7
   2   7   0 413.396 15.6560   8
   2   7   0 419.789 15.3785   5
   2   7   0 419.851 15.6275   8
   2   7   0 379.420 15.3067   7
   2   7   0 424.758 11.3273   4
   2   7   0 424.953 12.2113   3
   2   7   0 401.412 15.8205   2
  -3  -7   0 60.4628 7.23328   8
  -3  -7   0 44.8380 6.97945   8
  -3  -7   0 50.2355 6.76868   7
  -3  -7   0 50.5426 6.92296   5
  -3  -7   0 52.8428 7.31479   6
  -3  -7   0 40.2634 6.73586   2
  -3  -7   0 55.1686 5.23968   3
   3   7   0 56.9198 7.10408   5
   3   7   0 62.8932 8.49786   2
   3   7   0 54.7681 7.07956   8
   3   7   0 55.3917 6.86386   8
   3   7   0 42.6433 4.85083   3
   3   7   0 42.9421 4.45661   4
   3   7   0 47.4184 8.59700   7
  -4  -7   0 760.919 23.3974   2
  -4  -7   0 744.929 18.1793   3
  -4  -7   0 704.553 21.9269   8
  -4  -7   0 750.073 22.2742   8
  -4  -7   0 765.540 17.1689   4
  -4  -7   0 714.041 23.7685   6
  -4  -7   0 689.675 22.2155   5
  -4  -7   0 757.856 24.0177   6
  -4  -7   0 778.547 23.4652   7
   4   7   0 756.133 22.4929   8
   4   7   0 782.559 18.7227   3
   4   7   0 734.241 22.3904   8
   4   7   0 770.637 17.6198   4
   4   7   0 677.695 24.4316   7
   4   7   0 777.466 24.5908   5
   4   7   0 703.265 24.5404   2
  -5  -7   0 429.225 18.0123   2
  -5  -7   0 411.855 12.5910   4
  -5  -7   0 414.243 18.0804   7
  -5  -7   0 420.509 13.2406   3
  -5  -7   0 427.995 17.5450   8
  -5  -7   0 417.458 18.6839   6
   5   7   0 444.961 19.3325   5
   5   7   0 453.622 13.7894   3
   5   7   0 422.316 16.2315   8
   5   7   0 431.873 16.5728   8
  -6  -7   0 214.457 12.3529   8
  -6  -7   0 233.710 11.4065   4
  -6  -7   0 245.064 15.3412   7
  -6  -7   0 258.005 15.7087   2
  -6  -7   0 266.793 10.4481   4
  -6  -7   0 239.592 11.3880   3
   6   7   0 252.788 11.2968   3
   6   7   0 266.201 17.0178   5
  -7  -7   0 76.1897 13.1822   7
  -7  -7   0 94.7985 13.7497   3
  -7  -7   0 60.3659 8.78976   4
  -7  -7   0 74.1380 13.9033   2
  -7  -7   0 90.3695 14.2909   6
   7   7   0 59.7576 9.63671   8
   7   7   0 69.8032 14.1539   5
   7   7   0 88.9064 10.2519   3
  -8  -7   0 84.9184 17.5406   6
  -8  -7   0 95.7281 17.0236   7
   8   7   0 85.9172 10.7969   8
   8   7   0 100.049 11.4940   8
   8   7   0 117.750 17.9597   5
   7  -8   0 14.2670 6.23701   8
   6  -8   0 106.920 10.5877   8
   6  -8   0 107.375 13.6308   7
   6  -8   0 104.514 11.2809   8
   6  -8   0 117.655 13.9589   4
   6  -8   0 124.743 13.1514   2
  -6   8   0 100.857 11.6341   5
  -6   8   0 104.219 12.8795   3
   5  -8   0 366.928 16.7186   8
   5  -8   0 373.215 19.0524   4
   5  -8   0 367.547 16.5836   8
   5  -8   0 364.522 17.8084   7
   5  -8   0 388.037 18.8193   2
  -5   8   0 374.115 18.3576   3
  -5   8   0 394.977 16.1109   5
  -5   8   0 370.467 16.6820   8
   4  -8   0 51.9466 7.87932   8
   4  -8   0 37.3556 6.25439   5
   4  -8   0 34.4776 6.36203   2
   4  -8   0 52.8018 9.08973   4
   4  -8   0 41.0271 8.47491   8
   4  -8   0 56.7177 8.56736   7
  -4   8   0 52.0749 7.91388   5
  -4   8   0 45.2188 8.43716   3
  -4   8   0 50.2236 9.06840   8
  -4   8   0 35.0973 7.09489   7
   3  -8   0 13.0035 4.33912   5
   3  -8   0 4.24508 3.64011   2
   3  -8   0 7.17645 4.29621   4
   3  -8   0 4.99570 3.40181   7
   3  -8   0 13.2106 4.35301   8
  -3   8   0 10.0471 3.59640   5
  -3   8   0 15.6413 5.34291   8
  -3   8   0 5.86271 4.24546   3
  -3   8   0 7.65344 5.15777   2
   2  -8   0 108.555 10.1234   3
   2  -8   0 90.8277 8.93042   8
   2  -8   0 107.225 8.46952   4
   2  -8   0 117.858 9.83887   8
   2  -8   0 103.530 8.18327   5
   2  -8   0 105.440 8.37053   2
   2  -8   0 105.347 8.16278   7
  -2   8   0 100.165 7.94067   5
  -2   8   0 105.306 8.70070   3
  -2   8   0 108.278 9.86746   8
  -2   8   0 89.6810 9.70969   8
  -2   8   0 92.4860 8.86250   4
  -2   8   0 88.6336 9.46720   2
  -2   8   0 92.7587 9.24747   7
   1  -8   0 444.732 15.2072   5
   1  -8   0 494.741 18.3408   8
   1  -8   0 469.357 16.0425   7
   1  -8   0 472.306 16.6770   2
   1  -8   0 466.820 17.0039   3
   1  -8   0 469.565 11.0399   6
   1  -8   0 468.902 16.1896   4
   1  -8   0 481.490 18.4178   8
   1  -8   0 476.500 10.6985   6
  -1   8   0 484.462 16.2066   3
  -1   8   0 474.019 16.0518   5
  -1   8   0 499.302 18.1187   8
  -1   8   0 450.408 16.1588   7
  -1   8   0 479.507 17.8260   8
  -1   8   0 468.089 17.2154   2
  -1   8   0 466.985 15.5056   4
   0  -8   0 1721.43 40.3329   2
   0  -8   0 1691.55 38.7245   5
   0  -8   0 1709.80 39.3623   7
   0  -8   0 1689.50 38.1648   4
   0  -8   0 1788.43 42.5554   8
   0  -8   0 1753.38 39.4632   6
   0  -8   0 1709.09 35.6127   6
   0  -8   0 1750.03 39.5232   3
   0  -8   0 1754.42 42.5524   8
   0   8   0 1771.50 38.8201   3
   0   8   0 1733.55 41.6495   8
   0   8   0 1755.53 37.3246   4
   0   8   0 1752.32 40.1576   5
   0   8   0 1730.14 40.1564   7
   0   8   0 1700.55 40.5907   2
   0   8   0 1795.87 42.2492   8
  -1  -8   0 403.983 13.3755   6
  -1  -8   0 379.292 12.4871   4
  -1  -8   0 360.978 14.0020   5
  -1  -8   0 403.589 13.1099   6
  -1  -8   0 405.914 15.0723   2
  -1  -8   0 393.393 14.6291   7
  -1  -8   0 377.861 17.4355   8
  -1  -8   0 410.163 16.0975   8
  -1  -8   0 392.319 13.8985   3
   1   8   0 372.603 15.6397   7
   1   8   0 407.148 12.1284   4
   1   8   0 392.961 16.0978   8
   1   8   0 404.758 16.3201   8
   1   8   0 411.345 12.9786   3
   1   8   0 399.353 15.8979   2
   1   8   0 394.156 15.1357   5
  -2  -8   0 26.1124 5.99808   7
  -2  -8   0 32.2869 6.51614   6
  -2  -8   0 40.1935 4.97322   4
  -2  -8   0 35.2912 5.81544   8
  -2  -8   0 40.6551 6.10135   3
  -2  -8   0 44.6548 6.25893   6
  -2  -8   0 51.6027 7.07747   5
  -2  -8   0 41.9495 6.80523   2
  -2  -8   0 37.9241 8.03924   8
   2   8   0 47.7573 8.47251   2
   2   8   0 34.8798 6.86263   5
   2   8   0 41.7389 8.02030   7
   2   8   0 39.3073 5.01213   3
   2   8   0 37.8221 7.28213   8
   2   8   0 48.2989 7.69122   8
   2   8   0 27.8706 4.70796   4
  -3  -8   0 3.09387 3.61912   2
  -3  -8   0 -0.5809 3.91503   8
  -3  -8   0 -0.1581 3.44364   5
  -3  -8   0 6.36901 3.99235   8
  -3  -8   0 -3.3998 3.22459   4
  -3  -8   0 -1.6503 3.46805   6
  -3  -8   0 -5.4298 3.94246   6
  -3  -8   0 -0.0972 2.74453   3
  -3  -8   0 3.17041 3.22550   7
   3   8   0 -5.6241 3.86955   8
   3   8   0 -2.4098 2.58625   3
   3   8   0 0.60153 3.97312   8
   3   8   0 -1.8528 3.84161   5
   3   8   0 -0.4575 4.80482   7
   3   8   0 4.66832 2.44335   4
  -4  -8   0 370.371 16.1601   7
  -4  -8   0 362.147 16.4385   8
  -4  -8   0 379.690 16.7928   6
  -4  -8   0 390.251 16.8597   2
  -4  -8   0 358.173 12.2529   3
   4   8   0 397.271 12.5232   3
   4   8   0 392.244 17.7682   5
   4   8   0 365.106 11.1455   4
  -5  -8   0 1219.34 32.2070   8
  -5  -8   0 1187.37 34.0025   7
  -5  -8   0 1245.35 34.3827   2
  -5  -8   0 1213.31 35.1637   6
  -5  -8   0 1197.08 27.0931   3
  -5  -8   0 1129.74 30.4130   4
   5   8   0 1190.73 35.4380   5
   5   8   0 1159.34 32.2132   8
   5   8   0 1193.69 27.7295   3
   5   8   0 1157.99 32.2117   8
  -6  -8   0 358.924 18.5061   7
  -6  -8   0 349.467 19.6919   6
  -6  -8   0 367.045 16.5623   8
  -6  -8   0 376.105 12.0072   4
   6   8   0 355.887 13.3034   3
   6   8   0 354.257 17.0266   8
   6   8   0 361.960 20.9777   5
   6   8   0 343.336 16.3903   8
  -7  -8   0 56.5588 10.5665   2
  -7  -8   0 61.6890 9.05042   4
  -7  -8   0 61.8087 13.4992   7
  -7  -8   0 48.0977 9.94518   6
   7   8   0 58.4382 10.8285   8
   7   8   0 48.8899 6.70235   3
   7   8   0 47.5329 10.1711   5
  -8  -8   0 43.9994 10.7399   7
  -8  -8   0 62.0664 12.1031   2
  -8  -8   0 32.9419 10.7164   6
   8   8   0 46.8450 10.8641   5
   8   8   0 59.8160 11.7885   8
   6  -9   0 155.107 15.4355   7
   6  -9   0 150.446 17.1122   4
   6  -9   0 136.162 15.3159   2
   6  -9   0 123.541 13.3822   8
  -6   9   0 168.282 15.5381   3
   5  -9   0 278.461 17.7263   4
   5  -9   0 255.635 16.6133   2
   5  -9   0 268.853 16.7815   7
   5  -9   0 247.361 15.6062   8
   5  -9   0 228.254 15.8659   8
  -5   9   0 270.736 15.3975   5
  -5   9   0 258.151 16.6566   3
   4  -9   0 7.39630 5.31668   4
   4  -9   0 5.10828 4.94794   2
   4  -9   0 -3.3482 4.84082   7
  -4   9   0 -3.3074 4.15339   5
  -4   9   0 -2.3285 5.49122   8
  -4   9   0 2.47560 4.69523   3
   3  -9   0 6.61722 4.47418   4
   3  -9   0 -2.8159 4.24066   8
   3  -9   0 -1.7157 5.01487   5
   3  -9   0 2.87848 4.12827   2
   3  -9   0 3.86807 4.09393   7
   3  -9   0 -1.5392 4.34388   8
  -3   9   0 -1.2551 5.22668   8
  -3   9   0 -5.6061 3.82639   5
  -3   9   0 1.82941 4.43876   3
   2  -9   0 57.8015 7.66628   7
   2  -9   0 53.1546 8.03134   5
   2  -9   0 41.0794 9.00189   8
   2  -9   0 59.1768 8.92880   8
   2  -9   0 50.3139 7.86107   4
   2  -9   0 45.1946 7.58428   2
  -2   9   0 45.6094 7.38057   8
  -2   9   0 56.0003 11.2597   8
  -2   9   0 53.0790 8.05343   5
  -2   9   0 38.8102 6.92017   3
   1  -9   0 606.327 19.6081   7
   1  -9   0 577.287 18.5515   5
   1  -9   0 595.624 13.4858   6
   1  -9   0 589.094 20.1736   2
   1  -9   0 569.646 20.2710   3
   1  -9   0 598.578 13.0406   6
   1  -9   0 593.276 19.8535   4
   1  -9   0 628.630 22.6243   8
  -1   9   0 526.480 20.9231   2
  -1   9   0 563.811 19.5994   7
  -1   9   0 605.432 21.9195   8
  -1   9   0 582.215 21.5005   8
  -1   9   0 596.040 18.7076   4
  -1   9   0 612.120 19.7873   5
  -1   9   0 597.485 19.2954   3
   0  -9   0 606.422 15.7147   6
   0  -9   0 611.018 19.5542   7
   0  -9   0 634.726 22.1332   8
   0  -9   0 604.226 18.7891   5
   0  -9   0 593.435 20.0325   3
   0  -9   0 606.995 18.7457   4
   0  -9   0 617.882 20.5652   2
   0  -9   0 590.459 16.1420   6
   0  -9   0 635.001 22.7869   8
   0   9   0 626.235 20.4122   5
   0   9   0 623.585 21.9660   8
   0   9   0 590.499 17.6453   4
   0   9   0 599.488 21.7105   8
   0   9   0 610.532 20.8374   7
   0   9   0 606.297 18.7095   3
   0   9   0 594.741 21.4806   2
  -1  -9   0 122.670 11.1408   8
  -1  -9   0 114.087 10.3428   8
  -1  -9   0 118.812 9.50846   3
  -1  -9   0 111.656 8.02900   4
  -1  -9   0 122.763 8.92657   5
  -1  -9   0 119.898 9.27569   2
  -1  -9   0 109.353 7.73644   6
  -1  -9   0 116.559 8.28344   6
  -1  -9   0 120.937 9.46380   7
   1   9   0 126.182 11.2741   8
   1   9   0 130.160 10.1397   5
   1   9   0 105.790 10.5780   8
   1   9   0 118.667 7.74006   4
   1   9   0 116.106 11.0941   7
   1   9   0 127.104 7.88346   3
   1   9   0 105.703 10.4867   2
  -2  -9   0 94.0043 8.58296   7
  -2  -9   0 102.842 8.94201   6
  -2  -9   0 101.395 7.13631   4
  -2  -9   0 115.047 8.66876   6
  -2  -9   0 97.7499 10.6021   8
  -2  -9   0 118.437 11.5486   8
  -2  -9   0 102.380 8.80969   3
  -2  -9   0 109.417 9.63228   2
   2   9   0 85.4014 10.1345   8
   2   9   0 109.369 9.88435   5
   2   9   0 115.762 7.32534   3
   2   9   0 99.3236 6.93918   4
   2   9   0 98.3732 11.3072   8
  -3  -9   0 2.32108 4.35158   2
  -3  -9   0 4.06235 3.08608   4
  -3  -9   0 3.40994 3.77205   3
  -3  -9   0 6.84886 5.30540   8
  -3  -9   0 -0.4553 4.91372   8
  -3  -9   0 -0.8076 3.79400   7
  -3  -9   0 10.0997 4.85400   6
   3   9   0 4.09790 3.11877   4
   3   9   0 10.4661 5.10582   8
   3   9   0 7.89301 4.59423   5
  -4  -9   0 540.083 20.3121   7
  -4  -9   0 509.730 20.6953   8
  -4  -9   0 493.422 15.6108   3
  -4  -9   0 510.692 20.4454   6
  -4  -9   0 470.257 14.3742   4
  -4  -9   0 506.319 20.1614   2
   4   9   0 526.722 15.7681   4
   4   9   0 525.085 15.6372   3
   4   9   0 498.385 20.2667   8
   4   9   0 548.896 21.9841   5
   4   9   0 516.885 20.2836   8
  -5  -9   0 1570.85 34.6283   3
  -5  -9   0 1632.87 41.2799   8
  -5  -9   0 1614.58 49.7108   2
  -5  -9   0 1676.59 45.3482   6
  -5  -9   0 1418.18 55.9385   7
   5   9   0 1547.54 33.6487   4
   5   9   0 1551.97 42.3613   8
   5   9   0 1584.92 41.4060   8
   5   9   0 1663.69 35.4674   3
  -6  -9   0 325.660 28.0467   8
  -6  -9   0 329.079 22.3461   3
  -6  -9   0 368.995 14.4801   4
  -6  -9   0 348.894 20.3680   6
  -6  -9   0 382.150 19.7648   2
  -6  -9   0 385.057 19.4106   7
   6   9   0 398.476 13.7938   3
   6   9   0 364.456 18.1489   8
   6   9   0 389.613 21.7929   5
   6   9   0 392.269 19.4657   8
  -7  -9   0 22.6460 9.30844   6
  -7  -9   0 8.96270 8.37737   7
  -7  -9   0 17.6217 9.19729   2
   7   9   0 15.8837 6.87161   8
   7   9   0 18.2492 7.49058   3
   5 -10   0 46.6738 7.98310   8
   5 -10   0 41.8737 8.57797   4
   5 -10   0 40.7262 8.49689   2
   5 -10   0 48.9356 9.36870   7
  -5  10   0 39.0913 8.11789   3
   4 -10   0 7.17369 5.78900   2
   4 -10   0 6.68381 5.54997   7
   4 -10   0 -1.1737 5.03804   8
   4 -10   0 6.06837 5.91780   4
  -4  10   0 -0.0955 5.90666   3
  -4  10   0 0.73945 5.28157   5
   3 -10   0 19.9501 6.81016   8
   3 -10   0 9.56701 5.42627   4
   3 -10   0 10.6543 4.97364   2
   3 -10   0 15.4326 5.57382   7
   3 -10   0 18.6925 6.08773   8
  -3  10   0 13.9987 5.02988   5
  -3  10   0 20.6037 7.15577   8
   2 -10   0 300.190 14.7797   7
   2 -10   0 330.681 17.9504   8
   2 -10   0 323.607 15.6661   2
   2 -10   0 330.627 16.3385   4
   2 -10   0 304.801 16.5103   8
  -2  10   0 330.797 17.9937   8
  -2  10   0 329.493 15.4897   3
  -2  10   0 343.772 15.7477   5
   1 -10   0 179.819 5.86695   6
   1 -10   0 150.221 6.14739   6
   1 -10   0 162.760 11.2490   4
   1 -10   0 155.708 12.4060   8
   1 -10   0 171.513 11.7881   2
   1 -10   0 152.124 10.8833   7
   1 -10   0 147.912 13.3352   8
  -1  10   0 150.108 10.6395   3
  -1  10   0 180.395 11.2721   4
  -1  10   0 179.837 11.9303   5
  -1  10   0 152.553 13.8256   8
   0 -10   0 184.304 11.7542   2
   0 -10   0 168.521 7.94067   6
   0 -10   0 145.956 8.00051   6
   0 -10   0 153.445 12.3454   3
   0 -10   0 180.946 13.2359   8
   0 -10   0 168.222 13.4623   8
   0 -10   0 148.977 10.6954   7
   0 -10   0 176.635 10.6491   4
   0  10   0 180.753 10.7180   4
   0  10   0 163.727 10.2158   3
   0  10   0 137.405 12.9693   8
   0  10   0 167.926 11.9145   5
   0  10   0 165.629 13.6378   8
  -1 -10   0 11.9735 6.01385   8
  -1 -10   0 8.40951 4.64894   2
  -1 -10   0 8.08308 5.49058   8
  -1 -10   0 7.55368 3.52917   6
  -1 -10   0 7.98377 4.15926   6
  -1 -10   0 4.36732 4.14878   7
   1  10   0 9.46780 6.01464   8
   1  10   0 2.00319 3.87308   4
   1  10   0 5.93410 5.58095   8
   1  10   0 2.22136 4.56629   5
   1  10   0 4.55609 3.42134   3
  -2 -10   0 -4.1065 5.32331   8
  -2 -10   0 1.78892 4.10087   6
  -2 -10   0 3.61331 4.50221   6
  -2 -10   0 3.41564 4.39600   7
  -2 -10   0 -5.1755 4.56532   2
  -2 -10   0 -2.1953 4.52722   3
  -2 -10   0 3.59299 3.88128   4
   2  10   0 8.54632 5.44383   5
   2  10   0 7.09080 3.45923   3
   2  10   0 6.71462 5.93563   8
  -3 -10   0 61.6438 9.25185   7
  -3 -10   0 63.3280 9.12676   3
  -3 -10   0 51.8664 7.02037   4
  -3 -10   0 33.3676 7.60895   6
  -3 -10   0 48.8702 9.29622   6
   3  10   0 41.4522 7.77597   8
   3  10   0 57.0375 7.72173   3
   3  10   0 42.1998 7.56405   8
   3  10   0 35.7195 7.32679   5
   3  10   0 40.3150 6.83175   4
  -4 -10   0 213.103 15.5365   8
  -4 -10   0 228.554 11.7707   3
  -4 -10   0 185.691 13.9152   6
  -4 -10   0 239.300 9.83420   4
  -4 -10   0 175.987 18.0438   7
   4  10   0 177.297 10.5576   4
   4  10   0 220.544 15.5890   8
   4  10   0 236.932 10.9637   3
   4  10   0 186.963 15.1579   8
  -5 -10   0 238.719 16.9236   6
  -5 -10   0 248.687 12.3870   3
  -5 -10   0 229.674 15.9512   7
  -5 -10   0 220.042 17.5682   8
  -5 -10   0 234.542 15.8450   2
   5  10   0 239.134 16.1836   8
   5  10   0 263.902 18.1500   5
   5  10   0 243.112 11.5564   3
  -6 -10   0 201.339 16.7954   2
  -6 -10   0 211.751 17.0132   7
  -6 -10   0 215.129 18.1563   6
   6  10   0 206.432 19.4593   5
   6  10   0 223.535 16.6063   8
   6  10   0 208.393 11.6459   3
  -7 -10   0 18.4886 9.50640   2
  -7 -10   0 16.2982 8.83452   7
  -7 -10   0 12.8475 9.79349   6
   7  10   0 0.90016 10.4006   5
   7  10   0 8.67001 8.26108   8
   5 -11   0 4.21733 8.39887   4
   5 -11   0 2.06245 7.65137   7
   5 -11   0 -7.4037 7.27946   8
  -5  11   0 -0.6281 7.35678   5
  -5  11   0 -1.4399 7.18458   3
   4 -11   0 17.1306 7.69172   4
   4 -11   0 16.2873 6.83039   7
   4 -11   0 11.6633 6.88749   2
   4 -11   0 17.2570 7.73368   8
  -4  11   0 15.8739 6.98418   5
  -4  11   0 21.2138 7.11850   3
   3 -11   0 201.652 16.0181   4
   3 -11   0 211.169 16.0697   8
   3 -11   0 217.309 14.7622   2
  -3  11   0 240.378 15.2368   5
  -3  11   0 204.116 14.7414   3
   2 -11   0 120.933 12.9220   8
   2 -11   0 120.507 11.5898   7
   2 -11   0 109.334 13.8733   8
   2 -11   0 143.403 13.1858   4
   2 -11   0 116.194 12.3364   2
  -2  11   0 122.202 15.2792   8
  -2  11   0 133.671 12.7534   5
   1 -11   0 6.32302 6.17153   8
   1 -11   0 8.53744 5.24044   2
   1 -11   0 18.9577 6.84428   8
   1 -11   0 3.83104 4.89051   7
   1 -11   0 3.51907 2.22700   6
   1 -11   0 0.25671 4.63029   4
  -1  11   0 7.06494 5.52245   5
  -1  11   0 9.31417 4.84359   3
  -1  11   0 7.23584 6.76484   8
   0 -11   0 54.2570 9.56680   4
   0 -11   0 48.1507 9.17274   7
   0 -11   0 49.2699 6.73661   6
   0 -11   0 54.8000 9.71799   2
   0 -11   0 45.9917 8.78793   8
   0 -11   0 63.4174 12.2245   8
   0 -11   0 57.2654 6.48425   6
   0  11   0 48.2376 8.23843   3
   0  11   0 62.5083 13.6278   8
   0  11   0 43.8789 8.88743   8
   0  11   0 63.6712 9.87467   4
   0  11   0 56.5246 10.1770   5
  -1 -11   0 44.1576 8.34358   8
  -1 -11   0 44.3964 9.80684   2
  -1 -11   0 51.3803 9.08301   7
  -1 -11   0 52.9350 7.90338   6
  -1 -11   0 52.2201 8.78895   4
  -1 -11   0 40.4233 8.27374   8
  -1 -11   0 47.2771 8.36994   6
   1  11   0 48.5136 8.23807   4
   1  11   0 59.2525 12.8226   8
   1  11   0 38.1290 8.17410   8
   1  11   0 55.4024 10.2817   5
  -2 -11   0 207.303 13.3457   6
  -2 -11   0 239.551 15.2034   7
  -2 -11   0 218.659 14.8282   3
  -2 -11   0 216.462 16.5176   8
  -2 -11   0 248.477 12.7794   6
  -2 -11   0 251.095 12.1507   4
   2  11   0 236.637 16.8151   8
   2  11   0 224.196 11.1491   4
   2  11   0 237.319 12.0044   3
   2  11   0 238.360 16.8588   8
   2  11   0 243.287 17.8537   5
  -3 -11   0 362.277 18.3500   2
  -3 -11   0 379.571 17.0871   6
  -3 -11   0 355.643 13.5993   4
  -3 -11   0 345.885 19.8037   8
  -3 -11   0 351.868 17.1752   7
  -3 -11   0 353.891 15.9816   3
   3  11   0 311.738 12.5810   4
   3  11   0 307.970 18.8641   8
   3  11   0 334.475 14.0472   3
   3  11   0 342.382 19.2042   8
   3  11   0 349.773 19.3589   5
  -4 -11   0 158.775 12.5360   3
  -4 -11   0 169.536 14.7307   6
  -4 -11   0 149.140 9.69643   4
  -4 -11   0 168.956 13.4649   7
  -4 -11   0 168.290 17.0199   8
  -4 -11   0 172.886 14.3566   2
   4  11   0 139.886 10.5857   3
   4  11   0 161.317 16.3028   8
   4  11   0 161.705 16.1937   5
  -5 -11   0 162.382 15.9406   6
  -5 -11   0 132.858 15.3451   2
  -5 -11   0 127.897 14.1735   7
   5  11   0 142.644 17.2048   5
   5  11   0 131.134 11.0083   3
   5  11   0 130.558 15.9343   8
  -6 -11   0 23.5845 9.50573   6
  -6 -11   0 30.0937 8.78237   7
  -6 -11   0 12.9334 8.58102   2
   6  11   0 44.7878 9.55995   8
   6  11   0 21.0428 10.6394   5
   4 -12   0 42.1875 8.59628   2
   4 -12   0 43.6068 10.1795   4
   4 -12   0 24.6411 8.77830   8
   4 -12   0 73.1363 14.7432   7
  -4  12   0 42.2880 9.36839   3
  -4  12   0 38.3535 9.80410   5
   3 -12   0 257.758 18.6798   8
   3 -12   0 245.549 16.9666   2
   3 -12   0 234.659 18.1351   4
   3 -12   0 267.297 16.6591   7
  -3  12   0 229.770 17.5773   5
  -3  12   0 252.953 16.6101   3
   2 -12   0 154.968 16.1595   8
   2 -12   0 145.804 14.6714   4
   2 -12   0 168.524 14.2260   7
   2 -12   0 165.911 14.0771   2
  -2  12   0 198.788 14.7415   3
  -2  12   0 173.622 26.9572   8
  -2  12   0 194.683 15.7855   5
   1 -12   0 59.2908 10.6284   7
   1 -12   0 49.1591 9.88473   8
   1 -12   0 76.5692 10.9793   2
   1 -12   0 55.2197 9.77966   8
   1 -12   0 82.2073 11.8985   4
  -1  12   0 72.0729 15.7134   8
  -1  12   0 53.7257 13.0752   3
  -1  12   0 84.3095 13.6391   5
   0 -12   0 11.8737 5.85384   4
   0 -12   0 8.43396 4.02084   6
   0 -12   0 16.1403 8.23006   8
   0 -12   0 4.17138 6.07751   2
   0 -12   0 0.07957 6.59780   8
   0 -12   0 -3.1744 5.19604   7
   0 -12   0 4.13347 3.90481   6
   0  12   0 3.99773 5.17960   3
   0  12   0 0.33953 7.97222   8
   0  12   0 -3.9853 5.95841   5
  -1 -12   0 19.5194 5.56572   6
  -1 -12   0 19.2391 6.41640   7
  -1 -12   0 21.4192 8.20407   8
  -1 -12   0 33.4032 7.50263   2
  -1 -12   0 21.5619 8.14783   8
   1  12   0 16.1296 6.85308   5
   1  12   0 35.2843 9.40556   8
   1  12   0 25.8065 5.55614   3
  -2 -12   0 228.092 13.6166   6
  -2 -12   0 206.651 18.1827   8
  -2 -12   0 231.568 15.4119   7
  -2 -12   0 244.141 13.2208   4
  -2 -12   0 203.037 16.5721   3
  -2 -12   0 246.490 15.8262   2
  -2 -12   0 193.784 14.5100   6
   2  12   0 196.686 12.3875   4
   2  12   0 235.154 18.8991   8
   2  12   0 213.311 18.3841   8
   2  12   0 247.736 17.3543   5
  -3 -12   0 196.559 12.1722   4
  -3 -12   0 228.713 19.7428   8
  -3 -12   0 234.634 15.2449   6
  -3 -12   0 217.172 15.6650   7
  -3 -12   0 223.171 17.0280   2
  -3 -12   0 184.017 16.1696   3
   3  12   0 218.868 17.9080   5
   3  12   0 190.822 13.0836   4
   3  12   0 246.885 13.1131   3
   3  12   0 222.673 19.0678   8
  -4 -12   0 142.221 15.2151   6
  -4 -12   0 130.759 10.8016   4
  -4 -12   0 119.325 13.9310   7
  -4 -12   0 122.529 15.2749   2
   4  12   0 145.841 17.4504   8
   4  12   0 158.771 11.9457   3
   4  12   0 125.393 17.1901   5
  -5 -12   0 13.5047 8.11524   7
  -5 -12   0 18.2842 8.71628   2
  -5 -12   0 5.39061 8.55343   6
   5  12   0 9.96698 6.36902   3
   5  12   0 7.25250 9.74834   5
   5  12   0 20.2445 10.0443   8
   3 -13   0 145.294 18.8827   8
   2 -13   0 75.9446 16.5634   8
   2 -13   0 109.316 13.8772   2
   2 -13   0 104.400 15.8936   4
  -2  13   0 78.6838 15.9526   5
  -2  13   0 119.999 13.8163   3
   1 -13   0 18.7667 7.26011   2
   1 -13   0 5.74791 6.51522   7
   1 -13   0 9.00943 8.24374   8
   1 -13   0 8.94693 8.26470   4
  -1  13   0 1.93832 7.46817   5
  -1  13   0 -12.749 14.3593   8
  -1  13   0 20.3791 6.49626   3
   0 -13   0 -5.1083 6.96899   2
   0 -13   0 2.20988 4.19382   6
   0 -13   0 8.07510 6.42861   7
   0 -13   0 -2.7684 6.39581   4
   0 -13   0 -2.6830 8.03888   8
   0  13   0 12.6883 7.89118   5
   0  13   0 11.9393 9.78561   8
  -1 -13   0 42.5427 7.89603   7
  -1 -13   0 37.0892 8.55575   2
  -1 -13   0 38.2521 7.90937   4
  -1 -13   0 30.2165 6.13676   6
  -1 -13   0 24.1123 9.95311   8
   1  13   0 40.2849 6.99468   3
   1  13   0 25.8500 9.04715   5
   1  13   0 35.9335 10.4721   8
  -2 -13   0 109.992 14.0804   7
  -2 -13   0 122.266 18.5583   8
  -2 -13   0 124.903 12.3292   6
  -2 -13   0 115.469 14.4358   2
  -2 -13   0 95.5190 12.8455   4
   2  13   0 104.770 18.7692   8
   2  13   0 110.948 16.0309   5
   2  13   0 145.147 12.2966   3
  -3 -13   0 264.357 14.9877   4
  -3 -13   0 241.755 16.0840   6
  -3 -13   0 230.616 18.1066   2
  -3 -13   0 232.509 18.2399   7
   3  13   0 204.617 20.1878   5
   3  13   0 208.489 14.1956   3
  -4 -13   0 105.523 15.7590   6
  -4 -13   0 64.0700 11.8222   2
  -4 -13   0 73.6517 14.8831   7
   4  13   0 99.5999 12.8289   3
   4  13   0 72.3937 12.7375   5
   4  13   0 72.3236 13.3554   8
   1 -14   0 12.9009 10.2813   8
  -1  14   0 5.39423 7.40617   3
   0 -14   0 26.9360 8.83812   2
   0 -14   0 45.5850 8.98043   7
   0 -14   0 39.2897 11.8796   8
   0  14   0 62.3430 11.6611   5
  -1 -14   0 51.3603 12.9085   8
  -1 -14   0 42.7384 8.96636   7
  -1 -14   0 54.4110 9.43767   4
  -1 -14   0 72.3120 11.0798   6
  -1 -14   0 44.9010 10.2669   2
   1  14   0 52.4797 13.2334   8
   1  14   0 80.7257 16.7610   5
   1  14   0 66.2483 15.1180   3
  -2 -14   0 31.7044 10.2821   2
  -2 -14   0 75.2195 13.1220   6
  -2 -14   0 60.0001 10.8147   7
  -2 -14   0 51.3280 9.01755   4
   2  14   0 51.7220 8.12927   3
   2  14   0 43.3438 12.4599   8
   2  14   0 49.3431 11.8750   5
   3  14   0 36.6692 12.8025   8
   2  14  -1 117.239 23.2325   8
   2  14  -1 124.207 20.5335   5
  -2 -14   1 145.731 14.8886   6
  -2 -14   1 122.315 17.6996   2
  -2 -14   1 131.306 17.0285   7
   1  14  -1 116.795 23.4176   8
   1  14  -1 145.187 19.4836   5
   1  14  -1 101.338 14.7205   3
  -1 -14   1 109.672 22.6573   8
  -1 -14   1 155.791 16.2058   4
  -1 -14   1 124.063 16.2555   7
  -1 -14   1 89.7315 16.2067   2
  -1 -14   1 142.100 11.7958   6
   0  14  -1 49.0617 9.05292   3
   0  14  -1 29.6845 10.6290   5
   0 -14   1 39.4085 9.44024   7
   0 -14   1 34.6530 9.35391   2
   0 -14   1 50.5553 12.2998   8
   4  13  -1 10.9753 7.32825   3
   4  13  -1 15.5325 11.1078   5
   4  13  -1 15.9012 11.1020   8
  -4 -13   1 11.0583 9.59445   2
   3  13  -1 91.8964 18.7194   8
   3  13  -1 102.297 13.4167   3
   3  13  -1 107.728 18.4250   5
  -3 -13   1 104.025 14.4872   7
  -3 -13   1 99.6517 15.6160   2
   2  13  -1 92.6390 12.3798   3
   2  13  -1 93.7502 17.0403   5
   2  13  -1 98.8082 18.7434   8
  -2 -13   1 109.051 20.3593   8
  -2 -13   1 98.6787 14.5877   7
  -2 -13   1 123.517 12.1827   4
  -2 -13   1 113.386 15.2487   2
   1  13  -1 54.2276 12.1557   3
   1  13  -1 29.5088 14.8815   8
   1  13  -1 55.7262 12.5772   8
   1  13  -1 79.8499 15.1628   5
  -1 -13   1 43.8206 7.74810   4
  -1 -13   1 32.8339 10.3241   8
  -1 -13   1 53.3437 9.14324   7
  -1 -13   1 76.1806 13.6785   2
   0  13  -1 0.25447 7.75861   5
   0  13  -1 -8.0197 9.96071   8
   0  13  -1 4.53440 5.97689   3
   0 -13   1 12.6501 7.03015   7
   0 -13   1 2.49924 8.35592   8
   0 -13   1 5.64433 6.95712   2
   0 -13   1 1.70142 4.32361   6
  -1  13  -1 0.06275 7.84481   5
  -1  13  -1 -8.7896 6.05733   3
  -1  13  -1 -1.6833 15.8130   8
   1 -13   1 -1.4790 8.85179   8
   1 -13   1 2.16902 6.42978   7
   1 -13   1 7.03016 7.74090   2
   1 -13   1 0.67728 7.58021   4
  -2  13  -1 82.0401 14.2029   3
  -2  13  -1 93.0931 16.0873   5
   2 -13   1 61.5262 14.2118   7
   2 -13   1 96.2693 14.4291   2
   2 -13   1 96.6719 18.5116   8
   2 -13   1 121.782 16.1070   4
   5  12  -1 -1.1659 9.51852   5
   5  12  -1 16.2687 9.80609   8
   5  12  -1 18.0155 6.89214   3
  -5 -12   1 4.21799 8.67229   2
  -5 -12   1 -3.5311 8.26363   7
   4  12  -1 76.3608 15.7426   8
   4  12  -1 83.1034 11.7050   3
   4  12  -1 75.5945 16.7604   5
  -4 -12   1 77.2678 15.4254   2
  -4 -12   1 69.3128 13.6892   7
  -4 -12   1 88.1568 13.7660   6
   3  12  -1 124.065 12.0327   3
   3  12  -1 124.247 16.7397   8
   3  12  -1 159.100 17.2093   5
  -3 -12   1 147.663 18.3409   8
  -3 -12   1 99.2860 14.2129   2
  -3 -12   1 126.692 13.0667   6
  -3 -12   1 139.616 13.9739   7
  -3 -12   1 131.228 10.3774   4
   2  12  -1 466.299 23.5525   8
   2  12  -1 450.036 22.4333   5
   2  12  -1 458.383 17.6427   3
   2  12  -1 425.685 15.3441   4
   2  12  -1 424.398 23.4483   8
  -2 -12   1 452.669 20.3492   7
  -2 -12   1 449.338 16.6450   4
  -2 -12   1 395.883 23.4128   8
  -2 -12   1 460.362 17.5393   6
  -2 -12   1 428.084 20.7785   2
   1  12  -1 9.58129 8.31154   8
   1  12  -1 13.2540 5.43235   3
   1  12  -1 21.5902 5.83938   4
   1  12  -1 8.91555 7.06186   5
   1  12  -1 16.9406 8.75555   8
  -1 -12   1 8.19171 7.96753   8
  -1 -12   1 19.4871 6.86812   2
  -1 -12   1 14.0481 5.78264   6
  -1 -12   1 8.21671 5.80517   7
  -1 -12   1 12.8293 5.29162   6
  -1 -12   1 9.61745 5.66787   4
   0  12  -1 0.50989 6.30454   4
   0  12  -1 1.46789 8.95048   8
   0  12  -1 8.85276 6.54771   5
   0  12  -1 4.87356 5.02601   3
   0 -12   1 4.12795 4.45618   6
   0 -12   1 0.29223 5.66621   4
   0 -12   1 -6.0409 6.72063   8
   0 -12   1 -2.2260 7.57795   8
   0 -12   1 -3.8121 5.46522   7
   0 -12   1 11.9247 6.71577   2
  -1  12  -1 54.9814 11.0256   3
  -1  12  -1 48.3237 9.02988   5
  -1  12  -1 49.4213 10.8176   8
   1 -12   1 43.6030 9.74970   8
   1 -12   1 54.6251 5.57375   6
   1 -12   1 36.9642 7.19974   7
   1 -12   1 31.0010 8.61454   8
   1 -12   1 38.6873 8.13550   4
  -2  12  -1 136.062 13.4296   3
  -2  12  -1 135.382 27.0351   8
  -2  12  -1 135.527 15.0852   5
   2 -12   1 128.431 13.8789   2
   2 -12   1 152.533 16.8491   8
   2 -12   1 167.047 14.2990   7
   2 -12   1 124.996 15.7059   4
  -3  12  -1 252.076 17.4480   3
  -3  12  -1 260.297 18.2734   5
   3 -12   1 276.611 17.7684   7
   3 -12   1 293.063 18.9664   4
   3 -12   1 276.204 18.0384   2
   3 -12   1 284.612 19.8805   8
  -4  12  -1 73.3405 14.2365   3
  -4  12  -1 70.3875 15.8300   5
   4 -12   1 90.7964 15.5069   2
   4 -12   1 69.5370 14.5582   7
   4 -12   1 52.7308 11.1375   4
   6  11  -1 45.7732 12.2919   5
   6  11  -1 21.9546 9.12751   8
   6  11  -1 29.6826 7.76437   3
  -6 -11   1 25.6172 9.73861   2
  -6 -11   1 23.0469 9.99813   6
  -6 -11   1 34.6699 8.81526   7
   5  11  -1 86.3468 15.6844   5
   5  11  -1 72.6172 14.6239   8
   5  11  -1 107.546 11.4164   3
  -5 -11   1 102.323 14.2766   2
  -5 -11   1 82.3163 14.9131   6
  -5 -11   1 73.1131 12.9937   7
   4  11  -1 97.4648 10.5450   3
   4  11  -1 77.6788 15.0937   5
   4  11  -1 62.5165 11.5591   8
   4  11  -1 86.2757 8.98830   4
  -4 -11   1 83.0654 12.3975   3
  -4 -11   1 102.097 12.5989   2
  -4 -11   1 78.7665 7.45891   4
  -4 -11   1 72.0445 15.9943   8
  -4 -11   1 102.649 12.6889   7
   3  11  -1 95.9209 13.9335   8
   3  11  -1 110.092 10.6132   3
   3  11  -1 131.715 14.5602   5
  -3 -11   1 113.618 8.83561   4
  -3 -11   1 144.596 12.1030   6
  -3 -11   1 115.422 15.5697   8
  -3 -11   1 127.593 13.6544   2
  -3 -11   1 131.616 12.2568   7
  -3 -11   1 119.063 12.8861   3
   2  11  -1 151.556 10.4936   3
   2  11  -1 160.658 15.6106   8
   2  11  -1 138.699 19.3242   5
   2  11  -1 171.613 9.23863   4
   2  11  -1 130.437 14.7164   8
  -2 -11   1 154.280 10.7625   6
  -2 -11   1 154.435 15.7952   8
  -2 -11   1 137.713 11.8678   6
  -2 -11   1 154.101 10.0543   4
  -2 -11   1 140.725 13.3648   3
   1  11  -1 11.2458 4.60721   3
   1  11  -1 -6.5020 7.02287   8
   1  11  -1 2.24190 4.36949   4
   1  11  -1 9.63224 5.62854   5
   1  11  -1 -5.9317 6.22547   8
  -1 -11   1 13.3364 4.93243   6
  -1 -11   1 -8.0820 6.85759   8
  -1 -11   1 11.7734 7.04176   3
  -1 -11   1 0.17215 6.11655   8
  -1 -11   1 -5.4938 4.14820   4
  -1 -11   1 8.31057 4.20530   6
  -1 -11   1 3.04592 5.40452   7
  -1 -11   1 4.19820 8.40475   2
   0  11  -1 39.0845 8.37779   3
   0  11  -1 32.2578 7.21404   5
   0  11  -1 27.3038 6.07896   4
   0  11  -1 47.7943 9.16479   8
   0  11  -1 26.7686 8.16145   8
   0 -11   1 31.4078 9.71334   2
   0 -11   1 48.6497 9.38485   7
   0 -11   1 17.6851 6.90186   8
   0 -11   1 29.4546 7.76034   8
   0 -11   1 40.2778 6.44952   6
  -1  11  -1 22.5882 5.66488   3
  -1  11  -1 20.0790 6.51662   5
  -1  11  -1 19.7494 8.17175   8
   1 -11   1 20.5543 7.39893   8
   1 -11   1 16.5339 5.73343   4
   1 -11   1 21.6544 2.85661   6
   1 -11   1 17.6662 7.51756   8
   1 -11   1 19.6389 5.97586   7
  -2  11  -1 283.495 18.7288   8
  -2  11  -1 306.560 16.3616   5
  -2  11  -1 236.220 16.9017   3
   2 -11   1 307.635 16.4515   4
   2 -11   1 267.243 17.2749   8
   2 -11   1 262.982 15.6777   2
   2 -11   1 249.590 17.3160   8
  -3  11  -1 213.097 15.2807   5
  -3  11  -1 237.625 15.2795   3
   3 -11   1 217.205 15.4781   2
   3 -11   1 223.778 15.6040   7
   3 -11   1 247.474 17.4519   8
   3 -11   1 228.162 16.5038   4
  -4  11  -1 167.373 17.1656   5
  -4  11  -1 173.795 14.6797   3
   4 -11   1 183.596 15.8183   2
   4 -11   1 170.623 16.3400   4
   4 -11   1 175.493 16.0813   8
   4 -11   1 212.342 16.1341   7
  -5  11  -1 20.7600 8.04926   3
  -5  11  -1 3.68923 7.80969   5
   5 -11   1 8.97806 7.68763   8
   5 -11   1 6.95831 8.00042   2
   5 -11   1 7.57652 7.78215   7
   7  10  -1 -9.2589 7.95023   8
   7  10  -1 -7.4085 10.6697   5
  -7 -10   1 -11.974 8.79756   2
  -7 -10   1 -12.597 9.38420   6
   6  10  -1 46.1472 6.92987   3
   6  10  -1 66.9160 12.9087   8
   6  10  -1 77.6859 17.7176   5
  -6 -10   1 52.6942 9.56570   7
  -6 -10   1 52.5848 10.1021   6
   5  10  -1 131.086 15.5135   5
   5  10  -1 140.219 14.0471   8
   5  10  -1 129.973 11.0477   3
  -5 -10   1 168.833 14.8971   2
  -5 -10   1 151.480 12.3403   3
  -5 -10   1 156.218 13.8021   7
  -5 -10   1 155.076 15.4505   6
   4  10  -1 159.939 14.7149   5
   4  10  -1 157.543 14.3523   8
   4  10  -1 132.371 6.63438   4
   4  10  -1 150.569 10.3634   3
   4  10  -1 139.101 14.2763   8
  -4 -10   1 153.238 11.3059   3
  -4 -10   1 160.500 15.1086   8
  -4 -10   1 162.835 7.43673   4
  -4 -10   1 162.038 12.3735   7
  -4 -10   1 157.185 13.2150   6
   3  10  -1 122.272 13.5557   8
   3  10  -1 116.754 9.33360   3
   3  10  -1 125.788 7.97894   4
   3  10  -1 102.578 12.8123   8
   3  10  -1 121.321 13.0473   5
  -3 -10   1 121.071 13.6990   8
  -3 -10   1 109.253 11.4708   4
  -3 -10   1 134.688 10.9778   3
  -3 -10   1 135.025 12.1663   2
  -3 -10   1 125.507 11.2881   6
  -3 -10   1 139.654 11.1408   7
   2  10  -1 10.1647 6.37063   8
   2  10  -1 22.5469 4.44244   3
   2  10  -1 19.4725 6.39887   8
   2  10  -1 35.8480 5.91050   4
   2  10  -1 27.8999 7.04016   5
  -2 -10   1 31.1839 6.54263   4
  -2 -10   1 20.4766 5.46619   7
  -2 -10   1 38.9156 8.92194   2
  -2 -10   1 26.1712 5.44883   3
  -2 -10   1 15.5659 4.57837   6
  -2 -10   1 20.2357 5.40045   6
  -2 -10   1 28.1693 6.44936   8
  -2 -10   1 24.7255 9.24497   8
   1  10  -1 7.07965 6.14673   8
   1  10  -1 1.31987 3.84153   3
   1  10  -1 7.01948 4.64877   5
   1  10  -1 4.32991 5.55206   8
  -1 -10   1 2.42631 5.21458   3
  -1 -10   1 10.7674 4.86942   6
  -1 -10   1 0.96307 4.54535   2
  -1 -10   1 6.46164 4.38326   7
  -1 -10   1 8.44766 3.43569   6
  -1 -10   1 -0.5856 3.60328   4
  -1 -10   1 11.2011 5.61925   8
   0  10  -1 175.154 10.5392   3
   0  10  -1 166.767 10.0143   4
   0  10  -1 164.243 13.8801   8
   0  10  -1 181.184 13.8749   8
   0  10  -1 195.153 12.6444   5
   0 -10   1 166.242 10.6156   4
   0 -10   1 156.622 11.3387   7
   0 -10   1 181.390 11.8462   2
   0 -10   1 180.442 8.33935   6
   0 -10   1 148.289 13.0129   3
   0 -10   1 186.403 13.5288   8
   0 -10   1 182.642 13.8557   8
   0 -10   1 185.609 9.18579   6
  -1  10  -1 202.025 15.1607   8
  -1  10  -1 214.940 13.4747   5
  -1  10  -1 251.890 12.6703   4
  -1  10  -1 223.832 12.2793   3
   1 -10   1 210.979 12.7007   7
   1 -10   1 224.837 12.7533   4
   1 -10   1 220.009 14.3101   8
   1 -10   1 218.985 14.1101   8
   1 -10   1 202.204 7.73677   6
   1 -10   1 211.349 12.7620   2
   1 -10   1 215.735 7.01645   6
  -2  10  -1 15.7527 7.10038   8
  -2  10  -1 16.0108 5.24292   3
  -2  10  -1 10.9009 5.32615   5
   2 -10   1 3.55059 5.44488   8
   2 -10   1 14.4437 5.46162   8
   2 -10   1 14.2964 4.90829   2
   2 -10   1 18.1737 5.74975   4
   2 -10   1 6.69421 4.81895   7
  -3  10  -1 70.6849 13.2475   8
  -3  10  -1 79.3605 10.1479   5
  -3  10  -1 87.0084 10.4621   3
   3 -10   1 72.1575 11.4989   8
   3 -10   1 89.7229 10.5341   7
   3 -10   1 93.8489 11.3752   4
   3 -10   1 93.9437 11.8119   8
  -4  10  -1 12.8021 6.59190   3
  -4  10  -1 13.0473 5.64842   5
   4 -10   1 12.1034 6.10556   4
   4 -10   1 3.11138 6.19430   8
   4 -10   1 9.14350 5.83065   2
  -5  10  -1 11.7343 6.66739   5
  -5  10  -1 6.19055 6.45266   3
   5 -10   1 -3.6991 7.35142   4
   5 -10   1 1.28853 6.79551   7
   5 -10   1 7.33576 7.66969   2
   5 -10   1 12.1424 6.54541   8
   7   9  -1 81.8293 17.6160   5
   7   9  -1 87.4967 12.2747   3
   7   9  -1 51.7644 8.65126   8
  -7  -9   1 63.7304 11.1183   6
  -7  -9   1 59.4785 11.2097   2
  -7  -9   1 73.8260 14.5055   7
   6   9  -1 217.640 12.7486   3
   6   9  -1 194.597 15.4787   8
   6   9  -1 223.721 18.9360   5
   6   9  -1 234.871 15.5127   8
  -6  -9   1 236.784 16.4144   7
  -6  -9   1 201.658 19.2734   3
  -6  -9   1 247.330 16.9312   2
  -6  -9   1 220.509 17.7360   6
   5   9  -1 713.716 25.5956   8
   5   9  -1 745.531 21.5749   3
   5   9  -1 747.700 28.2805   5
  -5  -9   1 749.589 21.4902   3
  -5  -9   1 718.400 28.4747   7
  -5  -9   1 749.871 29.2549   2
  -5  -9   1 717.027 25.4893   8
   4   9  -1 53.5798 4.72183   4
   4   9  -1 58.7872 10.4582   8
   4   9  -1 58.8467 7.84093   3
   4   9  -1 56.1703 10.2911   8
   4   9  -1 51.3281 11.1875   5
  -4  -9   1 57.5081 10.0617   2
  -4  -9   1 41.5315 7.71716   8
  -4  -9   1 45.1398 5.10252   4
  -4  -9   1 55.1934 8.58550   3
  -4  -9   1 42.2504 7.11123   6
  -4  -9   1 66.1565 9.37970   7
   3   9  -1 39.8246 6.96427   3
   3   9  -1 34.3094 4.90149   4
   3   9  -1 47.6460 9.33909   5
   3   9  -1 32.6310 7.00657   8
   3   9  -1 33.5685 6.27025   8
  -3  -9   1 23.9758 5.22429   7
  -3  -9   1 38.9345 7.22203   8
  -3  -9   1 39.7964 7.44358   3
  -3  -9   1 25.6607 5.80708   6
  -3  -9   1 31.7172 5.39097   4
  -3  -9   1 43.8331 8.09432   6
  -3  -9   1 21.8076 5.76103   2
   2   9  -1 98.5563 7.42922   3
   2   9  -1 94.1290 10.6367   8
   2   9  -1 102.582 10.4482   5
   2   9  -1 94.7166 10.6097   8
   2   9  -1 93.2186 5.91041   4
  -2  -9   1 80.9517 9.74425   8
  -2  -9   1 89.4887 8.57770   3
  -2  -9   1 96.8960 9.73431   2
  -2  -9   1 94.9626 8.47978   6
  -2  -9   1 101.500 10.8662   8
  -2  -9   1 87.8643 9.09196   6
  -2  -9   1 80.3451 6.61904   4
  -2  -9   1 98.5077 8.81575   7
   1   9  -1 22.2070 8.94732   2
   1   9  -1 29.3501 6.52217   8
   1   9  -1 41.6415 6.30749   3
   1   9  -1 30.7699 6.50538   8
   1   9  -1 38.9469 5.74581   4
   1   9  -1 20.6436 6.08904   7
   1   9  -1 28.3609 5.49792   5
  -1  -9   1 44.6322 6.85646   6
  -1  -9   1 30.4856 6.21927   8
  -1  -9   1 31.7589 5.93048   4
  -1  -9   1 37.4269 6.97696   7
  -1  -9   1 25.2558 5.19942   3
  -1  -9   1 39.8812 6.04900   6
  -1  -9   1 43.3607 8.85983   8
  -1  -9   1 37.3343 6.76996   5
   0   9  -1 278.521 12.1767   3
   0   9  -1 268.091 14.7198   8
   0   9  -1 236.841 13.5449   7
   0   9  -1 276.271 11.1205   4
   0   9  -1 262.837 14.7234   8
   0   9  -1 269.549 13.1021   5
   0   9  -1 236.281 16.1969   2
   0  -9   1 276.180 9.57696   6
   0  -9   1 273.585 14.2666   8
   0  -9   1 263.155 12.7902   7
   0  -9   1 279.043 10.4491   6
   0  -9   1 263.457 11.9762   5
   0  -9   1 276.847 11.7793   4
   0  -9   1 284.137 13.2644   2
   0  -9   1 274.378 13.6321   3
   0  -9   1 278.584 14.4410   8
  -1   9  -1 269.330 12.3563   4
  -1   9  -1 249.663 14.2945   8
  -1   9  -1 274.156 12.7764   3
  -1   9  -1 241.841 13.5449   7
  -1   9  -1 262.925 12.8902   5
  -1   9  -1 253.405 15.0983   8
   1  -9   1 265.865 12.8880   4
   1  -9   1 254.821 13.1693   2
   1  -9   1 265.649 7.68482   6
   1  -9   1 245.896 11.5616   5
   1  -9   1 291.099 14.3429   8
   1  -9   1 244.761 14.1698   8
   1  -9   1 275.897 13.2064   7
   1  -9   1 271.853 8.49916   6
   1  -9   1 256.162 14.2750   3
  -2   9  -1 12.2038 6.09228   8
  -2   9  -1 12.4096 5.67920   8
  -2   9  -1 16.8248 4.69755   3
  -2   9  -1 15.7254 5.20106   4
  -2   9  -1 9.53680 4.32924   5
   2  -9   1 20.5089 5.19580   8
   2  -9   1 11.8780 4.42399   5
   2  -9   1 14.9081 4.55052   2
   2  -9   1 9.70397 4.30814   7
   2  -9   1 25.0311 5.40294   4
   2  -9   1 15.0154 4.88533   8
  -3   9  -1 25.0475 5.25587   5
  -3   9  -1 24.8625 5.92456   3
  -3   9  -1 30.2942 6.86141   8
   3  -9   1 28.8326 6.59151   8
   3  -9   1 21.0157 5.39270   5
   3  -9   1 31.8503 6.03575   4
   3  -9   1 26.7012 5.78557   2
   3  -9   1 34.6711 5.95786   8
   3  -9   1 24.1120 5.38609   7
  -4   9  -1 3.13029 4.54082   5
  -4   9  -1 -0.9673 4.57796   3
  -4   9  -1 0.03396 5.80149   8
   4  -9   1 6.18212 8.72182   5
   4  -9   1 -1.4813 5.01700   2
  -5   9  -1 117.143 13.0106   3
  -5   9  -1 114.188 11.5374   5
   5  -9   1 130.413 14.1034   4
   5  -9   1 121.359 12.4165   8
   5  -9   1 131.242 14.3225   2
   5  -9   1 117.487 14.5257   8
  -6   9  -1 324.189 17.5088   5
  -6   9  -1 268.540 19.0345   3
   6  -9   1 293.280 19.5198   2
   6  -9   1 327.427 20.2009   7
   6  -9   1 285.694 17.2031   8
   6  -9   1 257.228 19.7278   4
   7   8  -1 277.295 16.4522   8
   7   8  -1 276.796 15.4025   8
   7   8  -1 327.849 21.4199   5
   7   8  -1 321.653 15.1658   3
  -7  -8   1 301.797 19.7381   2
  -7  -8   1 325.150 20.7818   6
  -7  -8   1 330.364 19.2964   7
   6   8  -1 299.318 15.8140   8
   6   8  -1 306.026 13.3389   3
   6   8  -1 285.517 15.3227   8
   6   8  -1 327.332 20.0909   5
  -6  -8   1 332.610 9.40688   4
  -6  -8   1 283.007 15.5346   8
  -6  -8   1 278.225 16.9295   7
  -6  -8   1 293.340 18.3127   6
  -6  -8   1 272.397 13.6878   3
  -6  -8   1 302.325 10.1386   4
   5   8  -1 273.395 12.3668   3
   5   8  -1 281.093 14.8579   8
   5   8  -1 305.307 15.0628   8
   5   8  -1 302.006 17.7985   5
  -5  -8   1 290.594 15.5678   7
  -5  -8   1 296.906 15.2935   8
  -5  -8   1 273.451 8.58848   4
  -5  -8   1 304.998 16.5114   6
  -5  -8   1 302.930 8.10212   4
  -5  -8   1 279.197 12.4219   3
  -5  -8   1 285.359 15.5039   2
   4   8  -1 188.557 12.0803   8
   4   8  -1 171.895 9.49938   3
   4   8  -1 198.497 13.3986   5
  -4  -8   1 201.489 13.0593   8
  -4  -8   1 192.949 10.2010   3
  -4  -8   1 177.075 12.1468   7
  -4  -8   1 202.841 12.3018   2
  -4  -8   1 198.909 12.4914   6
  -4  -8   1 196.677 6.61004   4
   3   8  -1 5.57093 5.43671   2
   3   8  -1 3.00326 2.05040   4
   3   8  -1 2.08529 5.31035   7
   3   8  -1 -2.3474 3.77274   5
   3   8  -1 -0.9856 3.92469   8
   3   8  -1 0.09928 3.04901   3
   3   8  -1 5.00893 4.05933   8
  -3  -8   1 0.41688 4.09294   6
  -3  -8   1 4.64978 2.38049   4
  -3  -8   1 1.42950 3.86970   2
  -3  -8   1 1.10143 3.64138   7
  -3  -8   1 -2.8742 3.89522   5
  -3  -8   1 2.12913 3.24139   3
  -3  -8   1 -1.0498 4.13733   8
  -3  -8   1 -3.2265 3.63761   6
  -3  -8   1 8.80931 4.28616   8
   2   8  -1 49.4635 8.21188   7
   2   8  -1 50.7317 7.84293   8
   2   8  -1 45.3375 8.73896   2
   2   8  -1 45.8272 7.83577   5
   2   8  -1 50.5195 5.63757   3
   2   8  -1 49.1624 7.72004   8
   2   8  -1 39.9652 4.56497   4
  -2  -8   1 37.0635 6.31353   7
  -2  -8   1 43.7969 6.91928   5
  -2  -8   1 38.9181 7.03759   2
  -2  -8   1 40.1743 6.81370   6
  -2  -8   1 36.0284 8.19609   8
  -2  -8   1 38.5433 6.23203   3
  -2  -8   1 48.5054 7.97211   8
  -2  -8   1 35.0080 6.26103   6
   1   8  -1 277.618 10.9058   3
   1   8  -1 277.942 12.8964   5
   1   8  -1 264.219 13.0649   7
   1   8  -1 279.281 13.3996   2
   1   8  -1 276.702 13.7572   8
   1   8  -1 284.937 9.43113   4
   1   8  -1 280.538 13.3770   8
  -1  -8   1 281.092 12.5480   2
  -1  -8   1 280.600 10.0313   4
  -1  -8   1 254.934 11.5335   5
  -1  -8   1 272.389 10.5299   6
  -1  -8   1 273.018 11.0370   6
  -1  -8   1 274.548 12.1646   7
  -1  -8   1 266.264 13.0483   8
  -1  -8   1 285.035 11.8176   3
   0   8  -1 890.967 26.0412   8
   0   8  -1 855.038 23.9055   5
   0   8  -1 857.514 24.4914   7
   0   8  -1 864.301 25.6851   8
   0   8  -1 877.865 21.4603   4
   0   8  -1 884.967 23.3271   3
   0   8  -1 865.974 24.7916   2
   0  -8   1 820.650 22.4653   5
   0  -8   1 856.901 24.3758   2
   0  -8   1 892.923 25.8692   8
   0  -8   1 853.305 23.7211   7
   0  -8   1 870.141 21.1994   6
   0  -8   1 851.733 23.7934   3
   0  -8   1 858.969 22.3914   4
   0  -8   1 856.834 20.1906   6
   0  -8   1 857.801 26.1873   8
  -1   8  -1 447.579 15.4749   5
  -1   8  -1 440.759 15.6704   3
  -1   8  -1 464.279 17.7569   8
  -1   8  -1 447.641 16.8617   2
  -1   8  -1 424.871 17.2810   8
  -1   8  -1 409.638 15.8617   7
  -1   8  -1 419.996 14.7210   4
   1  -8   1 434.489 15.7592   7
   1  -8   1 441.580 10.5187   6
   1  -8   1 428.828 16.7274   3
   1  -8   1 436.986 14.5757   5
   1  -8   1 434.255 15.4271   4
   1  -8   1 452.461 17.7474   8
   1  -8   1 443.220 11.3000   6
   1  -8   1 432.386 16.1200   2
   1  -8   1 458.393 17.5970   8
  -2   8  -1 3.23523 4.46318   2
  -2   8  -1 1.28322 2.99191   3
  -2   8  -1 -2.8974 3.90699   4
  -2   8  -1 1.00105 3.03471   5
  -2   8  -1 0.59125 4.04478   7
  -2   8  -1 5.56299 4.22915   8
  -2   8  -1 2.06666 4.30644   8
   2  -8   1 -4.0179 3.06546   7
   2  -8   1 1.67062 3.11915   5
   2  -8   1 -2.1869 3.08241   8
   2  -8   1 0.32769 3.91235   3
   2  -8   1 -0.8981 3.52793   8
   2  -8   1 5.55094 3.49880   4
   2  -8   1 -1.7754 3.20912   2
  -3   8  -1 140.987 10.2204   3
  -3   8  -1 121.940 8.97425   5
  -3   8  -1 150.570 11.5649   8
  -3   8  -1 142.489 10.7992   7
   3  -8   1 133.694 10.0855   7
   3  -8   1 136.760 10.3156   8
   3  -8   1 145.257 10.5081   4
   3  -8   1 143.955 10.4314   8
   3  -8   1 131.561 9.33032   5
   3  -8   1 140.947 10.6510   2
  -4   8  -1 35.3560 7.43697   5
  -4   8  -1 22.0481 5.48928   3
  -4   8  -1 28.2322 6.04661   8
   4  -8   1 21.7889 5.53177   5
   4  -8   1 24.5862 5.76141   7
   4  -8   1 36.6530 8.05393   8
   4  -8   1 25.3637 5.08977   8
   4  -8   1 31.6584 6.22567   2
   4  -8   1 41.2039 8.57164   4
  -5   8  -1 176.375 13.5159   3
  -5   8  -1 188.355 13.6690   8
  -5   8  -1 176.637 11.7794   5
   5  -8   1 197.197 12.8313   8
   5  -8   1 165.217 11.8237   8
   5  -8   1 168.374 13.4409   5
   5  -8   1 192.261 14.5022   2
   5  -8   1 186.154 14.3221   7
   5  -8   1 172.958 14.4305   4
  -6   8  -1 248.367 16.8313   3
  -6   8  -1 256.785 14.2204   5
   6  -8   1 228.873 14.4851   8
   6  -8   1 270.036 18.0985   4
   6  -8   1 227.397 14.3288   8
   6  -8   1 232.516 16.2929   2
   6  -8   1 271.011 17.6098   7
   7  -8   1 175.663 13.4125   8
   7  -8   1 185.788 18.8503   7
   7  -8   1 190.640 18.6187   2
   8   7  -1 232.850 20.5471   5
   8   7  -1 225.787 14.1488   8
   8   7  -1 198.542 13.1535   8
  -8  -7   1 200.066 18.9952   2
  -8  -7   1 224.270 20.5094   6
  -8  -7   1 242.941 19.8940   7
   7   7  -1 429.184 22.9497   5
   7   7  -1 431.480 17.3598   3
   7   7  -1 404.115 16.7934   8
   7   7  -1 440.954 17.7975   8
  -7  -7   1 436.474 21.7986   2
  -7  -7   1 448.968 22.5626   6
  -7  -7   1 432.122 13.6612   4
  -7  -7   1 419.264 21.2163   7
   6   7  -1 710.419 24.2642   8
   6   7  -1 757.653 23.7761   8
   6   7  -1 771.495 33.1186   5
   6   7  -1 809.159 22.4348   3
  -6  -7   1 784.354 28.3982   6
  -6  -7   1 804.242 26.9498   7
  -6  -7   1 833.886 21.0069   4
  -6  -7   1 758.435 21.7032   3
  -6  -7   1 810.637 22.1739   8
  -6  -7   1 787.237 26.9198   2
  -6  -7   1 748.207 19.0019   4
   5   7  -1 400.443 13.8320   3
   5   7  -1 393.617 18.9696   5
   5   7  -1 354.589 15.3385   8
   5   7  -1 397.071 15.7605   8
  -5  -7   1 387.809 13.7344   3
  -5  -7   1 364.335 17.2944   6
  -5  -7   1 372.348 10.8250   4
  -5  -7   1 403.010 17.0843   2
  -5  -7   1 392.649 10.1130   4
  -5  -7   1 384.050 16.7929   7
   4   7  -1 136.742 8.06260   3
   4   7  -1 142.760 9.87403   8
   4   7  -1 135.192 11.4976   2
   4   7  -1 137.962 9.55787   8
   4   7  -1 116.469 11.6748   7
   4   7  -1 152.436 11.0688   5
  -4  -7   1 131.265 10.1550   6
  -4  -7   1 144.794 10.0875   2
  -4  -7   1 141.693 5.22085   4
  -4  -7   1 123.910 7.88040   3
  -4  -7   1 126.755 10.9546   6
  -4  -7   1 128.868 9.66230   8
  -4  -7   1 140.118 10.0060   7
  -4  -7   1 143.522 10.2079   8
  -4  -7   1 115.137 10.5157   5
   3   7  -1 420.661 13.0510   3
   3   7  -1 408.887 17.0877   7
   3   7  -1 396.144 16.6079   2
   3   7  -1 402.433 15.3720   8
   3   7  -1 433.329 9.99820   4
   3   7  -1 422.400 16.6257   5
  -3  -7   1 405.685 15.2229   2
  -3  -7   1 417.842 15.5623   8
  -3  -7   1 391.685 15.1770   5
  -3  -7   1 401.457 9.91363   4
  -3  -7   1 395.467 15.1618   6
  -3  -7   1 415.511 13.0094   3
  -3  -7   1 405.346 15.7169   6
  -3  -7   1 392.637 15.1331   7
  -3  -7   1 416.416 16.0943   8
   2   7  -1 119.259 9.39064   2
   2   7  -1 131.513 8.94041   8
   2   7  -1 128.047 6.74003   3
   2   7  -1 120.688 8.89726   5
   2   7  -1 123.796 5.27164   4
   2   7  -1 134.194 8.67596   8
   2   7  -1 106.001 8.85926   7
  -2  -7   1 116.231 7.88406   7
  -2  -7   1 116.294 5.51385   4
  -2  -7   1 103.447 7.93569   5
  -2  -7   1 110.380 7.60003   6
  -2  -7   1 121.112 8.52904   8
  -2  -7   1 134.094 8.33884   6
  -2  -7   1 129.560 7.44950   3
  -2  -7   1 107.415 8.10135   2
  -2  -7   1 125.193 9.19744   8
   1   7  -1 164.213 9.86225   8
   1   7  -1 157.431 6.55498   4
   1   7  -1 136.436 9.00726   7
   1   7  -1 156.105 9.09541   5
   1   7  -1 159.798 9.43514   8
   1   7  -1 144.613 9.36153   2
   1   7  -1 162.929 7.67190   3
  -1  -7   1 147.138 7.52605   6
  -1  -7   1 154.504 8.69911   7
  -1  -7   1 152.396 8.85849   2
  -1  -7   1 152.913 7.19301   4
  -1  -7   1 159.035 9.65367   8
  -1  -7   1 158.153 8.44010   5
  -1  -7   1 151.175 8.19196   3
  -1  -7   1 157.172 8.12808   6
  -1  -7   1 162.909 10.1963   8
   0   7  -1 684.674 24.2675   8
   0   7  -1 685.000 17.3274   4
   0   7  -1 674.256 19.3467   5
   0   7  -1 679.858 20.9517   8
   0   7  -1 668.372 20.1190   2
   0   7  -1 708.545 19.0991   3
   0   7  -1 667.908 19.5918   7
   0  -7   1 670.227 19.8695   2
   0  -7   1 668.179 18.1069   4
   0  -7   1 711.074 21.7826   8
   0  -7   1 701.104 17.1946   6
   0  -7   1 659.313 17.8085   6
   0  -7   1 677.179 18.5356   5
   0  -7   1 713.015 21.8700   8
   0  -7   1 682.220 19.3310   3
  -1   7  -1 265.520 10.9058   3
  -1   7  -1 252.341 12.3597   8
  -1   7  -1 252.635 10.3791   4
  -1   7  -1 254.450 12.0222   8
  -1   7  -1 260.438 10.6684   5
  -1   7  -1 245.191 11.4666   7
  -1   7  -1 248.842 11.7619   2
   1  -7   1 250.738 9.85176   5
   1  -7   1 258.262 6.89530   6
   1  -7   1 248.767 10.6042   4
   1  -7   1 271.556 12.1080   3
   1  -7   1 261.412 7.60189   6
   1  -7   1 256.310 11.0558   7
   1  -7   1 253.729 12.5296   8
   1  -7   1 260.333 11.4056   2
   1  -7   1 266.353 12.1786   8
  -2   7  -1 3.17076 2.63880   3
  -2   7  -1 8.33579 3.98333   8
  -2   7  -1 2.39856 3.26683   7
  -2   7  -1 7.57257 4.00700   2
  -2   7  -1 6.05541 3.53612   8
  -2   7  -1 5.86431 2.64827   5
  -2   7  -1 1.79110 3.42190   4
   2  -7   1 3.03106 3.17686   8
   2  -7   1 6.56634 3.02200   4
   2  -7   1 9.70479 3.31128   8
   2  -7   1 6.80168 3.13074   7
   2  -7   1 5.07504 2.89395   5
   2  -7   1 3.54687 3.30197   2
   2  -7   1 8.40470 3.93176   3
  -3   7  -1 21.7477 3.91292   5
  -3   7  -1 23.3095 4.83042   8
  -3   7  -1 20.3363 4.71005   3
  -3   7  -1 17.6339 5.15051   2
  -3   7  -1 17.9251 4.85969   4
  -3   7  -1 19.0065 4.74512   7
  -3   7  -1 16.2165 4.56093   8
   3  -7   1 16.6680 3.75919   5
   3  -7   1 17.2665 4.27003   2
   3  -7   1 19.1945 4.12066   8
   3  -7   1 19.2587 4.52234   3
   3  -7   1 32.3865 6.30806   4
   3  -7   1 14.1950 4.14708   7
  -4   7  -1 317.273 12.6217   5
  -4   7  -1 326.187 14.1331   8
  -4   7  -1 311.161 14.9965   3
  -4   7  -1 305.110 14.4986   7
   4  -7   1 327.402 15.8653   4
   4  -7   1 334.353 13.2382   5
   4  -7   1 322.499 14.4867   8
   4  -7   1 306.339 15.3574   2
   4  -7   1 326.878 15.2485   7
   4  -7   1 315.328 14.1271   8
  -5   7  -1 337.139 24.6415   3
  -5   7  -1 436.830 15.3735   5
  -5   7  -1 406.234 15.6968   8
   5  -7   1 375.327 15.3574   8
   5  -7   1 406.776 18.5138   7
   5  -7   1 404.095 18.5298   2
   5  -7   1 377.789 15.9507   5
   5  -7   1 377.748 18.3868   8
   5  -7   1 374.969 23.3308   4
  -6   7  -1 219.139 15.5512   3
  -6   7  -1 193.602 12.8000   8
  -6   7  -1 211.207 12.4474   5
   6  -7   1 223.571 15.7784   4
   6  -7   1 211.864 12.7320   8
   6  -7   1 241.415 16.0698   7
   6  -7   1 173.290 19.9770   2
   6  -7   1 219.743 14.7120   5
   6  -7   1 241.068 12.8905   8
  -7   7  -1 103.805 14.3566   3
   7  -7   1 109.738 15.5785   2
   7  -7   1 103.130 10.8325   8
   7  -7   1 120.576 16.5242   7
   7  -7   1 105.004 10.7152   8
   8   6  -1 250.257 12.3344   8
   8   6  -1 247.502 20.6729   5
   8   6  -1 199.960 12.1490   8
  -8  -6   1 253.990 19.4415   7
  -8  -6   1 221.540 19.3144   2
  -8  -6   1 222.705 19.2329   6
  -8  -6   1 233.010 15.6372   4
   7   6  -1 198.105 11.3845   8
   7   6  -1 254.207 13.6403   3
   7   6  -1 181.222 11.7996   8
   7   6  -1 218.593 16.9660   5
  -7  -6   1 230.037 16.9907   2
  -7  -6   1 202.966 17.6966   7
  -7  -6   1 214.878 14.0200   3
  -7  -6   1 225.640 12.0764   4
  -7  -6   1 227.770 16.8651   6
  -7  -6   1 220.917 11.0701   4
   6   6  -1 580.458 23.4202   5
   6   6  -1 533.389 18.2024   8
   6   6  -1 606.204 18.8861   8
   6   6  -1 634.632 19.0483   3
  -6  -6   1 602.290 23.1639   6
  -6  -6   1 576.964 16.3736   8
  -6  -6   1 607.573 22.6848   2
  -6  -6   1 611.996 22.5876   7
  -6  -6   1 563.625 18.1498   3
  -6  -6   1 576.626 16.5334   4
  -6  -6   1 583.164 15.6168   4
   5   6  -1 188.544 15.7407   7
   5   6  -1 206.963 10.9580   8
   5   6  -1 232.835 14.8449   2
   5   6  -1 245.473 14.2324   5
   5   6  -1 239.670 11.3391   8
   5   6  -1 249.994 10.5307   3
  -5  -6   1 234.470 13.3658   6
  -5  -6   1 244.466 8.89205   4
  -5  -6   1 236.222 10.2784   3
  -5  -6   1 251.442 13.3164   7
  -5  -6   1 237.355 11.1070   8
  -5  -6   1 251.853 8.10351   4
  -5  -6   1 251.826 13.1262   2
   4   6  -1 26.1636 4.60985   8
   4   6  -1 24.8372 5.21622   3
   4   6  -1 39.2993 8.48674   2
   4   6  -1 23.0959 4.28256   8
   4   6  -1 22.6000 5.00130   5
  -4  -6   1 30.5130 5.48112   3
  -4  -6   1 23.3656 4.68747   7
  -4  -6   1 31.7495 6.60887   8
  -4  -6   1 28.4099 6.45584   8
  -4  -6   1 24.8676 4.93336   2
  -4  -6   1 33.2843 3.43850   4
  -4  -6   1 18.8457 4.28489   5
  -4  -6   1 24.0500 5.28087   6
  -4  -6   1 35.0958 6.82583   6
   3   6  -1 410.385 15.8445   5
   3   6  -1 426.110 12.6519   3
   3   6  -1 405.821 16.0510   7
   3   6  -1 413.118 14.6993   8
   3   6  -1 406.421 15.6417   2
   3   6  -1 442.020 9.78995   4
  -3  -6   1 410.831 9.43368   4
  -3  -6   1 431.282 15.1349   2
  -3  -6   1 406.696 15.4039   6
  -3  -6   1 425.818 14.9971   7
  -3  -6   1 405.614 14.4094   8
  -3  -6   1 426.844 15.0261   8
  -3  -6   1 394.705 14.6754   5
  -3  -6   1 419.423 12.3222   3
   2   6  -1 632.928 19.0250   8
   2   6  -1 611.707 19.1554   7
   2   6  -1 650.080 19.1119   8
   2   6  -1 632.812 19.3818   2
   2   6  -1 647.055 19.5644   5
   2   6  -1 660.572 13.9213   4
   2   6  -1 669.159 16.7422   3
  -2  -6   1 673.788 16.8157   3
  -2  -6   1 628.556 14.0629   4
  -2  -6   1 668.691 18.9604   2
  -2  -6   1 671.838 19.5686   8
  -2  -6   1 665.594 19.0397   8
  -2  -6   1 639.911 18.5715   5
  -2  -6   1 648.499 18.6105   7
  -2  -6   1 662.724 18.9416   6
  -2  -6   1 602.370 17.9419   6
   1   6  -1 982.216 25.8221   8
   1   6  -1 998.093 25.1897   7
   1   6  -1 1012.19 23.2957   3
   1   6  -1 1014.80 25.2788   5
   1   6  -1 1020.23 25.9220   8
   1   6  -1 1015.33 21.1663   4
   1   6  -1 1003.59 25.4122   2
  -1  -6   1 978.028 21.5532   4
  -1  -6   1 957.866 23.3315   6
  -1  -6   1 1046.19 26.5342   8
  -1  -6   1 1015.30 23.4306   3
  -1  -6   1 1008.78 25.0994   2
  -1  -6   1 1023.86 24.0650   6
  -1  -6   1 1008.12 24.4890   5
  -1  -6   1 1037.89 26.0478   8
  -1  -6   1 1008.85 24.6272   7
   0   6  -1 172.152 9.33670   8
   0   6  -1 169.329 7.69474   3
   0   6  -1 164.175 8.38096   7
   0   6  -1 175.768 7.19969   4
   0   6  -1 169.744 8.15224   5
   0   6  -1 165.711 8.79282   2
   0   6  -1 136.058 12.2163   8
   0  -6   1 168.636 8.16113   7
   0  -6   1 171.015 8.47593   2
   0  -6   1 171.075 7.30537   4
   0  -6   1 185.405 7.00001   6
   0  -6   1 180.901 7.77258   5
   0  -6   1 166.547 8.10772   3
   0  -6   1 166.430 6.27571   6
   0  -6   1 168.122 8.75511   8
   0  -6   1 155.938 10.9529   8
  -1   6  -1 35.9109 5.93018   8
  -1   6  -1 27.7137 4.13432   3
  -1   6  -1 30.5361 5.61875   2
  -1   6  -1 28.8299 4.60786   4
  -1   6  -1 42.5863 5.56066   7
  -1   6  -1 32.1216 5.04868   8
  -1   6  -1 23.6729 4.25906   5
   1  -6   1 32.1320 2.43102   6
   1  -6   1 33.8812 3.92267   5
   1  -6   1 33.4625 4.95135   8
   1  -6   1 31.3619 4.99338   7
   1  -6   1 43.2384 5.89278   3
   1  -6   1 27.4177 4.26404   4
   1  -6   1 25.3716 5.39896   8
   1  -6   1 33.7651 2.96372   6
   1  -6   1 21.5454 4.70985   2
  -2   6  -1 49.7712 6.51050   2
  -2   6  -1 30.7655 5.51204   8
  -2   6  -1 27.0026 4.27229   7
  -2   6  -1 30.5164 6.03493   8
  -2   6  -1 33.9831 5.61439   4
  -2   6  -1 34.7489 4.48590   5
  -2   6  -1 32.0078 5.05390   3
   2  -6   1 40.1770 5.56091   2
   2  -6   1 45.8431 5.58522   7
   2  -6   1 35.8657 5.98578   3
   2  -6   1 44.4474 5.35328   8
   2  -6   1 39.7161 5.89477   8
   2  -6   1 37.9037 4.83537   5
   2  -6   1 42.1324 5.63413   4
  -3   6  -1 173.393 9.94980   3
  -3   6  -1 177.881 9.53755   7
  -3   6  -1 162.772 9.39782   8
  -3   6  -1 173.620 10.3401   4
  -3   6  -1 183.594 8.46114   5
  -3   6  -1 172.795 9.31963   8
  -3   6  -1 165.563 10.2743   2
   3  -6   1 169.754 10.3879   3
   3  -6   1 182.940 10.1838   2
   3  -6   1 172.350 10.1130   4
   3  -6   1 172.025 9.72174   7
   3  -6   1 178.565 8.42857   5
   3  -6   1 178.210 9.64098   8
  -4   6  -1 132.369 7.73947   5
  -4   6  -1 145.820 10.7309   2
  -4   6  -1 129.700 9.32250   3
  -4   6  -1 122.234 12.1936   4
  -4   6  -1 131.243 9.56742   7
  -4   6  -1 125.214 8.93855   8
   4  -6   1 123.927 9.69919   4
   4  -6   1 128.181 8.68180   8
   4  -6   1 141.959 9.97421   7
   4  -6   1 117.463 8.25844   8
   4  -6   1 114.871 8.19556   5
   4  -6   1 93.5284 15.2392   3
   4  -6   1 141.108 10.1154   2
  -5   6  -1 211.442 10.2638   5
  -5   6  -1 210.278 12.8517   7
  -5   6  -1 193.163 10.3087   8
  -5   6  -1 201.909 12.6611   3
   5  -6   1 190.420 13.2053   4
   5  -6   1 204.405 10.7893   8
   5  -6   1 220.241 13.5509   7
   5  -6   1 210.418 11.2816   5
   5  -6   1 190.773 10.8451   8
   5  -6   1 213.644 13.2198   2
  -6   6  -1 4.91087 2.30136   6
  -6   6  -1 3.81436 4.10694   5
  -6   6  -1 -4.4297 4.27590   8
  -6   6  -1 9.36984 5.46704   3
  -6   6  -1 5.26360 2.64352   6
   6  -6   1 11.0767 4.29688   8
   6  -6   1 4.07151 3.78338   8
   6  -6   1 -1.2102 5.56197   2
   6  -6   1 5.90319 5.35354   7
  -7   6  -1 47.8192 9.60080   4
  -7   6  -1 53.7190 10.2303   5
  -7   6  -1 32.2291 7.56514   3
   7  -6   1 28.8947 9.50150   7
   7  -6   1 37.4968 8.23380   8
   7  -6   1 50.7523 8.58792   8
   8   5  -1 126.973 16.3636   5
   8   5  -1 131.091 8.71131   8
  -8  -5   1 138.200 12.1578   4
  -8  -5   1 122.442 16.1622   2
  -8  -5   1 130.210 16.0041   7
  -8  -5   1 106.306 15.5224   6
   7   5  -1 591.258 17.5518   8
   7   5  -1 547.369 16.8594   8
   7   5  -1 601.608 20.3945   3
  -7  -5   1 582.395 18.5663   4
  -7  -5   1 567.399 17.8408   4
  -7  -5   1 573.663 24.0281   6
  -7  -5   1 645.693 24.2731   2
  -7  -5   1 539.837 20.4816   3
  -7  -5   1 595.487 23.5653   7
   6   5  -1 399.387 14.1392   8
   6   5  -1 422.192 15.4475   3
   6   5  -1 436.631 14.4330   8
   6   5  -1 437.763 19.3512   5
  -6  -5   1 433.969 15.8800   3
  -6  -5   1 428.848 18.7112   2
  -6  -5   1 414.046 14.4354   4
  -6  -5   1 438.927 18.8325   6
  -6  -5   1 415.357 18.0539   7
  -6  -5   1 421.625 13.3503   4
   5   5  -1 17.9616 5.59052   5
   5   5  -1 25.2256 6.39113   2
   5   5  -1 14.4669 5.50607   8
   5   5  -1 28.8259 5.51593   3
   5   5  -1 20.0453 3.85538   8
   5   5  -1 20.1192 5.95019   7
  -5  -5   1 29.9971 6.92337   7
  -5  -5   1 13.2453 5.42162   6
  -5  -5   1 18.9018 4.94470   4
  -5  -5   1 15.8202 3.44734   8
  -5  -5   1 16.8162 3.66086   8
  -5  -5   1 21.6087 3.91957   3
  -5  -5   1 23.7070 5.51464   5
  -5  -5   1 16.3507 4.83504   6
   4   5  -1 70.2356 8.21953   2
   4   5  -1 63.0890 5.51732   3
   4   5  -1 56.8562 8.34520   7
   4   5  -1 68.4901 6.05611   8
   4   5  -1 61.2968 7.77144   5
   4   5  -1 63.4549 6.09953   8
  -4  -5   1 55.4537 7.72731   6
  -4  -5   1 73.3242 4.16810   4
  -4  -5   1 64.8624 6.32459   8
  -4  -5   1 73.8173 7.17843   7
  -4  -5   1 71.4254 7.35884   6
  -4  -5   1 63.0723 4.56647   4
  -4  -5   1 62.6029 7.12102   2
  -4  -5   1 59.0732 7.27835   5
  -4  -5   1 49.6495 5.66450   8
  -4  -5   1 57.7793 5.65191   3
   3   5  -1 608.663 18.9860   5
   3   5  -1 603.847 17.2908   8
   3   5  -1 598.750 15.7797   3
   3   5  -1 585.516 18.8883   7
   3   5  -1 624.355 12.8940   4
   3   5  -1 612.118 17.4094   8
   3   5  -1 605.623 18.9532   2
  -3  -5   1 597.764 12.4454   4
  -3  -5   1 614.105 15.6676   3
  -3  -5   1 612.636 17.0894   8
  -3  -5   1 583.479 18.2864   6
  -3  -5   1 607.125 17.2805   8
  -3  -5   1 594.989 17.9317   5
  -3  -5   1 617.949 18.0735   2
  -3  -5   1 605.479 17.9730   7
  -3  -5   1 587.635 18.6985   6
   2   5  -1 1226.43 28.9915   2
   2   5  -1 1265.99 23.3483   4
   2   5  -1 1219.38 29.2382   5
   2   5  -1 1209.43 28.4888   8
   2   5  -1 1231.21 29.0889   7
   2   5  -1 1246.24 26.3981   3
  -2  -5   1 1262.72 28.5225   8
  -2  -5   1 1210.64 28.2481   7
  -2  -5   1 1153.92 28.0696   6
  -2  -5   1 1109.36 27.7779   3
  -2  -5   1 1214.07 28.2493   2
  -2  -5   1 1189.67 23.2202   4
  -2  -5   1 1204.62 28.5769   6
  -2  -5   1 1234.14 28.5392   5
  -2  -5   1 1264.58 28.9094   8
   1   5  -1 605.925 16.8515   2
   1   5  -1 602.478 15.0677   3
   1   5  -1 587.083 17.1038   8
   1   5  -1 598.992 16.6351   5
   1   5  -1 602.801 16.6811   7
   1   5  -1 594.051 13.0765   4
   1   5  -1 600.521 16.9700   8
  -1  -5   1 581.739 16.0727   7
  -1  -5   1 598.134 16.4449   2
  -1  -5   1 587.175 13.4577   4
  -1  -5   1 609.997 17.4032   8
  -1  -5   1 607.560 17.3242   8
  -1  -5   1 578.789 15.3976   6
  -1  -5   1 608.597 16.1090   5
   0   5  -1 1.96202 1.61152   4
   0   5  -1 -0.0593 1.88557   7
   0   5  -1 -0.9825 1.72906   5
   0   5  -1 -1.8009 1.84169   8
   0   5  -1 2.30780 2.31920   2
   0   5  -1 0.91093 1.61682   3
   0   5  -1 0.49244 2.55741   8
   0  -5   1 -0.2256 1.77024   7
   0  -5   1 3.33615 1.75293   4
   0  -5   1 1.54480 1.99518   3
   0  -5   1 0.55157 1.58367   5
   0  -5   1 -0.2087 1.18915   6
   0  -5   1 2.10133 2.05027   2
   0  -5   1 1.54575 2.23908   8
   0  -5   1 1.23783 1.59666   6
   0  -5   1 1.46675 1.86879   8
  -1   5  -1 66.0486 5.63571   2
  -1   5  -1 65.3752 4.92904   3
  -1   5  -1 65.6946 5.32504   7
  -1   5  -1 55.1851 5.70135   8
  -1   5  -1 60.0246 4.83207   4
  -1   5  -1 67.3729 4.66224   5
  -1   5  -1 64.2577 5.48485   8
   1  -5   1 58.1440 2.71007   6
   1  -5   1 67.3253 5.41858   7
   1  -5   1 69.7708 5.44021   8
   1  -5   1 63.1503 5.12722   2
   1  -5   1 62.2757 4.25419   5
   1  -5   1 72.2940 5.92286   8
   1  -5   1 61.1518 4.87052   4
   1  -5   1 67.1362 3.18123   6
   1  -5   1 69.6291 5.79346   3
  -2   5  -1 200.743 9.22256   3
  -2   5  -1 212.460 9.12751   7
  -2   5  -1 208.056 9.50973   2
  -2   5  -1 203.130 9.28869   8
  -2   5  -1 207.976 7.88470   5
  -2   5  -1 209.178 9.42803   4
  -2   5  -1 204.508 9.29228   8
   2  -5   1 200.313 9.44435   4
   2  -5   1 218.678 8.00662   5
   2  -5   1 213.037 9.80547   3
   2  -5   1 202.365 9.48943   2
   2  -5   1 211.716 9.73294   8
   2  -5   1 209.779 9.30492   7
  -3   5  -1 1139.18 28.8746   4
  -3   5  -1 1149.94 27.0702   8
  -3   5  -1 1165.66 29.3385   3
  -3   5  -1 1146.16 28.3151   2
  -3   5  -1 1174.29 27.6893   7
  -3   5  -1 1137.88 25.7213   5
  -3   5  -1 1130.90 27.2107   8
   3  -5   1 1172.59 29.0660   7
   3  -5   1 1133.34 29.4705   3
   3  -5   1 1147.37 29.5041   2
   3  -5   1 1151.27 29.7806   4
   3  -5   1 1171.38 27.6536   8
   3  -5   1 1177.01 26.2418   5
   3  -5   1 1162.46 28.2310   8
  -4   5  -1 323.214 14.5391   4
  -4   5  -1 337.532 7.88880   6
  -4   5  -1 314.868 12.9468   7
  -4   5  -1 324.655 11.1902   5
  -4   5  -1 334.693 11.9157   8
  -4   5  -1 318.224 13.6832   2
  -4   5  -1 324.753 8.23376   6
  -4   5  -1 323.694 13.8402   3
   4  -5   1 334.957 12.5457   8
   4  -5   1 318.364 14.4936   3
   4  -5   1 321.909 14.3432   2
   4  -5   1 346.445 12.2240   5
   4  -5   1 350.175 12.2571   8
   4  -5   1 334.353 14.2606   7
   4  -5   1 330.470 14.6138   4
  -5   5  -1 55.0082 6.21354   5
  -5   5  -1 55.5560 7.76873   3
  -5   5  -1 72.3886 8.88851   7
  -5   5  -1 53.8509 6.54913   8
  -5   5  -1 61.3410 5.15179   6
  -5   5  -1 54.7939 9.45759   2
  -5   5  -1 52.7106 5.16825   6
   5  -5   1 45.9784 7.77523   7
   5  -5   1 63.1622 6.38162   8
   5  -5   1 60.1494 8.40618   4
   5  -5   1 53.3100 6.64266   8
   5  -5   1 60.4494 8.44878   2
  -6   5  -1 69.3477 7.93502   5
  -6   5  -1 57.7778 11.5573   5
  -6   5  -1 60.1720 7.34400   6
  -6   5  -1 63.7521 9.38919   3
  -6   5  -1 71.3728 6.58398   6
   6  -5   1 64.8473 10.5387   7
   6  -5   1 68.8226 9.05198   8
   6  -5   1 82.9166 10.6311   2
   6  -5   1 72.4898 7.12680   8
  -7   5  -1 21.2113 5.25097   5
  -7   5  -1 17.9182 4.43274   6
  -7   5  -1 21.8854 7.08535   4
  -7   5  -1 17.3065 6.29366   3
  -7   5  -1 15.3670 8.83432   5
   7  -5   1 18.5971 4.61215   8
   7  -5   1 23.3421 4.57945   8
   7  -5   1 12.5131 6.95387   7
   7  -5   1 12.2579 12.4528   2
  -8   5  -1 97.5646 16.2543   4
  -8   5  -1 100.060 15.3679   3
   8  -5   1 121.083 16.3379   7
   8  -5   1 100.812 8.98205   8
   8  -5   1 115.751 16.3374   2
   8  -5   1 103.870 9.56936   8
   8   4  -1 124.912 6.99753   8
   8   4  -1 133.300 15.0759   5
  -8  -4   1 136.291 15.4492   7
  -8  -4   1 127.892 15.7841   6
  -8  -4   1 102.919 19.0727   2
  -8  -4   1 158.954 13.0851   4
   7   4  -1 242.113 12.2906   8
   7   4  -1 278.881 10.3313   8
   7   4  -1 330.128 14.7488   3
   7   4  -1 294.389 17.5790   5
  -7  -4   1 278.961 15.9110   3
  -7  -4   1 297.185 13.9033   4
  -7  -4   1 283.682 13.3164   4
  -7  -4   1 296.660 16.9907   2
  -7  -4   1 273.253 16.8753   7
   6   4  -1 11.0292 5.09138   5
   6   4  -1 2.85602 2.80577   8
  -6  -4   1 9.79338 3.71867   4
  -6  -4   1 -4.6610 6.53501   7
  -6  -4   1 3.92006 4.33869   3
  -6  -4   1 8.55230 4.62511   4
  -6  -4   1 4.39998 4.50016   6
  -6  -4   1 -4.3947 6.70480   2
  -6  -4   1 6.21355 5.09633   2
  -6  -4   1 11.5918 4.85809   7
   5   4  -1 29.8337 6.00692   2
   5   4  -1 28.8342 4.83665   8
   5   4  -1 20.0563 3.25573   8
   5   4  -1 22.5114 3.75576   3
   5   4  -1 24.5459 5.52002   5
  -5  -4   1 32.1252 3.98168   8
  -5  -4   1 39.2128 8.14173   5
  -5  -4   1 21.5387 5.25245   6
  -5  -4   1 28.3646 4.14369   4
  -5  -4   1 31.0350 4.61507   4
  -5  -4   1 25.4173 4.27844   3
  -5  -4   1 40.4895 6.98724   2
  -5  -4   1 32.1003 6.86084   6
  -5  -4   1 28.3053 4.03335   8
   4   4  -1 484.092 17.1688   5
   4   4  -1 477.588 17.2125   7
   4   4  -1 475.809 16.8703   2
   4   4  -1 463.758 13.6659   8
   4   4  -1 473.214 14.1640   3
   4   4  -1 489.037 13.9314   8
  -4  -4   1 480.986 16.0523   7
  -4  -4   1 499.573 13.4243   8
  -4  -4   1 479.239 12.4731   4
  -4  -4   1 461.556 16.5438   6
  -4  -4   1 502.276 12.0484   4
  -4  -4   1 445.142 16.6385   6
  -4  -4   1 474.096 13.7794   3
  -4  -4   1 485.614 16.1291   2
  -4  -4   1 463.672 16.3098   5
  -4  -4   1 488.422 13.1082   8
   3   4  -1 654.066 17.3998   8
   3   4  -1 659.520 17.2242   8
   3   4  -1 662.701 16.7130   3
   3   4  -1 691.235 19.5273   7
   3   4  -1 664.777 19.3668   5
   3   4  -1 692.491 19.4714   2
  -3  -4   1 662.052 18.5554   7
  -3  -4   1 691.243 17.3159   8
  -3  -4   1 664.682 18.8109   5
  -3  -4   1 669.729 16.9278   8
  -3  -4   1 605.390 17.5686   3
  -3  -4   1 656.819 19.0219   6
  -3  -4   1 714.022 13.9905   4
  -3  -4   1 663.900 18.4625   2
  -3  -4   1 661.171 19.3608   6
   2   4  -1 2447.70 49.3671   7
   2   4  -1 2442.78 46.7028   3
   2   4  -1 2392.02 48.9717   2
   2   4  -1 2379.66 48.1842   8
   2   4  -1 2382.47 49.3869   5
  -2  -4   1 2272.93 48.5418   6
  -2  -4   1 2413.97 49.0257   6
  -2  -4   1 2391.52 48.8069   5
  -2  -4   1 2391.69 48.4039   2
  -2  -4   1 2464.56 46.4721   3
  -2  -4   1 2319.62 43.3284   4
  -2  -4   1 2457.05 48.5481   8
  -2  -4   1 2480.18 48.2145   8
  -2  -4   1 2388.24 48.3780   7
   1   4  -1 116.779 6.25428   2
   1   4  -1 123.716 5.31976   3
   1   4  -1 115.243 3.69371   4
   1   4  -1 126.571 6.33029   7
   1   4  -1 106.660 6.30575   8
   1   4  -1 108.111 5.94128   8
   1   4  -1 116.724 6.06437   5
  -1  -4   1 112.846 5.71121   6
  -1  -4   1 116.387 5.77926   7
  -1  -4   1 124.276 5.91887   5
  -1  -4   1 115.355 6.02405   8
  -1  -4   1 121.107 6.42134   8
  -1  -4   1 114.922 5.10364   3
  -1  -4   1 104.115 6.29835   6
  -1  -4   1 112.397 3.94778   4
  -1  -4   1 113.458 5.89585   2
   0   4  -1 199.186 8.15087   8
   0   4  -1 177.458 8.46309   2
   0   4  -1 176.048 8.11999   7
   0   4  -1 189.107 7.88566   8
   0   4  -1 194.842 6.28396   4
   0  -4   1 194.402 7.20071   3
   0  -4   1 202.383 8.00461   8
   0  -4   1 191.928 6.54741   4
   0  -4   1 198.396 8.23483   8
   0  -4   1 193.924 7.28254   7
   0  -4   1 195.850 6.94478   5
  -1   4  -1 35.5439 3.28288   5
  -1   4  -1 33.2389 4.42731   4
  -1   4  -1 27.1080 2.28555   6
  -1   4  -1 31.4694 3.88401   7
  -1   4  -1 29.2123 3.36161   3
  -1   4  -1 30.9801 3.95669   2
  -1   4  -1 34.8869 5.11294   8
  -1   4  -1 34.1768 4.22691   8
   1  -4   1 25.5919 3.56368   2
   1  -4   1 31.0366 3.87358   8
   1  -4   1 28.7087 2.88256   5
   1  -4   1 24.0265 3.50174   4
   1  -4   1 26.3159 4.09152   8
   1  -4   1 31.7676 3.92995   3
   1  -4   1 30.3863 1.76402   6
   1  -4   1 28.8122 3.73056   7
  -2   4  -1 470.213 13.8297   2
  -2   4  -1 449.733 13.9502   3
  -2   4  -1 473.936 13.9244   4
  -2   4  -1 461.920 13.2665   7
  -2   4  -1 460.699 13.2919   8
  -2   4  -1 456.604 13.3545   8
   2  -4   1 443.087 14.0207   2
   2  -4   1 480.995 14.4745   3
   2  -4   1 458.487 11.9507   5
   2  -4   1 474.780 14.0277   8
   2  -4   1 447.388 14.1715   4
   2  -4   1 451.254 13.6129   7
  -3   4  -1 142.551 6.94181   8
  -3   4  -1 147.182 8.21084   2
  -3   4  -1 147.263 8.03322   3
  -3   4  -1 143.236 7.68624   7
  -3   4  -1 132.125 8.31875   4
  -3   4  -1 148.417 4.38329   6
  -3   4  -1 139.134 6.15124   5
  -3   4  -1 142.495 7.04310   8
   3  -4   1 151.244 7.36047   8
   3  -4   1 145.899 6.57094   5
   3  -4   1 146.032 8.19823   7
   3  -4   1 134.428 8.32765   3
   3  -4   1 139.464 8.29634   2
   3  -4   1 147.688 8.27767   4
   3  -4   1 153.039 7.26723   8
  -4   4  -1 78.7169 4.79796   6
  -4   4  -1 93.7712 8.00550   2
  -4   4  -1 80.2912 5.52002   5
  -4   4  -1 94.9328 8.20656   4
  -4   4  -1 91.5043 7.56827   7
  -4   4  -1 85.6496 7.13309   3
  -4   4  -1 89.3745 5.93819   8
  -4   4  -1 84.2966 7.45898   8
   4  -4   1 79.1158 7.67997   7
   4  -4   1 90.8390 6.04846   8
   4  -4   1 84.0978 7.85847   4
   4  -4   1 94.5780 7.89486   2
   4  -4   1 86.2261 8.03332   3
   4  -4   1 95.8276 6.35528   5
   4  -4   1 89.6222 5.99408   8
  -5   4  -1 31.5095 6.41262   3
  -5   4  -1 23.4723 4.91108   5
  -5   4  -1 19.3888 5.65518   3
  -5   4  -1 25.9593 7.31106   4
  -5   4  -1 36.7015 7.68258   7
  -5   4  -1 32.7591 4.69252   8
  -5   4  -1 29.6168 4.76161   8
  -5   4  -1 17.2149 5.30783   2
  -5   4  -1 25.2343 5.20877   6
   5  -4   1 36.3978 7.00693   2
   5  -4   1 26.6010 4.89792   8
   5  -4   1 18.1823 4.39130   4
   5  -4   1 24.3075 4.69597   8
   5  -4   1 28.8051 5.36261   7
  -6   4  -1 -4.4165 3.49536   6
  -6   4  -1 -3.6188 3.89543   3
  -6   4  -1 -2.7617 3.15225   5
  -6   4  -1 -0.2911 5.46224   5
   6  -4   1 -0.9724 2.68181   8
   6  -4   1 7.97239 5.07755   2
   6  -4   1 -1.3044 4.69403   7
   6  -4   1 -1.2192 2.66281   8
  -7   4  -1 338.966 15.6790   6
  -7   4  -1 350.648 18.5321   4
  -7   4  -1 332.999 14.1737   6
  -7   4  -1 365.039 17.9141   3
  -7   4  -1 299.888 18.4283   5
  -7   4  -1 353.116 14.6630   5
   7  -4   1 328.262 11.9999   8
   7  -4   1 338.297 12.2356   8
   7  -4   1 351.121 19.0396   7
   7  -4   1 346.702 19.0021   2
  -8   4  -1 290.882 19.7179   4
  -8   4  -1 297.337 15.4552   5
  -8   4  -1 253.955 18.1924   3
  -8   4  -1 290.518 14.6673   6
   8  -4   1 272.795 19.9123   2
   8  -4   1 292.476 10.7018   8
   8  -4   1 263.254 18.7566   7
   8  -4   1 295.516 11.2931   8
  -8  -3   1 142.554 12.9788   4
  -8  -3   1 147.894 15.8625   2
  -8  -3   1 147.835 15.6049   6
  -8  -3   1 143.157 13.7302   3
  -8  -3   1 114.735 16.6017   4
   7   3  -1 97.9551 5.25127   8
   7   3  -1 100.846 11.6932   5
   7   3  -1 93.4084 5.28380   8
  -7  -3   1 85.6000 12.1600   2
  -7  -3   1 103.740 11.2034   4
  -7  -3   1 85.7564 11.6362   7
  -7  -3   1 95.2225 11.7793   6
  -7  -3   1 70.7922 9.39362   4
  -7  -3   1 85.4998 12.2244   3
   6   3  -1 26.6686 4.25912   8
   6   3  -1 29.0605 3.29147   8
   6   3  -1 43.1992 7.05053   3
   6   3  -1 32.3094 6.57260   5
  -6  -3   1 25.7721 5.35960   3
  -6  -3   1 24.6339 7.25583   2
  -6  -3   1 23.6465 7.26028   7
  -6  -3   1 32.3739 5.75371   4
  -6  -3   1 31.3488 5.00818   4
  -6  -3   1 32.0993 5.77493   6
  -6  -3   1 28.1418 6.22979   5
   5   3  -1 380.669 15.6613   5
   5   3  -1 392.997 13.9498   3
   5   3  -1 385.320 10.9775   8
   5   3  -1 397.955 11.1306   8
  -5  -3   1 390.502 12.9925   4
  -5  -3   1 378.262 16.0381   6
  -5  -3   1 422.473 15.6616   7
  -5  -3   1 405.466 15.7658   5
  -5  -3   1 393.282 15.4920   2
  -5  -3   1 394.366 17.1742   7
  -5  -3   1 392.030 13.7232   3
  -5  -3   1 381.864 16.9980   2
  -5  -3   1 390.998 12.4412   4
  -5  -3   1 379.637 15.4807   6
   4   3  -1 484.080 14.5942   3
   4   3  -1 501.652 17.1238   7
   4   3  -1 490.897 12.9364   8
   4   3  -1 510.515 16.9535   2
   4   3  -1 498.534 16.8114   5
  -4  -3   1 513.243 11.7321   8
  -4  -3   1 517.042 13.0912   4
  -4  -3   1 488.124 16.3760   5
  -4  -3   1 500.007 13.3066   4
  -4  -3   1 494.863 16.6808   6
  -4  -3   1 491.959 16.3434   7
  -4  -3   1 481.580 16.7470   6
  -4  -3   1 498.811 11.6211   8
  -4  -3   1 500.352 16.1592   2
  -4  -3   1 493.920 14.2966   3
   3   3  -1 785.957 18.1335   8
   3   3  -1 711.815 20.1671   3
   3   3  -1 778.838 18.3019   8
   3   3  -1 784.982 21.0289   5
   3   3  -1 808.609 21.2211   7
   3   3  -1 797.996 20.8301   2
  -3  -3   1 790.862 20.5610   5
  -3  -3   1 796.373 17.6376   8
  -3  -3   1 777.568 20.8435   6
  -3  -3   1 754.646 20.5496   6
  -3  -3   1 804.901 16.5759   4
  -3  -3   1 784.643 16.8137   4
  -3  -3   1 795.636 20.3579   7
  -3  -3   1 807.795 17.9078   8
  -3  -3   1 781.766 20.0778   2
  -3  -3   1 776.873 18.3464   3
   2   3  -1 1035.19 24.1414   5
   2   3  -1 1041.73 22.6319   8
   2   3  -1 1023.84 22.0976   3
   2   3  -1 1050.52 22.9240   8
   2   3  -1 1045.12 23.9737   2
  -2  -3   1 1031.37 23.5912   2
  -2  -3   1 1036.08 21.8093   3
  -2  -3   1 1062.45 19.3663   4
  -2  -3   1 1030.66 23.4353   7
  -2  -3   1 986.376 23.6569   6
  -2  -3   1 1040.15 24.0174   6
  -2  -3   1 1052.10 22.7526   8
  -2  -3   1 1050.10 23.9480   5
  -2  -3   1 1037.45 22.4816   8
   1   3  -1 100.954 5.24663   2
   1   3  -1 97.3152 5.21932   7
   1   3  -1 104.299 5.19790   8
   1   3  -1 99.2015 4.29582   3
   1   3  -1 102.082 5.23724   5
  -1  -3   1 96.5994 4.96342   8
  -1  -3   1 98.5128 5.11886   8
  -1  -3   1 108.795 4.34956   3
  -1  -3   1 103.343 5.17354   2
  -1  -3   1 99.0751 4.88169   6
  -1  -3   1 101.975 5.01922   7
  -1  -3   1 94.4024 2.85961   4
  -1  -3   1 105.231 5.10659   5
   0   3  -1 243.077 7.36935   3
   0   3  -1 245.947 7.85131   2
   0   3  -1 241.327 7.60104   7
   0   3  -1 236.966 8.10825   8
   0   3  -1 227.767 6.42273   4
   0   3  -1 233.647 7.18863   5
   0   3  -1 232.048 6.64457   6
   0   3  -1 235.736 8.02764   8
   0  -3   1 224.522 6.57440   4
   0  -3   1 240.959 7.94461   8
   0  -3   1 235.102 7.51488   7
   0  -3   1 238.528 7.28130   3
   0  -3   1 245.226 8.30338   8
   0  -3   1 240.567 7.10809   5
  -1   3  -1 1.50775 1.46031   4
  -1   3  -1 2.22315 1.52645   8
  -1   3  -1 3.04525 0.83812   6
  -1   3  -1 0.10234 1.54893   8
  -1   3  -1 -0.7095 1.53582   2
  -1   3  -1 1.24722 1.48971   7
   1  -3   1 2.07611 1.07828   5
   1  -3   1 2.40021 1.49501   3
   1  -3   1 4.48743 2.03765   2
   1  -3   1 0.25493 1.47551   4
   1  -3   1 1.33123 0.70439   6
   1  -3   1 -0.0525 1.34303   8
   1  -3   1 2.79869 1.63007   7
  -2   3  -1 834.328 16.1033   6
  -2   3  -1 825.337 19.6800   7
  -2   3  -1 822.686 17.8831   5
  -2   3  -1 849.256 20.0869   2
  -2   3  -1 857.107 20.5948   4
  -2   3  -1 859.847 19.3168   8
  -2   3  -1 833.792 19.0282   8
  -2   3  -1 821.270 20.2733   3
   2  -3   1 854.520 20.6154   3
   2  -3   1 839.664 16.5175   6
   2  -3   1 819.992 20.6319   4
   2  -3   1 855.626 19.3783   8
   2  -3   1 828.020 20.1824   7
   2  -3   1 838.497 20.6288   2
   2  -3   1 834.932 19.6036   8
   2  -3   1 848.749 18.0865   5
  -3   3  -1 1578.17 35.7518   3
  -3   3  -1 1676.18 36.4040   4
  -3   3  -1 1637.86 32.8725   8
  -3   3  -1 1599.85 32.6221   8
  -3   3  -1 1627.45 35.0250   7
  -3   3  -1 1604.94 35.5088   2
  -3   3  -1 1609.58 31.3716   6
   3  -3   1 1627.42 31.7400   6
   3  -3   1 1639.99 36.2304   3
   3  -3   1 1573.29 36.4646   2
   3  -3   1 1670.01 33.5839   8
   3  -3   1 1583.27 36.5793   4
   3  -3   1 1637.61 33.2031   5
   3  -3   1 1608.16 36.1723   7
   3  -3   1 1623.39 33.8578   8
  -4   3  -1 700.726 15.7468   8
  -4   3  -1 682.379 20.1030   2
  -4   3  -1 701.783 20.7544   4
  -4   3  -1 667.131 19.3739   7
  -4   3  -1 667.531 15.4927   8
  -4   3  -1 689.062 20.2790   3
  -4   3  -1 713.772 16.7661   6
  -4   3  -1 694.476 17.2588   5
   4  -3   1 713.166 16.7997   6
   4  -3   1 703.256 17.0628   8
   4  -3   1 701.987 17.8348   5
   4  -3   1 671.017 20.9946   2
   4  -3   1 682.245 21.0130   4
   4  -3   1 681.156 20.9764   7
   4  -3   1 696.033 17.3610   8
  -5   3  -1 8.28049 4.64397   2
  -5   3  -1 0.35791 4.40191   3
  -5   3  -1 3.30412 3.21498   3
  -5   3  -1 7.45333 2.73163   5
  -5   3  -1 6.44729 4.18307   4
  -5   3  -1 8.15070 4.07666   7
  -5   3  -1 9.21388 3.16613   6
  -5   3  -1 8.13949 3.99422   5
   5  -3   1 11.3272 2.53461   8
   5  -3   1 13.4954 4.09458   2
   5  -3   1 5.39410 2.33067   8
   5  -3   1 7.44249 3.56373   7
  -6   3  -1 8.50743 4.36062   6
  -6   3  -1 9.66431 4.07696   3
  -6   3  -1 0.62297 5.28236   7
  -6   3  -1 10.0667 6.46364   2
  -6   3  -1 1.84112 3.74939   6
  -6   3  -1 -1.0415 3.00384   5
  -6   3  -1 3.03084 4.99761   5
   6  -3   1 2.58507 2.35967   8
   6  -3   1 -3.9959 4.41171   2
   6  -3   1 -1.8209 4.28837   7
   6  -3   1 3.19262 2.38550   8
  -7   3  -1 155.188 13.2575   6
  -7   3  -1 157.280 14.1830   5
  -7   3  -1 185.065 13.3912   3
  -7   3  -1 143.693 17.6876   4
  -7   3  -1 162.100 10.6697   5
  -7   3  -1 163.613 11.4811   6
   7  -3   1 178.733 7.64044   8
   7  -3   1 184.595 14.0112   7
   7  -3   1 155.342 13.9934   2
  -8   3  -1 158.766 14.7926   3
  -8   3  -1 166.952 12.6462   5
  -8   3  -1 165.755 15.5648   4
  -8   3  -1 148.066 13.6187   6
   8  -3   1 149.125 6.91845   8
   8  -3   1 130.275 15.9447   2
   8  -3   1 160.595 6.77705   8
   8  -3   1 153.369 15.2611   7
  -9  -2   1 97.7966 17.3779   7
  -9  -2   1 97.4842 18.6311   2
  -9  -2   1 78.7304 16.4251   6
  -8  -2   1 17.3192 7.76382   2
  -8  -2   1 30.5461 8.08720   6
  -8  -2   1 14.9523 6.42583   4
  -8  -2   1 15.7755 6.74089   3
  -8  -2   1 15.5216 7.45976   7
  -8  -2   1 16.7874 6.95435   5
  -7  -2   1 -1.1590 4.84077   7
  -7  -2   1 4.66868 5.41706   2
  -7  -2   1 -6.9000 4.91279   6
  -7  -2   1 -6.2042 6.22933   3
  -7  -2   1 5.49330 4.94595   4
  -7  -2   1 6.59053 6.01918   4
   6   2  -1 160.377 5.35584   8
   6   2  -1 184.441 11.4627   5
   6   2  -1 159.322 5.42143   8
  -6  -2   1 176.792 11.7229   2
  -6  -2   1 159.603 10.5425   4
  -6  -2   1 170.991 9.77008   4
  -6  -2   1 152.713 11.1205   3
  -6  -2   1 171.779 11.2377   7
  -6  -2   1 151.322 12.1255   6
  -6  -2   1 175.245 11.1630   6
  -6  -2   1 149.696 13.7093   7
  -6  -2   1 153.610 11.4000   5
  -6  -2   1 156.273 13.3670   2
   5   2  -1 493.905 11.5529   8
   5   2  -1 494.853 16.0306   3
   5   2  -1 486.287 11.4041   8
   5   2  -1 492.688 17.5104   5
  -5  -2   1 461.010 16.7660   5
  -5  -2   1 468.334 15.7798   3
  -5  -2   1 491.300 15.2414   4
  -5  -2   1 492.999 17.1402   2
  -5  -2   1 463.728 17.3937   6
  -5  -2   1 490.185 16.9691   7
  -5  -2   1 487.895 17.0096   6
  -5  -2   1 478.770 14.6705   4
  -5  -2   1 479.250 18.4001   7
  -5  -2   1 512.179 18.4237   2
   4   2  -1 1068.30 27.2557   5
   4   2  -1 1099.58 22.2121   8
   4   2  -1 1063.80 25.9355   3
   4   2  -1 1077.37 22.3622   8
  -4  -2   1 1126.46 28.2169   2
  -4  -2   1 1081.90 27.2816   6
  -4  -2   1 1096.47 28.2152   7
  -4  -2   1 1057.47 26.8960   5
  -4  -2   1 1104.91 25.6709   3
  -4  -2   1 1099.18 26.9837   2
  -4  -2   1 1081.61 26.8566   7
  -4  -2   1 1075.20 27.5814   6
  -4  -2   1 1081.52 24.2240   4
   3   2  -1 1433.49 31.7932   7
   3   2  -1 1291.56 33.8823   2
   3   2  -1 1424.85 31.8732   5
   3   2  -1 1448.67 27.8760   8
   3   2  -1 1287.59 31.7943   3
   3   2  -1 1463.32 28.1262   8
  -3  -2   1 1418.75 31.0304   2
  -3  -2   1 1422.14 26.9037   8
  -3  -2   1 1422.36 28.3603   4
  -3  -2   1 1426.11 31.0981   7
  -3  -2   1 1391.39 28.1717   4
  -3  -2   1 1440.09 27.0730   8
  -3  -2   1 1389.58 31.4306   6
  -3  -2   1 1396.62 31.5351   6
  -3  -2   1 1396.61 29.7458   3
  -3  -2   1 1417.01 31.3566   5
   2   2  -1 108.067 4.99149   3
   2   2  -1 107.565 5.16115   8
   2   2  -1 116.536 5.79815   7
   2   2  -1 115.665 5.72267   2
   2   2  -1 113.984 4.61913   8
  -2  -2   1 120.861 5.73854   7
  -2  -2   1 110.731 5.58864   5
  -2  -2   1 111.660 3.77921   4
  -2  -2   1 117.915 4.44581   8
  -2  -2   1 118.269 3.75510   4
  -2  -2   1 108.482 4.70994   3
  -2  -2   1 112.370 4.57673   8
  -2  -2   1 115.026 5.73752   6
  -2  -2   1 102.714 6.42539   6
  -2  -2   1 118.261 5.59764   2
   1   2  -1 1385.67 26.8776   8
   1   2  -1 1338.69 26.8676   2
   1   2  -1 1353.69 27.5432   5
   1   2  -1 1343.50 27.0413   7
   1   2  -1 1347.57 26.3819   3
   1   2  -1 1326.06 27.2800   6
  -1  -2   1 1331.32 26.2083   3
  -1  -2   1 1329.83 26.9746   8
  -1  -2   1 1359.87 27.4005   5
  -1  -2   1 1344.03 26.7742   8
  -1  -2   1 1340.62 26.7581   2
  -1  -2   1 1351.81 26.8602   7
   0   2  -1 79.0359 3.15361   6
   0   2  -1 83.6631 4.07101   8
   0   2  -1 82.0710 3.49508   3
   0   2  -1 91.6135 3.86791   2
   0   2  -1 76.9896 3.38355   5
   0  -2   1 76.1404 3.03200   4
   0  -2   1 67.3389 3.64023   8
   0  -2   1 84.3258 3.81866   7
   0  -2   1 75.1145 3.90621   8
   0  -2   1 78.6877 3.41735   3
  -1   2  -1 687.886 15.1354   8
  -1   2  -1 661.488 14.8274   8
  -1   2  -1 664.593 15.1949   4
  -1   2  -1 684.050 15.3168   3
  -1   2  -1 661.061 12.8065   6
  -1   2  -1 666.004 14.8817   7
  -1   2  -1 661.601 15.1237   2
  -1   2  -1 670.540 13.6487   5
   1  -2   1 692.869 15.3816   3
   1  -2   1 648.948 15.0408   7
   1  -2   1 661.498 13.5648   5
   1  -2   1 654.912 15.2512   4
   1  -2   1 674.060 15.2207   8
   1  -2   1 669.404 12.9297   6
   1  -2   1 671.259 15.4086   2
  -2   2  -1 18.4561 2.87115   8
  -2   2  -1 26.2504 3.51846   2
  -2   2  -1 20.9476 4.05280   4
  -2   2  -1 21.3598 2.27077   5
  -2   2  -1 22.5956 2.69730   8
  -2   2  -1 22.3102 3.60103   3
  -2   2  -1 25.1142 3.35899   7
  -2   2  -1 25.1275 2.31354   6
   2  -2   1 24.2129 2.30532   6
   2  -2   1 19.6494 2.25630   5
   2  -2   1 27.3963 2.93563   8
   2  -2   1 23.1667 3.32482   3
   2  -2   1 25.3695 2.68693   8
   2  -2   1 25.5556 3.41918   4
  -3   2  -1 6.27039 2.69337   2
  -3   2  -1 4.95772 2.59587   7
  -3   2  -1 6.67193 2.62436   4
  -3   2  -1 3.20864 1.75037   5
  -3   2  -1 3.48104 1.66552   6
  -3   2  -1 6.20302 2.16555   3
  -3   2  -1 6.01653 1.44090   8
  -3   2  -1 4.84235 1.54409   8
   3  -2   1 4.68197 1.75613   6
   3  -2   1 5.67414 2.23889   4
   3  -2   1 6.52422 2.49475   2
   3  -2   1 6.28386 1.92399   5
   3  -2   1 5.38562 1.62487   8
   3  -2   1 3.98148 2.05894   3
   3  -2   1 6.57492 2.30504   7
   3  -2   1 5.84055 1.59088   8
  -4   2  -1 13.2060 3.13995   3
  -4   2  -1 13.2047 2.46252   5
  -4   2  -1 15.3077 3.72736   7
  -4   2  -1 17.8360 3.96332   4
  -4   2  -1 11.4040 3.00479   5
  -4   2  -1 12.9739 3.76010   2
   4  -2   1 10.9296 3.36418   2
   4  -2   1 11.6024 3.13598   8
   4  -2   1 16.1174 3.01433   6
   4  -2   1 10.4382 3.16478   7
   4  -2   1 12.9759 2.86322   8
  -5   2  -1 16.4665 3.66338   6
  -5   2  -1 17.2608 4.94911   4
  -5   2  -1 13.0394 3.15797   5
  -5   2  -1 16.7625 4.78797   3
  -5   2  -1 10.7973 4.27806   7
  -5   2  -1 15.0338 3.76092   3
  -5   2  -1 16.5959 4.14488   4
  -5   2  -1 14.5839 4.83416   2
  -5   2  -1 14.3910 3.99787   5
   5  -2   1 10.7912 4.03642   2
   5  -2   1 9.45143 3.88522   7
   5  -2   1 20.9243 3.21911   8
   5  -2   1 16.9606 3.40132   8
  -6   2  -1 38.8994 7.04019   7
  -6   2  -1 40.3837 6.23682   5
  -6   2  -1 51.6239 7.61290   3
  -6   2  -1 46.6374 10.2096   2
  -6   2  -1 38.5536 8.07111   6
  -6   2  -1 47.4228 6.60764   5
  -6   2  -1 32.7723 6.97830   3
  -6   2  -1 50.5351 8.06973   4
   6  -2   1 39.5024 3.93293   8
   6  -2   1 41.0510 8.32370   7
   6  -2   1 48.4274 4.10577   8
   6  -2   1 62.0597 8.75493   2
  -7   2  -1 288.032 15.5147   6
  -7   2  -1 301.586 14.6761   6
  -7   2  -1 271.672 15.5267   4
  -7   2  -1 277.122 16.0962   5
  -7   2  -1 271.671 13.0407   5
  -7   2  -1 288.869 15.6935   3
   7  -2   1 290.388 8.28966   8
   7  -2   1 286.488 16.4159   7
   7  -2   1 302.378 17.1355   2
   7  -2   1 275.729 8.15234   8
  -8   2  -1 319.742 18.9213   4
  -8   2  -1 296.325 17.5675   3
  -8   2  -1 316.093 17.0608   6
  -8   2  -1 317.002 15.5754   5
  -9  -1   1 15.0508 9.80142   2
  -9  -1   1 18.0428 8.75869   7
  -8  -1   1 4.36094 6.33897   4
  -8  -1   1 5.62777 6.37756   3
  -8  -1   1 -3.5530 6.56023   7
  -8  -1   1 18.1186 7.76452   2
  -7  -1   1 129.163 13.0611   4
  -7  -1   1 159.328 11.3872   4
  -7  -1   1 136.152 12.1566   2
  -7  -1   1 145.724 12.6851   7
  -7  -1   1 163.712 12.2427   5
  -7  -1   1 152.680 11.9034   3
  -7  -1   1 139.868 12.2090   6
  -6  -1   1 163.683 10.9736   4
  -6  -1   1 156.320 12.7591   2
  -6  -1   1 183.815 11.3013   5
  -6  -1   1 171.258 12.2858   6
  -6  -1   1 177.833 11.3731   6
  -6  -1   1 169.819 13.3292   7
  -6  -1   1 195.943 11.7661   2
  -6  -1   1 181.822 12.1199   5
  -6  -1   1 174.728 11.7527   7
  -6  -1   1 185.584 10.3178   4
  -6  -1   1 165.163 11.5287   3
   5   1  -1 1066.26 28.0228   3
  -5  -1   1 1089.88 28.5726   7
  -5  -1   1 1090.22 28.6535   2
  -5  -1   1 1066.17 28.4499   6
  -5  -1   1 1120.84 29.3867   2
  -5  -1   1 1071.49 27.9406   6
  -5  -1   1 1106.39 26.7834   4
  -5  -1   1 1073.26 28.5534   5
  -5  -1   1 1096.07 26.7078   4
  -5  -1   1 1102.03 29.5261   7
  -5  -1   1 1093.80 27.9579   3
   4   1  -1 992.946 25.4370   5
   4   1  -1 1037.57 19.8049   8
   4   1  -1 995.870 19.5258   8
   4   1  -1 998.334 25.1419   3
  -4  -1   1 1003.68 25.6844   6
  -4  -1   1 1038.69 26.1371   2
  -4  -1   1 1054.91 26.4750   7
  -4  -1   1 1017.82 23.7256   4
  -4  -1   1 1005.22 25.6894   5
  -4  -1   1 1001.26 25.3987   2
  -4  -1   1 1020.60 25.5108   7
  -4  -1   1 1005.07 25.2505   6
  -4  -1   1 1020.10 24.9223   3
   3   1  -1 56.4182 5.05554   5
   3   1  -1 55.5726 4.52823   3
   3   1  -1 62.0493 2.76640   8
   3   1  -1 61.8493 2.70872   8
  -3  -1   1 57.1086 4.98965   6
  -3  -1   1 59.0366 5.52180   2
  -3  -1   1 59.2674 4.86656   6
  -3  -1   1 56.5503 4.96057   7
  -3  -1   1 59.9597 4.50029   4
  -3  -1   1 54.3928 4.96806   5
  -3  -1   1 58.9515 5.56513   7
   2   1  -1 8.90473 2.11935   7
   2   1  -1 8.33564 2.08605   2
   2   1  -1 5.43683 1.65619   3
   2   1  -1 7.74350 2.21655   5
   2   1  -1 9.30364 1.95542   4
   2   1  -1 10.6369 1.70461   8
   2   1  -1 7.94276 1.77442   8
  -2  -1   1 8.95227 1.54805   8
  -2  -1   1 5.04939 1.78396   7
  -2  -1   1 6.86130 1.96428   5
  -2  -1   1 5.71134 1.38469   4
  -2  -1   1 5.22187 1.83037   6
  -2  -1   1 8.05561 1.97211   2
  -2  -1   1 8.76711 1.39528   8
  -2  -1   1 5.79963 1.75601   6
   1   1  -1 704.190 13.2991   4
   1   1  -1 732.380 14.3804   8
   1   1  -1 701.026 15.2027   6
   1   1  -1 700.935 15.4304   5
   1   1  -1 710.420 14.8822   3
   1   1  -1 704.933 14.4975   8
  -1  -1   1 710.118 14.4585   8
  -1  -1   1 699.314 14.1880   8
  -1  -1   1 694.379 15.3437   5
  -1  -1   1 715.297 14.5377   2
  -1  -1   1 694.332 15.1294   6
  -1  -1   1 699.098 13.1981   4
  -1  -1   1 708.055 14.7646   3
  -1  -1   1 710.347 14.6603   7
  -1   1  -1 3163.01 56.8829   5
  -1   1  -1 3262.64 58.7077   3
  -1   1  -1 3124.86 57.3474   6
  -1   1  -1 3232.66 59.0952   2
  -1   1  -1 3154.63 58.7458   7
  -1   1  -1 3211.65 58.1078   8
   1  -1   1 3204.59 58.3821   8
   1  -1   1 3230.82 57.5415   6
   1  -1   1 3112.22 58.9426   7
  -2   1  -1 396.536 9.34505   5
  -2   1  -1 421.413 11.0548   3
  -2   1  -1 432.795 9.26054   8
  -2   1  -1 407.897 9.17636   8
  -2   1  -1 408.413 11.6675   2
  -2   1  -1 415.078 11.5206   7
  -2   1  -1 409.623 11.4642   4
  -2   1  -1 408.770 9.98570   6
   2  -1   1 393.972 11.6662   7
   2  -1   1 411.718 10.1444   6
   2  -1   1 401.508 9.52887   8
   2  -1   1 392.498 11.8558   2
   2  -1   1 426.661 11.0979   3
   2  -1   1 408.282 9.43198   8
  -3   1  -1 83.1626 5.93334   4
  -3   1  -1 78.1369 5.82985   2
  -3   1  -1 81.9425 5.06120   3
  -3   1  -1 87.2906 4.96219   6
  -3   1  -1 84.1613 5.78614   7
  -3   1  -1 84.2266 4.55850   5
  -3   1  -1 83.3406 4.79525   5
   3  -1   1 83.1733 5.87533   2
   3  -1   1 73.0784 5.66100   7
   3  -1   1 84.2676 3.55082   8
   3  -1   1 77.8953 4.78672   6
   3  -1   1 83.6975 3.62028   8
  -4   1  -1 23.5935 4.53638   5
  -4   1  -1 18.9472 3.89463   7
  -4   1  -1 20.3556 4.19799   2
  -4   1  -1 32.3564 3.94411   5
  -4   1  -1 34.1122 5.56831   3
  -4   1  -1 27.1643 4.81826   4
  -4   1  -1 31.9240 6.08290   4
  -4   1  -1 27.5063 4.64632   6
  -4   1  -1 21.0444 4.03008   3
   4  -1   1 23.1511 4.19679   6
   4  -1   1 31.6607 5.37080   2
   4  -1   1 31.2496 5.22490   7
   4  -1   1 23.3142 2.69088   8
   4  -1   1 26.7934 2.53737   8
  -5   1  -1 37.9348 7.68740   4
  -5   1  -1 28.3462 6.14065   6
  -5   1  -1 34.5949 5.43365   3
  -5   1  -1 35.5225 6.43498   5
   5  -1   1 30.5110 6.60338   2
  -6   1  -1 576.109 19.6671   3
  -6   1  -1 559.552 21.1169   4
  -6   1  -1 585.389 20.1483   4
  -6   1  -1 581.096 21.1154   3
  -6   1  -1 592.785 21.6285   7
  -6   1  -1 585.724 19.3261   6
  -6   1  -1 579.494 21.6699   2
  -6   1  -1 587.145 19.3475   5
  -6   1  -1 585.910 18.0065   5
   6  -1   1 587.846 21.6170   7
   6  -1   1 603.062 22.2822   2
   6  -1   1 574.698 12.9428   8
   6  -1   1 640.341 12.8983   8
  -7   1  -1 10.4290 6.11474   5
  -7   1  -1 21.0334 4.99290   5
  -7   1  -1 20.2043 5.41602   3
  -7   1  -1 9.24743 4.99794   6
  -7   1  -1 20.4046 6.32679   6
  -7   1  -1 13.4976 5.57748   4
  -8   1  -1 76.1198 13.0431   4
  -8   1  -1 69.2314 11.8526   6
  -8   1  -1 79.0484 12.6212   3
  -8   1  -1 98.4402 11.1059   5
  -8   1  -1 83.9677 15.1426   2
  -9   1  -1 -1.8479 8.43985   4
  -9   1  -1 8.41268 8.35932   6
  -9   1  -1 14.4226 9.60631   2
  -9   1  -1 3.40670 7.70598   3
  -9   1  -1 7.77465 9.16610   7
  -9   1  -1 1.64124 7.37656   5
  -8   0   1 38.0268 7.94728   4
  -8   0   1 31.9662 8.33762   7
  -8   0   1 61.1797 11.8039   6
  -8   0   1 33.7314 8.90331   5
  -8   0   1 34.5919 8.48585   2
  -7   0   1 42.4530 9.58596   6
  -7   0   1 37.9275 7.00458   7
  -7   0   1 28.0735 9.14475   7
  -7   0   1 48.4779 8.97186   4
  -7   0   1 28.2823 8.56237   2
  -7   0   1 33.7461 6.75664   2
  -7   0   1 54.1873 9.53045   3
  -6   0   1 252.749 12.4036   4
  -6   0   1 249.583 14.1743   2
  -6   0   1 244.058 14.1970   7
  -6   0   1 235.651 13.3600   6
  -6   0   1 219.525 12.8598   7
  -6   0   1 225.661 12.6901   2
  -6   0   1 238.423 12.9143   4
  -6   0   1 235.109 12.6983   3
  -6   0   1 240.086 13.9488   5
  -6   0   1 249.625 12.6088   6
  -6   0   1 235.341 13.8443   3
  -6   0   1 242.507 12.3478   5
  -5   0   1 1260.79 31.8621   7
  -5   0   1 1271.49 31.8363   7
  -5   0   1 1280.75 30.8152   6
  -5   0   1 1256.92 30.6801   5
  -5   0   1 1242.10 31.7196   5
  -5   0   1 1247.09 31.7665   3
  -5   0   1 1264.44 31.2428   6
  -5   0   1 1273.10 31.7976   2
  -5   0   1 1244.65 31.7810   2
  -5   0   1 1275.28 30.3257   4
   4   0  -1 617.487 18.4249   3
   4   0  -1 620.491 17.6828   4
  -4   0   1 658.058 18.6915   3
  -4   0   1 624.741 18.1900   2
  -4   0   1 616.543 17.9110   6
  -4   0   1 646.655 18.6228   5
  -4   0   1 629.874 17.5800   6
  -4   0   1 652.195 17.9072   5
  -4   0   1 639.427 18.4423   7
  -4   0   1 651.683 18.5895   2
  -4   0   1 644.154 18.3829   7
  -4   0   1 652.313 17.4964   4
   3   0  -1 476.219 13.6199   4
   3   0  -1 494.395 14.2979   3
   3   0  -1 499.540 9.89410   8
  -3   0   1 487.884 13.4896   6
  -3   0   1 442.876 15.2056   7
  -3   0   1 520.637 14.3021   7
  -3   0   1 503.133 14.3924   5
  -3   0   1 508.066 14.1296   2
  -3   0   1 513.242 13.5692   4
  -3   0   1 498.479 14.2954   3
   2   0  -1 3404.21 61.2622   8
   2   0  -1 3399.97 63.7396   4
   2   0  -1 3372.78 64.7909   3
  -2   0   1 3441.16 63.9822   6
  -2   0   1 3398.14 64.6663   3
  -2   0   1 3453.62 64.0866   2
  -2   0   1 3422.76 63.4140   4
  -2   0   1 3506.05 64.0974   7
  -2   0   1 3375.30 64.6187   5
  -2   0   1 3433.52 64.1309   7
   1   0  -1 817.731 17.1219   3
   1   0  -1 823.512 15.6966   8
   1   0  -1 831.043 15.9204   8
   1   0  -1 840.665 16.2108   4
  -1   0   1 746.183 16.8776   5
  -1   0   1 794.538 15.4914   8
  -1   0   1 831.531 16.0768   4
  -1   0   1 828.997 15.7828   8
  -1   0   1 817.311 16.0682   2
  -1   0   1 829.512 16.5152   6
  -1   0   1 842.885 16.0926   7
  -1   0   1 817.040 17.0455   3
  -1   0   1 827.782 16.0233   2
  -1   0  -1 1281.73 23.2971   3
  -1   0  -1 1258.01 23.7020   6
  -1   0  -1 1226.71 23.1310   8
  -1   0  -1 1221.12 22.5662   5
  -1   0  -1 1237.94 23.9482   4
   1   0   1 1201.19 22.5691   5
   1   0   1 1227.15 23.1839   8
   1   0   1 1216.57 24.6912   2
   1   0   1 1267.85 23.8180   6
   1   0   1 1206.07 23.2933   8
  -2   0  -1 167.401 5.41285   5
  -2   0  -1 176.900 4.20769   8
  -2   0  -1 190.946 4.22977   8
  -2   0  -1 171.418 6.22879   4
  -2   0  -1 167.437 6.88893   7
  -2   0  -1 170.711 5.68010   3
  -2   0  -1 171.317 7.04772   2
  -2   0  -1 171.963 6.09784   6
   2   0   1 168.146 7.14464   2
   2   0   1 176.207 5.75862   3
   2   0   1 170.202 4.69242   8
   2   0   1 160.760 5.34190   5
   2   0   1 181.004 6.33782   6
   2   0   1 164.912 4.55587   8
  -3   0  -1 1.90130 1.61297   4
  -3   0  -1 2.33474 1.81121   6
  -3   0  -1 -0.1678 1.62172   3
  -3   0  -1 3.25336 2.06140   4
  -3   0  -1 2.23040 2.32966   7
  -3   0  -1 2.78223 1.58182   3
  -3   0  -1 2.28102 1.63310   5
  -3   0  -1 0.43192 2.28125   2
   3   0   1 1.87203 2.00508   7
   3   0   1 0.05247 1.96667   2
   3   0   1 3.14996 2.10237   6
  -4   0  -1 385.729 12.8340   4
  -4   0  -1 391.365 12.8754   6
  -4   0  -1 388.118 12.2235   5
  -4   0  -1 386.737 14.4507   2
  -4   0  -1 401.014 13.1636   3
  -4   0  -1 398.289 14.4568   7
  -4   0  -1 382.594 12.2846   3
  -4   0  -1 407.715 13.6676   4
   4   0   1 375.317 8.78863   8
   4   0   1 394.504 8.70862   8
   4   0   1 390.386 12.9345   6
   4   0   1 366.414 14.2332   2
   4   0   1 371.416 14.1706   7
  -5   0  -1 524.259 16.7971   4
  -5   0  -1 528.103 16.3157   3
  -5   0  -1 526.540 16.3362   5
  -5   0  -1 524.392 16.8928   6
  -5   0  -1 511.803 18.4837   7
  -5   0  -1 529.156 17.1785   3
  -5   0  -1 517.652 15.5675   5
  -5   0  -1 508.559 17.5552   4
  -5   0  -1 495.247 18.5113   2
   5   0   1 526.915 16.6263   6
  -6   0  -1 392.850 17.0106   4
  -6   0  -1 399.702 17.9796   2
  -6   0  -1 412.377 14.6545   5
  -6   0  -1 382.667 16.0483   6
  -6   0  -1 386.088 14.9274   3
  -6   0  -1 405.270 17.9135   7
  -6   0  -1 381.981 16.3150   3
  -6   0  -1 382.419 15.5660   4
  -6   0  -1 393.695 17.2134   2
  -6   0  -1 377.768 15.3984   5
  -7   0  -1 96.1192 11.4613   2
  -7   0  -1 66.2290 10.2667   6
  -7   0  -1 89.7183 11.8139   7
  -7   0  -1 79.6639 10.9487   5
  -7   0  -1 95.1221 10.6426   4
  -7   0  -1 89.6490 13.7841   3
  -7   0  -1 75.2164 12.3294   6
  -7   0  -1 82.0579 9.40928   5
  -7   0  -1 91.5341 9.80490   3
  -8   0  -1 45.4608 7.49767   5
  -8   0  -1 61.2978 11.6051   3
  -8   0  -1 44.9183 8.33154   6
  -9   0  -1 -8.6634 8.35450   2
  -9   0  -1 -0.8277 7.37014   3
  -9   0  -1 -5.0907 7.82049   6
  -9   0  -1 1.33309 7.99583   4
  -8   1   1 245.559 15.3156   6
  -8   1   1 254.604 17.1185   5
  -8   1   1 249.322 16.3050   4
  -8   1   1 249.755 16.3884   3
  -8   1   1 249.822 17.2787   2
  -8   1   1 256.459 17.3830   7
  -7   1   1 440.949 19.0349   2
  -7   1   1 422.380 18.8589   6
  -7   1   1 427.378 18.7483   4
  -7   1   1 429.960 17.3763   6
  -7   1   1 426.395 18.9544   7
  -7   1   1 429.435 18.8649   3
  -7   1   1 413.511 20.6697   7
  -7   1   1 442.126 17.4603   5
  -6   1   1 243.688 13.1876   7
  -6   1   1 243.965 12.6838   6
  -6   1   1 225.606 14.2028   3
  -6   1   1 213.426 11.5913   5
  -6   1   1 220.162 12.4860   3
  -6   1   1 231.698 11.9548   6
  -6   1   1 200.564 13.1721   5
  -6   1   1 193.533 13.5063   2
  -6   1   1 220.058 12.9995   4
  -6   1   1 220.390 13.0393   7
   5  -1  -1 715.096 21.8435   4
   5  -1  -1 782.171 15.1087   8
  -5   1   1 748.086 20.5476   6
  -5   1   1 741.514 21.5312   4
  -5   1   1 734.871 20.8185   5
  -5   1   1 739.282 22.1458   5
  -5   1   1 754.268 21.7692   7
  -5   1   1 737.894 21.0690   6
  -5   1   1 752.099 22.2080   3
  -5   1   1 747.067 21.8732   2
  -5   1   1 738.707 22.9245   3
   4  -1  -1 213.182 5.67639   8
   4  -1  -1 201.900 5.72890   8
   4  -1  -1 192.614 9.50049   2
   4  -1  -1 199.484 9.19816   4
   4  -1  -1 195.698 9.24434   7
  -4   1   1 199.653 9.61978   5
  -4   1   1 213.674 10.3524   3
  -4   1   1 218.374 9.66296   4
  -4   1   1 205.824 8.85966   5
  -4   1   1 220.767 9.57120   2
  -4   1   1 208.840 8.77634   6
  -4   1   1 198.597 9.25543   7
  -4   1   1 201.408 8.94616   6
   3  -1  -1 194.521 8.13127   4
   3  -1  -1 202.820 5.52178   8
   3  -1  -1 192.178 8.20262   7
   3  -1  -1 191.431 5.38637   8
  -3   1   1 207.182 7.65085   6
  -3   1   1 216.013 8.08010   7
  -3   1   1 202.413 8.32242   5
  -3   1   1 201.512 8.14588   4
  -3   1   1 196.306 7.58138   6
  -3   1   1 202.659 8.83149   3
  -3   1   1 196.915 7.73289   5
  -3   1   1 215.467 8.12850   2
   2  -1  -1 1889.02 37.4322   4
   2  -1  -1 1735.31 34.8683   8
   2  -1  -1 1878.88 37.1502   5
   2  -1  -1 1867.65 36.9349   2
   2  -1  -1 1884.22 35.0260   8
   2  -1  -1 1828.36 36.6367   7
   2  -1  -1 1818.84 38.3625   3
  -2   1   1 1892.03 37.0260   4
  -2   1   1 1866.15 34.1728   8
  -2   1   1 1857.07 36.2707   7
  -2   1   1 1857.29 36.9976   5
  -2   1   1 1883.73 38.1207   3
  -2   1   1 2047.12 34.2995   8
  -2   1   1 1887.17 36.5278   2
  -2   1   1 1841.10 35.8573   6
   1  -1  -1 1813.02 33.5419   2
   1  -1  -1 1821.31 33.8796   8
   1  -1  -1 1778.43 35.1188   3
   1  -1  -1 1865.81 34.5258   4
   1  -1  -1 1782.90 33.2995   7
   1  -1  -1 1760.09 33.6430   8
  -1   1   1 1803.05 34.3900   5
  -1   1   1 1781.71 35.0583   3
  -1   1   1 1776.07 33.1390   6
  -1   1   1 1813.53 33.6527   8
  -1   1   1 1818.19 33.3618   2
  -1   1   1 1854.72 34.3616   4
  -1   1   1 1838.48 33.5987   8
  -1   1   1 1772.45 33.0774   7
  -1  -1  -1 616.694 12.6407   5
  -1  -1  -1 614.942 12.8570   4
  -1  -1  -1 605.063 13.8706   2
  -1  -1  -1 622.641 13.9638   7
  -1  -1  -1 648.388 11.4456   3
   1   1   1 634.118 13.6584   6
   1   1   1 625.987 12.7619   5
   1   1   1 613.375 13.1312   8
  -2  -1  -1 353.108 8.08066   8
  -2  -1  -1 349.675 8.39624   3
  -2  -1  -1 366.163 10.1611   6
  -2  -1  -1 355.838 9.16709   5
  -2  -1  -1 351.916 7.90390   8
  -2  -1  -1 353.235 10.8739   7
  -2  -1  -1 363.272 11.0111   2
  -2  -1  -1 350.052 8.56675   3
  -2  -1  -1 360.765 9.45983   4
  -2  -1  -1 346.703 10.7401   2
   2   1   1 355.243 9.42110   4
   2   1   1 351.276 9.26859   5
   2   1   1 363.713 10.3187   6
   2   1   1 353.411 8.49272   8
  -3  -1  -1 33.8370 3.47312   3
  -3  -1  -1 33.5912 3.65472   3
  -3  -1  -1 30.3302 3.58144   5
  -3  -1  -1 33.0693 4.20437   6
  -3  -1  -1 36.4257 5.11587   7
  -3  -1  -1 39.7603 5.17655   2
  -3  -1  -1 31.9760 4.40855   2
  -3  -1  -1 29.6623 4.13301   4
   3   1   1 31.9907 4.17837   6
   3   1   1 29.3565 3.74817   5
   3   1   1 35.0545 2.31322   8
   3   1   1 34.1107 2.48412   8
  -4  -1  -1 487.219 15.0682   4
  -4  -1  -1 494.721 16.9529   7
  -4  -1  -1 483.402 15.2716   6
  -4  -1  -1 487.824 16.5343   7
  -4  -1  -1 486.207 14.2045   5
  -4  -1  -1 490.679 14.2861   3
  -4  -1  -1 485.462 16.3054   2
  -4  -1  -1 480.987 13.6786   3
  -4  -1  -1 497.624 17.0299   2
  -4  -1  -1 494.578 14.5359   4
   4   1   1 481.509 14.3145   5
   4   1   1 494.937 15.4536   6
   4   1   1 491.430 10.8175   8
   4   1   1 507.794 11.0932   8
  -5  -1  -1 823.632 23.2627   6
  -5  -1  -1 812.966 24.4841   2
  -5  -1  -1 805.484 24.8516   7
  -5  -1  -1 814.232 25.0486   2
  -5  -1  -1 822.698 22.0910   3
  -5  -1  -1 826.868 24.6943   7
  -5  -1  -1 830.498 21.5079   3
  -5  -1  -1 823.466 22.0068   5
  -5  -1  -1 825.691 22.3201   4
  -5  -1  -1 824.374 22.9384   4
   5   1   1 847.399 16.8788   8
   5   1   1 793.392 21.7579   5
   5   1   1 838.212 23.2385   6
   5   1   1 846.693 16.7468   8
  -6  -1  -1 80.9201 9.65845   6
  -6  -1  -1 61.0523 9.02471   3
  -6  -1  -1 81.3152 8.35707   4
  -6  -1  -1 68.4922 10.3541   4
  -6  -1  -1 88.3043 8.74582   5
  -6  -1  -1 55.0384 10.9832   7
  -6  -1  -1 74.3924 11.4704   2
  -6  -1  -1 80.7270 7.82081   3
  -6  -1  -1 78.9097 8.94717   2
  -6  -1  -1 73.2348 9.22896   7
  -7  -1  -1 79.9670 9.45212   5
  -7  -1  -1 100.319 11.5570   2
  -7  -1  -1 84.7405 11.6917   7
  -7  -1  -1 66.7381 12.0179   3
  -7  -1  -1 76.9362 11.5318   5
  -7  -1  -1 81.2153 9.87768   4
  -7  -1  -1 79.4504 9.45806   3
  -8  -1  -1 -2.7025 5.70612   4
  -8  -1  -1 -0.5827 6.12497   5
  -8  -1  -1 -3.9194 5.51643   3
  -8  -1  -1 -2.3052 6.33578   6
  -9  -1  -1 49.4146 9.84974   4
  -9  -1  -1 88.7979 17.8472   2
  -9  -1  -1 55.2971 10.6504   6
  -9  -1  -1 88.4598 17.3349   5
  -8   2   1 257.969 24.1284   5
  -8   2   1 222.555 17.4985   7
  -8   2   1 258.311 14.7082   6
  -8   2   1 269.768 17.4525   3
  -8   2   1 255.428 17.6142   4
  -8   2   1 270.036 17.5963   2
  -7   2   1 230.818 13.1336   5
  -7   2   1 191.043 14.4494   6
  -7   2   1 230.578 14.6355   3
  -7   2   1 226.430 18.4457   7
  -7   2   1 217.487 12.5359   6
   6  -2  -1 55.4359 4.00749   8
   6  -2  -1 46.4408 7.80317   2
   6  -2  -1 49.0524 7.52507   4
  -6   2   1 51.3680 9.59202   2
  -6   2   1 51.1446 7.06691   6
  -6   2   1 35.7750 7.06802   5
  -6   2   1 55.7865 8.26332   3
  -6   2   1 51.9444 9.57225   7
  -6   2   1 50.5725 8.48302   6
   5  -2  -1 129.519 8.96799   7
   5  -2  -1 131.243 5.53564   8
   5  -2  -1 131.307 9.21681   4
   5  -2  -1 139.525 5.51625   8
   5  -2  -1 125.591 8.94319   2
  -5   2   1 132.355 9.87628   4
  -5   2   1 150.471 8.68093   6
  -5   2   1 147.158 9.54735   7
  -5   2   1 137.188 10.7314   3
  -5   2   1 139.049 7.75365   6
  -5   2   1 149.896 9.58450   2
  -5   2   1 140.522 9.31938   3
  -5   2   1 135.534 9.78141   5
  -5   2   1 135.570 8.20252   5
   4  -2  -1 283.562 11.4445   2
   4  -2  -1 278.630 8.22317   8
   4  -2  -1 277.675 11.6540   4
   4  -2  -1 284.867 8.13812   8
   4  -2  -1 271.436 11.2096   7
  -4   2   1 287.484 11.9300   3
  -4   2   1 274.917 11.3393   5
  -4   2   1 284.635 10.8303   7
  -4   2   1 281.108 11.5647   4
  -4   2   1 283.892 11.0448   2
  -4   2   1 281.070 12.5777   3
  -4   2   1 288.636 9.71026   6
  -4   2   1 279.815 10.0598   6
  -4   2   1 288.128 10.5622   5
   3  -2  -1 1778.61 37.3231   5
   3  -2  -1 1755.49 34.6399   8
   3  -2  -1 1768.35 38.4465   4
   3  -2  -1 1761.93 37.8516   2
   3  -2  -1 1824.88 34.9118   8
  -3   2   1 1778.83 39.2094   3
  -3   2   1 1768.97 35.5795   6
  -3   2   1 1776.49 33.3250   8
  -3   2   1 1755.93 38.5809   3
  -3   2   1 1784.11 33.2620   8
  -3   2   1 1831.87 37.9284   4
  -3   2   1 1780.97 35.1535   6
  -3   2   1 1791.70 36.4969   7
  -3   2   1 1762.81 36.9770   5
   2  -2  -1 7625.64 149.123   8
   2  -2  -1 8532.67 150.605   2
   2  -2  -1 8463.02 150.053   7
   2  -2  -1 8406.12 150.656   5
  -2   2   1 8553.75 149.876   2
  -2   2   1 8202.17 148.680   8
  -2   2   1 8452.35 149.332   7
  -2   2   1 8231.67 148.141   6
   1  -2  -1 9051.82 164.807   4
   1  -2  -1 9290.57 163.291   7
   1  -2  -1 8874.16 164.304   8
   1  -2  -1 9386.55 163.799   2
   1  -2  -1 9019.49 164.276   5
  -1   2   1 9372.35 164.357   8
  -1   2   1 9693.25 163.731   2
  -1   2   1 9999.99 164.913   4
  -1   2   1 8794.19 164.121   8
  -1   2   1 9028.99 165.505   3
  -1   2   1 8917.05 164.151   5
  -1   2   1 8733.89 165.004   3
  -1   2   1 8929.37 162.085   6
  -1   2   1 9373.30 163.096   7
   0  -2  -1 517.623 12.0972   8
   0  -2  -1 519.451 11.3766   5
   0  -2  -1 522.552 11.0937   7
   0  -2  -1 511.750 11.2633   4
   0  -2  -1 525.743 11.4246   2
   0   2   1 504.175 12.1127   8
   0   2   1 507.348 11.1724   3
   0   2   1 522.798 11.4289   2
   0   2   1 513.648 10.8078   6
   0   2   1 512.118 11.4091   5
   0   2   1 522.056 11.1776   7
  -1  -2  -1 122.967 4.72662   8
  -1  -2  -1 131.829 4.94549   8
  -1  -2  -1 126.244 5.25756   7
  -1  -2  -1 130.482 4.56409   5
  -1  -2  -1 130.254 2.93971   3
  -1  -2  -1 125.179 4.07858   4
  -1  -2  -1 130.555 4.96864   6
   1   2   1 126.555 5.28064   2
   1   2   1 122.625 5.13528   7
   1   2   1 124.688 4.11824   4
   1   2   1 129.565 2.90629   3
   1   2   1 129.585 4.66668   5
   1   2   1 127.832 5.04749   6
   1   2   1 125.431 4.85989   8
  -2  -2  -1 368.509 11.3495   2
  -2  -2  -1 371.248 10.9086   6
  -2  -2  -1 369.155 11.4213   7
  -2  -2  -1 375.765 9.40317   4
  -2  -2  -1 378.944 9.61270   8
  -2  -2  -1 374.484 10.0411   5
  -2  -2  -1 375.593 9.31777   8
  -2  -2  -1 345.978 8.01312   3
   2   2   1 385.100 11.5943   2
   2   2   1 384.673 10.3870   5
   2   2   1 380.445 11.6903   7
   2   2   1 371.373 11.2071   6
   2   2   1 378.539 9.60025   4
   2   2   1 375.963 9.53306   8
   2   2   1 354.485 8.17087   3
  -3  -2  -1 1354.27 28.6999   4
  -3  -2  -1 1267.88 31.3480   5
  -3  -2  -1 1411.85 26.5712   8
  -3  -2  -1 1355.56 31.2474   7
  -3  -2  -1 1389.59 31.8736   7
  -3  -2  -1 1337.96 27.3468   3
  -3  -2  -1 1394.82 30.7137   6
  -3  -2  -1 1342.06 31.1837   2
   3   2   1 1407.15 30.9185   6
   3   2   1 1374.79 29.6680   5
   3   2   1 1319.35 27.3726   8
   3   2   1 1412.67 28.7960   4
  -4  -2  -1 172.018 7.57464   4
  -4  -2  -1 161.032 8.07688   5
  -4  -2  -1 165.786 9.35421   7
  -4  -2  -1 162.801 9.44092   2
  -4  -2  -1 169.031 10.4865   7
  -4  -2  -1 167.689 9.05006   6
  -4  -2  -1 165.314 7.22313   3
  -4  -2  -1 176.161 10.7123   2
   4   2   1 170.771 8.26336   5
   4   2   1 158.723 5.80075   8
   4   2   1 156.629 8.92014   6
  -5  -2  -1 621.995 20.2987   6
  -5  -2  -1 661.370 21.4199   2
  -5  -2  -1 654.348 19.1910   4
  -5  -2  -1 656.069 18.1117   3
  -5  -2  -1 668.118 18.6341   4
  -5  -2  -1 655.341 17.7706   3
  -5  -2  -1 644.795 22.3847   2
  -5  -2  -1 649.281 21.2977   7
  -5  -2  -1 646.585 22.5744   7
  -5  -2  -1 656.248 19.3982   5
   5   2   1 702.149 14.9075   8
   5   2   1 642.726 19.2044   5
   5   2   1 650.440 14.8176   8
   5   2   1 671.661 20.6286   6
  -6  -2  -1 98.8382 10.2813   6
  -6  -2  -1 94.7192 7.94688   3
  -6  -2  -1 92.2323 12.3954   2
  -6  -2  -1 112.729 9.45501   3
  -6  -2  -1 108.331 8.51136   4
  -6  -2  -1 91.9706 9.66885   5
  -6  -2  -1 95.7808 10.3336   4
  -6  -2  -1 100.603 10.2720   2
  -6  -2  -1 80.7259 9.58812   7
  -6  -2  -1 98.3578 12.0854   7
   6   2   1 106.574 9.72302   6
   6   2   1 107.019 4.63938   8
   6   2   1 100.899 4.70442   8
   6   2   1 109.068 9.15252   5
  -7  -2  -1 87.9872 11.9099   5
  -7  -2  -1 107.743 11.6822   3
  -7  -2  -1 117.949 10.1300   4
  -7  -2  -1 127.665 12.7644   7
  -7  -2  -1 89.2630 12.4899   4
  -7  -2  -1 83.1468 11.9424   2
  -7  -2  -1 98.0292 10.1189   3
  -8  -2  -1 17.7067 6.20060   3
  -8  -2  -1 15.5573 6.46766   4
  -8  -2  -1 12.0753 8.21769   2
  -8  -2  -1 13.5664 7.46554   7
  -8  -2  -1 24.5093 8.54107   6
  -8  -2  -1 23.7237 7.18969   5
  -9  -2  -1 60.7477 12.2205   2
  -9  -2  -1 88.2927 15.8627   6
  -9  -2  -1 45.3461 9.41001   5
  -9  -2  -1 73.5777 14.8396   4
  -9  -2  -1 54.3469 11.4428   7
  -8   3   1 296.475 19.5983   4
  -8   3   1 319.245 19.7464   3
  -8   3   1 348.841 20.6674   7
  -8   3   1 343.524 16.2948   6
   7  -3  -1 222.270 8.31783   8
   7  -3  -1 229.441 14.6750   2
  -7   3   1 203.305 14.2619   6
  -7   3   1 221.771 13.0132   5
  -7   3   1 213.001 11.9748   6
  -7   3   1 183.107 18.7435   3
   6  -3  -1 231.578 8.55168   8
   6  -3  -1 240.690 13.8874   4
   6  -3  -1 248.392 8.78532   8
   6  -3  -1 236.988 13.3134   2
   6  -3  -1 249.654 13.2433   7
  -6   3   1 235.981 12.1149   6
  -6   3   1 233.982 13.3692   3
  -6   3   1 213.262 13.1488   2
  -6   3   1 223.452 14.4354   5
  -6   3   1 222.091 11.8791   5
  -6   3   1 218.275 12.6561   7
  -6   3   1 236.756 10.5723   6
   5  -3  -1 66.6143 7.29230   2
   5  -3  -1 56.5102 7.20663   7
   5  -3  -1 60.2183 4.69764   8
   5  -3  -1 65.3411 4.93754   8
   5  -3  -1 60.9774 7.23193   4
  -5   3   1 55.2441 8.40142   5
  -5   3   1 58.6187 6.68209   5
  -5   3   1 50.1756 6.38068   6
  -5   3   1 59.0987 7.70072   2
  -5   3   1 66.0115 7.49995   7
  -5   3   1 65.1493 8.86900   4
  -5   3   1 71.5581 7.74841   3
  -5   3   1 42.8849 9.47415   3
  -5   3   1 63.2229 5.50751   6
   4  -3  -1 51.1583 5.63302   2
   4  -3  -1 32.8139 5.27666   7
   4  -3  -1 40.6656 3.84619   8
   4  -3  -1 40.5748 5.92827   4
   4  -3  -1 42.5482 5.76146   5
   4  -3  -1 43.9896 5.14758   8
  -4   3   1 50.7179 5.58410   7
  -4   3   1 38.6002 4.64540   6
  -4   3   1 45.2614 5.83489   2
  -4   3   1 47.9596 3.36499   8
  -4   3   1 38.4930 7.26574   3
  -4   3   1 41.5550 5.89120   3
  -4   3   1 43.5032 3.12402   8
  -4   3   1 41.8190 5.19255   5
  -4   3   1 46.7908 6.68827   4
   3  -3  -1 93.6201 6.00868   7
   3  -3  -1 103.250 5.23909   8
   3  -3  -1 104.260 5.34020   8
   3  -3  -1 100.282 6.19313   2
   3  -3  -1 91.5829 6.28839   4
   3  -3  -1 98.6409 5.96714   5
  -3   3   1 97.5598 5.73571   5
  -3   3   1 101.782 6.58773   4
  -3   3   1 99.2327 6.03824   2
  -3   3   1 103.863 7.50679   3
  -3   3   1 107.885 5.13874   8
  -3   3   1 108.189 4.87610   6
  -3   3   1 93.5725 6.60587   3
  -3   3   1 101.255 4.38588   6
  -3   3   1 92.5342 6.35079   7
  -3   3   1 95.8886 4.61488   8
   2  -3  -1 1342.68 31.3181   5
   2  -3  -1 1395.88 28.9105   7
   2  -3  -1 1368.12 30.5100   4
   2  -3  -1 1395.53 29.1560   8
   2  -3  -1 1390.33 29.2121   8
   2  -3  -1 1294.90 30.7510   2
  -2   3   1 1387.42 29.1196   5
  -2   3   1 1399.85 31.5026   3
  -2   3   1 1373.54 25.8607   6
  -2   3   1 1452.81 28.8515   8
  -2   3   1 1407.67 28.8603   2
  -2   3   1 1391.38 30.8042   3
  -2   3   1 1417.26 28.2400   7
  -2   3   1 1403.27 28.7328   8
  -2   3   1 1449.65 30.2707   4
   1  -3  -1 1485.72 29.6280   2
   1  -3  -1 1511.21 29.0546   7
   1  -3  -1 1490.77 30.5459   8
   1  -3  -1 1441.84 29.6489   5
  -1   3   1 1414.45 29.5456   5
  -1   3   1 1445.95 30.1769   8
  -1   3   1 1500.07 30.2057   4
  -1   3   1 1512.47 30.4325   8
  -1   3   1 1421.17 26.8798   6
  -1   3   1 1494.55 28.9013   7
  -1   3   1 1492.23 29.5534   2
  -1   3   1 1446.51 30.8245   3
   0  -3  -1 315.604 7.65966   6
   0  -3  -1 306.236 9.39075   8
   0  -3  -1 298.781 9.35156   8
   0  -3  -1 310.221 8.41930   7
   0  -3  -1 305.396 8.37202   4
   0  -3  -1 315.956 8.55188   5
   0  -3  -1 314.107 8.44135   3
   0  -3  -1 317.537 8.85864   2
   0   3   1 318.307 8.31412   4
   0   3   1 313.276 8.56124   7
   0   3   1 309.842 8.82762   2
   0   3   1 307.790 7.78066   6
   0   3   1 312.120 8.61127   5
   0   3   1 319.511 9.52038   8
   0   3   1 301.137 9.41924   8
   0   3   1 309.607 8.39116   3
  -1  -3  -1 38.3970 3.79089   2
  -1  -3  -1 39.5388 3.66516   7
  -1  -3  -1 31.2320 3.23017   8
  -1  -3  -1 36.7513 2.68135   4
  -1  -3  -1 35.4753 3.08656   5
  -1  -3  -1 31.8035 3.33538   8
  -1  -3  -1 33.9449 3.22193   6
  -1  -3  -1 31.6636 2.11367   3
   1   3   1 29.7919 3.18572   8
   1   3   1 33.0189 2.53610   4
   1   3   1 35.3715 2.03381   3
   1   3   1 27.5725 3.52398   2
   1   3   1 27.5223 3.18109   6
   1   3   1 34.3303 3.66067   7
   1   3   1 38.9680 3.26658   5
  -2  -3  -1 542.432 10.7582   3
  -2  -3  -1 526.603 14.7332   7
  -2  -3  -1 533.191 12.1968   4
  -2  -3  -1 550.529 13.5197   8
  -2  -3  -1 540.743 13.6587   5
   2   3   1 511.867 10.8439   3
   2   3   1 545.937 12.4524   4
   2   3   1 527.243 14.5837   6
   2   3   1 514.906 13.8486   8
  -3  -3  -1 1757.04 34.8568   8
  -3  -3  -1 1780.32 35.1286   8
  -3  -3  -1 1738.82 36.6390   5
  -3  -3  -1 1728.86 37.9760   6
  -3  -3  -1 1740.27 33.3798   3
  -3  -3  -1 1762.89 38.5393   2
  -3  -3  -1 1763.07 34.8431   4
  -3  -3  -1 1711.96 38.2700   7
   3   3   1 1656.11 33.5815   3
   3   3   1 1738.16 38.2276   6
   3   3   1 1796.07 35.3055   4
   3   3   1 1670.72 35.2505   8
   3   3   1 1772.91 39.0772   2
   3   3   1 1747.74 35.2634   8
   3   3   1 1766.62 37.2520   5
   3   3   1 1791.87 39.2997   7
  -4  -3  -1 846.651 24.9493   7
  -4  -3  -1 849.243 22.0005   5
  -4  -3  -1 853.749 19.3015   3
  -4  -3  -1 878.088 24.0625   2
  -4  -3  -1 861.751 24.0724   7
  -4  -3  -1 848.661 23.4326   6
  -4  -3  -1 853.995 20.3047   4
   4   3   1 844.756 22.5017   5
   4   3   1 890.337 20.9688   4
   4   3   1 829.548 19.5623   8
   4   3   1 843.020 19.6775   3
   4   3   1 862.685 19.5296   8
   4   3   1 862.535 23.5636   6
  -5  -3  -1 97.2445 9.22563   6
  -5  -3  -1 114.670 9.33117   2
  -5  -3  -1 111.305 8.44773   5
  -5  -3  -1 120.692 7.08238   3
  -5  -3  -1 121.359 11.1866   7
  -5  -3  -1 105.764 7.20777   4
  -5  -3  -1 95.7095 11.1133   2
  -5  -3  -1 107.876 8.08319   4
  -5  -3  -1 97.1171 8.85709   7
   5   3   1 104.311 8.79349   6
   5   3   1 104.994 8.10027   5
   5   3   1 106.215 5.71968   8
  -6  -3  -1 57.1566 9.09548   4
  -6  -3  -1 45.1158 8.56148   5
  -6  -3  -1 51.6728 6.99916   4
  -6  -3  -1 34.1930 8.01500   2
  -6  -3  -1 26.0408 6.26083   2
  -6  -3  -1 38.4716 7.54973   3
  -6  -3  -1 41.0525 7.98340   7
  -6  -3  -1 47.6084 6.67932   3
  -6  -3  -1 32.0783 7.34131   6
   6   3   1 41.6872 4.66281   8
   6   3   1 29.3088 5.75480   6
   6   3   1 27.5936 4.30134   8
   6   3   1 43.9619 7.87477   5
  -7  -3  -1 2.93768 4.60344   3
  -7  -3  -1 4.89415 4.45849   4
  -7  -3  -1 -3.9834 5.42451   7
  -7  -3  -1 4.36187 6.66672   4
  -7  -3  -1 -2.2724 5.32394   3
   7   3   1 2.63866 5.22018   5
   7   3   1 1.29240 2.36230   8
   7   3   1 7.74336 2.51327   8
  -8  -3  -1 100.243 14.2949   7
  -8  -3  -1 113.176 14.1916   6
  -8  -3  -1 100.004 12.2440   4
  -8  -3  -1 88.9788 14.9235   3
  -8  -3  -1 82.7726 11.5205   3
  -8  -3  -1 91.2133 15.1243   2
  -9  -3  -1 38.3982 10.4368   6
  -9  -3  -1 35.3289 9.59044   5
  -9  -3  -1 31.4578 9.87006   7
  -9  -3  -1 37.6677 10.9005   2
  -9  -3  -1 35.1988 8.80361   3
   8  -4  -1 106.196 6.97606   8
   8  -4  -1 123.436 8.14626   8
  -8   4   1 108.585 15.2585   3
  -8   4   1 106.137 15.9081   4
  -8   4   1 132.919 13.3614   5
  -8   4   1 101.117 11.1173   6
   7  -4  -1 202.380 9.43680   8
   7  -4  -1 204.642 9.34015   8
   7  -4  -1 208.475 15.1879   2
   7  -4  -1 219.885 14.3690   7
  -7   4   1 231.763 13.7332   6
  -7   4   1 216.629 13.3269   5
  -7   4   1 220.110 11.4037   6
  -7   4   1 213.663 15.4444   3
   6  -4  -1 28.6431 6.24054   4
   6  -4  -1 32.9756 5.53833   8
   6  -4  -1 40.6322 5.51814   8
   6  -4  -1 41.1883 8.67868   2
  -6   4   1 30.4485 6.18084   6
  -6   4   1 48.8951 8.11941   6
  -6   4   1 38.2724 7.33595   5
  -6   4   1 44.9998 8.43571   3
  -6   4   1 21.4425 6.93876   5
   5  -4  -1 98.0922 6.60329   8
   5  -4  -1 106.636 8.67855   7
   5  -4  -1 108.512 6.82590   8
   5  -4  -1 104.905 8.84964   2
   5  -4  -1 109.904 9.26435   4
  -5   4   1 101.027 6.17281   6
  -5   4   1 102.314 7.33036   6
  -5   4   1 106.274 9.17600   2
  -5   4   1 107.424 9.04634   3
  -5   4   1 103.749 7.94489   5
  -5   4   1 109.234 8.84568   7
   4  -4  -1 400.708 14.7133   2
   4  -4  -1 424.197 12.9287   8
   4  -4  -1 408.417 14.6181   7
   4  -4  -1 415.695 15.8133   4
   4  -4  -1 404.237 14.2023   5
   4  -4  -1 437.928 13.1896   8
  -4   4   1 421.760 11.4856   8
  -4   4   1 415.182 11.3437   6
  -4   4   1 412.683 14.0928   2
  -4   4   1 412.465 16.6891   3
  -4   4   1 419.498 13.6322   5
  -4   4   1 417.185 11.4228   8
  -4   4   1 417.915 10.5153   6
  -4   4   1 405.824 15.4275   3
  -4   4   1 402.322 15.3032   4
  -4   4   1 400.559 11.3677   8
  -4   4   1 418.938 13.4343   7
   3  -4  -1 483.275 15.0892   2
   3  -4  -1 469.822 13.9459   8
   3  -4  -1 481.950 15.9157   4
   3  -4  -1 503.656 14.8092   7
   3  -4  -1 499.785 14.2833   8
   3  -4  -1 494.886 14.6212   5
  -3   4   1 489.907 11.1215   6
  -3   4   1 503.795 17.0824   3
  -3   4   1 469.530 13.2220   8
  -3   4   1 475.556 10.4308   6
  -3   4   1 503.272 13.4874   8
  -3   4   1 500.047 14.3952   2
  -3   4   1 487.773 14.1121   5
  -3   4   1 481.330 13.5755   7
  -3   4   1 474.281 15.3532   4
  -3   4   1 484.511 15.9035   3
   2  -4  -1 4913.82 90.6786   2
   2  -4  -1 4777.95 90.7716   8
   2  -4  -1 4807.30 90.1991   5
   2  -4  -1 4802.01 89.6946   7
   2  -4  -1 4774.47 91.8932   4
   2  -4  -1 4906.02 91.1459   8
  -2   4   1 4568.82 90.5375   7
  -2   4   1 4970.10 90.3482   8
  -2   4   1 4900.15 90.3121   8
  -2   4   1 4707.52 89.7851   5
  -2   4   1 4806.49 91.0801   4
  -2   4   1 4672.50 91.7126   3
  -2   4   1 4826.01 89.8806   2
   1  -4  -1 1777.31 36.9008   3
   1  -4  -1 1744.01 35.3852   5
   1  -4  -1 1781.89 34.8752   7
   1  -4  -1 1708.12 36.0648   4
   1  -4  -1 1742.03 36.6422   8
   1  -4  -1 1709.55 35.7381   2
  -1   4   1 1789.39 32.0047   6
  -1   4   1 1617.48 38.6588   8
  -1   4   1 1796.35 35.6856   2
  -1   4   1 1714.60 36.1951   3
  -1   4   1 1767.39 35.7925   4
  -1   4   1 1706.66 35.2337   5
  -1   4   1 1740.11 36.2554   8
  -1   4   1 1780.35 34.7372   7
   0  -4  -1 240.958 6.88277   6
   0  -4  -1 254.747 8.06914   3
   0  -4  -1 245.287 9.05698   8
   0  -4  -1 239.933 7.88290   4
   0  -4  -1 246.914 9.10369   8
   0  -4  -1 251.930 8.15722   7
   0   4   1 253.254 7.76076   4
   0   4   1 249.476 7.82170   3
   0   4   1 244.823 9.04212   8
   0   4   1 239.474 8.44172   2
   0   4   1 252.798 8.24078   7
   0   4   1 240.850 9.01894   8
   0   4   1 246.847 8.20885   5
   0   4   1 241.378 7.13872   6
  -1  -4  -1 118.065 4.60220   3
  -1  -4  -1 119.714 6.22787   8
  -1  -4  -1 111.692 5.71703   7
  -1  -4  -1 114.426 6.47590   5
  -1  -4  -1 119.717 4.85435   4
  -1  -4  -1 117.583 5.56098   6
  -1  -4  -1 108.538 6.04319   8
  -1  -4  -1 106.518 5.76111   2
   1   4   1 120.877 5.80438   6
   1   4   1 115.164 5.74372   5
   1   4   1 116.337 4.63036   4
   1   4   1 116.120 6.16676   8
   1   4   1 122.888 6.06972   8
   1   4   1 120.898 4.25482   3
  -2  -4  -1 825.346 20.7479   6
  -2  -4  -1 827.306 20.8260   7
  -2  -4  -1 840.006 21.0728   2
  -2  -4  -1 849.006 20.6037   8
  -2  -4  -1 828.026 16.7425   3
  -2  -4  -1 848.170 20.4220   8
  -2  -4  -1 855.751 20.1779   5
  -2  -4  -1 861.878 17.9695   4
   2   4   1 851.954 21.6763   2
   2   4   1 867.702 18.2336   4
   2   4   1 845.695 20.6342   5
   2   4   1 839.341 21.3885   7
   2   4   1 852.114 21.0665   6
   2   4   1 810.981 20.4848   8
   2   4   1 842.402 16.8489   3
  -3  -4  -1 765.210 18.8209   8
  -3  -4  -1 797.249 17.4271   4
  -3  -4  -1 765.517 19.7357   5
  -3  -4  -1 750.536 20.9558   7
  -3  -4  -1 749.361 15.7182   3
  -3  -4  -1 756.227 20.9232   2
  -3  -4  -1 771.790 18.8413   8
  -3  -4  -1 749.793 20.7468   6
   3   4   1 756.206 18.9615   8
   3   4   1 773.962 21.0722   6
   3   4   1 733.039 19.0843   8
   3   4   1 784.892 21.8157   2
   3   4   1 756.633 20.2740   5
   3   4   1 774.686 17.6700   4
   3   4   1 756.283 21.6672   7
   3   4   1 751.227 16.1943   3
  -4  -4  -1 735.868 21.9783   2
  -4  -4  -1 739.312 17.7518   4
  -4  -4  -1 691.488 21.2533   6
  -4  -4  -1 757.135 17.8456   8
  -4  -4  -1 727.732 16.4748   3
  -4  -4  -1 724.874 20.2031   5
  -4  -4  -1 725.664 17.9821   8
  -4  -4  -1 744.060 21.8980   7
   4   4   1 703.323 22.6101   7
   4   4   1 711.103 16.9581   3
   4   4   1 742.225 18.6161   8
   4   4   1 702.223 18.4486   8
   4   4   1 748.570 18.3593   4
   4   4   1 753.557 22.9532   2
   4   4   1 735.057 20.8603   5
   4   4   1 741.899 21.8719   6
  -5  -4  -1 201.437 11.6320   7
  -5  -4  -1 190.150 11.5725   6
  -5  -4  -1 209.460 11.9908   2
  -5  -4  -1 202.194 7.25158   8
  -5  -4  -1 175.676 13.5065   7
  -5  -4  -1 200.909 8.78311   4
  -5  -4  -1 176.125 10.1655   5
   5   4   1 206.924 8.42520   8
   5   4   1 190.060 11.3971   6
   5   4   1 196.882 11.0056   5
   5   4   1 183.687 8.23875   8
  -6  -4  -1 29.0905 5.69286   4
  -6  -4  -1 29.5608 4.93740   4
  -6  -4  -1 33.7096 6.13517   7
  -6  -4  -1 37.3340 8.49782   5
  -6  -4  -1 31.2030 7.03248   3
  -6  -4  -1 39.8071 6.68896   2
   6   4   1 26.7387 5.84554   5
   6   4   1 23.9135 3.61937   8
   6   4   1 25.6317 4.06852   8
  -7  -4  -1 316.057 17.5563   7
  -7  -4  -1 315.937 18.1396   2
  -7  -4  -1 302.455 14.1103   3
  -7  -4  -1 319.227 13.7974   3
  -7  -4  -1 286.536 16.5178   4
  -7  -4  -1 324.441 14.1201   4
   7   4   1 320.394 10.8770   8
   7   4   1 280.120 10.7682   8
   7   4   1 319.099 16.6320   5
  -8  -4  -1 141.216 17.0591   3
  -8  -4  -1 98.0184 15.6625   2
  -8  -4  -1 93.3363 14.4653   6
  -8  -4  -1 105.224 14.8275   7
  -8  -4  -1 130.202 12.3630   4
   8   4   1 90.8985 13.4361   5
   8   4   1 114.403 6.90869   8
   8   4   1 82.2009 6.70980   8
  -9  -4  -1 53.0993 11.0660   7
  -9  -4  -1 59.9885 9.56852   3
  -9  -4  -1 82.3517 14.9701   4
  -9  -4  -1 91.0168 17.9878   6
  -9  -4  -1 81.3530 18.8508   2
   8  -5  -1 57.1115 7.86696   8
   8  -5  -1 69.1048 15.3837   2
  -8   5   1 79.6407 15.3735   3
  -8   5   1 75.2311 12.4533   5
   7  -5  -1 121.066 13.3488   2
   7  -5  -1 97.9730 12.8806   4
   7  -5  -1 107.431 8.48874   8
   7  -5  -1 96.0912 8.40724   8
   7  -5  -1 117.197 12.5016   7
  -7   5   1 129.751 11.4483   5
  -7   5   1 120.243 12.9782   3
  -7   5   1 117.823 8.20440   6
   6  -5  -1 53.9423 9.24973   7
   6  -5  -1 56.7391 9.10999   2
   6  -5  -1 47.0276 7.00495   8
  -6   5   1 51.2755 5.65115   6
  -6   5   1 44.5811 7.73693   5
  -6   5   1 43.7959 7.57195   6
  -6   5   1 45.7858 9.91589   7
   5  -5  -1 121.770 9.43649   7
   5  -5  -1 127.164 7.95133   8
   5  -5  -1 139.954 10.5128   4
   5  -5  -1 121.430 8.09107   8
   5  -5  -1 110.808 10.1675   5
   5  -5  -1 127.496 9.75854   2
  -5   5   1 132.615 10.3751   3
  -5   5   1 124.300 6.81933   6
  -5   5   1 121.575 8.49428   5
  -5   5   1 112.536 9.13095   7
  -5   5   1 128.361 5.70228   6
  -5   5   1 106.821 10.0954   2
  -5   5   1 128.794 7.19614   8
   4  -5  -1 67.8894 7.00571   2
   4  -5  -1 71.9376 6.03834   8
   4  -5  -1 73.2133 7.09008   7
   4  -5  -1 65.9311 7.56224   5
   4  -5  -1 75.2304 7.35215   4
  -4   5   1 52.6986 8.91701   3
  -4   5   1 64.2417 3.32925   6
  -4   5   1 64.2107 6.82980   7
  -4   5   1 55.8304 8.03881   4
  -4   5   1 60.7198 6.01122   5
  -4   5   1 71.5514 4.21231   6
  -4   5   1 58.6417 7.50615   2
  -4   5   1 56.5949 9.36139   8
  -4   5   1 60.9531 7.15213   3
  -4   5   1 64.4399 5.76897   8
   3  -5  -1 94.0337 7.29606   4
   3  -5  -1 94.7724 6.49189   8
   3  -5  -1 90.4480 6.48172   8
   3  -5  -1 78.8504 6.34757   7
   3  -5  -1 83.8917 6.47548   5
   3  -5  -1 77.7148 6.36398   2
  -3   5   1 87.7425 8.47048   3
  -3   5   1 96.7355 6.70008   8
  -3   5   1 86.2034 6.81416   2
  -3   5   1 90.6242 6.56714   8
  -3   5   1 82.3633 5.96755   5
  -3   5   1 87.2493 6.19968   7
  -3   5   1 92.9737 7.25085   3
  -3   5   1 85.2170 7.43617   4
   2  -5  -1 378.626 11.8183   7
   2  -5  -1 375.524 12.7861   8
   2  -5  -1 377.297 13.1641   4
   2  -5  -1 379.289 12.3907   2
   2  -5  -1 382.427 12.0083   5
  -2   5   1 372.648 13.1150   3
  -2   5   1 381.463 12.6376   8
  -2   5   1 374.907 11.4560   7
  -2   5   1 374.512 12.8201   4
  -2   5   1 372.748 11.7416   5
  -2   5   1 382.889 12.6714   8
  -2   5   1 375.939 12.3156   2
   1  -5  -1 39.1255 4.10732   7
   1  -5  -1 46.2222 2.04579   6
   1  -5  -1 39.6627 4.29030   4
   1  -5  -1 48.4498 4.88350   8
   1  -5  -1 46.0933 4.58894   2
   1  -5  -1 41.1926 4.85688   3
   1  -5  -1 42.9151 4.19618   5
   1  -5  -1 42.1205 4.71353   8
  -1   5   1 38.1566 3.99640   5
  -1   5   1 45.4135 5.30935   8
  -1   5   1 38.4488 4.34087   3
  -1   5   1 35.5953 4.58433   8
  -1   5   1 47.3092 4.98341   2
  -1   5   1 41.1832 4.61939   4
  -1   5   1 33.0929 2.44457   6
  -1   5   1 40.8909 4.71761   7
   0  -5  -1 843.552 21.5162   8
   0  -5  -1 841.467 19.7259   5
   0  -5  -1 852.419 21.4982   8
   0  -5  -1 841.423 17.9825   6
   0  -5  -1 819.526 20.0145   2
   0  -5  -1 799.163 19.1816   4
   0  -5  -1 790.852 20.7851   3
   0  -5  -1 842.246 19.5940   7
   0   5   1 839.986 19.4962   3
   0   5   1 826.174 18.1831   6
   0   5   1 834.783 20.3841   2
   0   5   1 813.688 19.1482   4
   0   5   1 817.307 21.1271   8
   0   5   1 840.977 21.2582   8
   0   5   1 813.946 19.9271   5
   0   5   1 834.739 19.9182   7
  -1  -5  -1 1149.51 25.8544   7
  -1  -5  -1 1159.14 25.6913   5
  -1  -5  -1 1158.47 27.1891   8
  -1  -5  -1 1141.79 26.1235   2
  -1  -5  -1 1167.24 25.3474   6
  -1  -5  -1 1195.42 27.3853   8
  -1  -5  -1 1056.13 25.1506   4
  -1  -5  -1 1184.18 24.0702   3
   1   5   1 1026.77 27.1181   6
   1   5   1 1154.10 23.6449   3
   1   5   1 1136.89 26.6439   2
   1   5   1 1144.25 23.8473   4
   1   5   1 1140.89 26.1975   5
   1   5   1 1153.73 26.4694   7
   1   5   1 1160.70 27.0504   8
  -2  -5  -1 1526.71 30.5807   4
  -2  -5  -1 1556.27 34.1389   6
  -2  -5  -1 1528.74 29.8983   3
  -2  -5  -1 1544.97 33.4716   5
  -2  -5  -1 1568.35 34.4202   8
  -2  -5  -1 1511.60 34.0610   7
  -2  -5  -1 1509.01 34.2196   2
  -2  -5  -1 1540.41 34.2327   8
   2   5   1 1530.39 34.9349   7
   2   5   1 1573.92 30.9230   4
   2   5   1 1500.11 34.1465   8
   2   5   1 1560.96 34.2777   6
   2   5   1 1548.93 34.2405   5
   2   5   1 1514.16 34.9430   2
   2   5   1 1529.89 29.8104   3
  -3  -5  -1 475.703 15.7698   6
  -3  -5  -1 458.926 13.0976   4
  -3  -5  -1 477.385 11.0079   3
  -3  -5  -1 482.180 14.7887   8
  -3  -5  -1 481.609 15.9803   2
  -3  -5  -1 488.007 14.7527   8
  -3  -5  -1 488.796 15.0981   5
  -3  -5  -1 468.537 15.6089   7
   3   5   1 495.915 12.6061   4
   3   5   1 474.809 15.5792   5
   3   5   1 468.795 16.5426   2
   3   5   1 474.860 11.2629   3
   3   5   1 465.082 16.5182   7
   3   5   1 454.909 14.6738   8
   3   5   1 433.706 15.1919   8
   3   5   1 489.659 16.1381   6
  -4  -5  -1 541.765 18.6421   6
  -4  -5  -1 553.868 14.1790   4
  -4  -5  -1 553.903 18.4772   2
  -4  -5  -1 551.486 12.9294   3
  -4  -5  -1 568.547 16.0604   8
  -4  -5  -1 559.815 18.6015   7
  -4  -5  -1 528.323 17.1714   5
  -4  -5  -1 547.070 15.7884   8
   4   5   1 558.244 18.1173   5
   4   5   1 552.919 18.7104   6
   4   5   1 537.846 16.2190   8
   4   5   1 553.790 13.5721   3
   4   5   1 520.059 19.6839   7
   4   5   1 539.225 19.4654   2
   4   5   1 559.624 16.3878   8
   4   5   1 531.686 15.2423   4
  -5  -5  -1 43.3960 6.23964   8
  -5  -5  -1 38.3813 5.85829   8
  -5  -5  -1 62.0274 8.17833   2
  -5  -5  -1 45.9926 5.60005   4
  -5  -5  -1 42.4528 8.33774   6
  -5  -5  -1 53.9517 5.15987   3
  -5  -5  -1 41.8206 7.35934   5
  -5  -5  -1 43.8634 8.26913   7
   5   5   1 56.9022 7.91618   5
   5   5   1 49.2964 6.08347   8
   5   5   1 33.8293 7.41886   2
   5   5   1 37.8993 5.70289   8
   5   5   1 46.5902 7.88521   6
  -6  -5  -1 10.5769 3.97899   4
  -6  -5  -1 5.76521 4.75166   4
  -6  -5  -1 4.10202 3.63255   3
  -6  -5  -1 9.94094 5.59936   7
  -6  -5  -1 -1.8745 5.15930   5
  -6  -5  -1 9.56563 2.76180   8
  -6  -5  -1 18.2230 5.44245   2
   6   5   1 8.18929 3.53329   8
   6   5   1 5.57616 5.09604   5
   6   5   1 4.17452 3.23011   8
  -7  -5  -1 139.590 10.5420   3
  -7  -5  -1 131.903 10.5721   4
  -7  -5  -1 127.007 13.9105   2
  -7  -5  -1 126.984 10.6165   3
  -7  -5  -1 137.413 14.6428   7
  -7  -5  -1 131.153 12.9742   4
   7   5   1 129.565 8.80562   8
   7   5   1 127.291 13.0976   5
   7   5   1 123.507 8.92669   8
  -8  -5  -1 144.551 13.3062   3
  -8  -5  -1 156.718 17.9049   7
  -8  -5  -1 121.678 18.9256   4
  -8  -5  -1 200.172 17.1363   6
  -8  -5  -1 174.280 13.9025   4
  -8  -5  -1 201.985 18.0828   2
   8   5   1 139.364 9.26500   8
   8   5   1 158.972 16.0682   5
   8   5   1 185.435 9.85085   8
   7  -6  -1 24.2906 7.67894   4
   7  -6  -1 14.6189 7.96095   2
   7  -6  -1 7.41222 6.65971   7
   7  -6  -1 11.2200 4.76063   8
  -7   6   1 1.40506 5.42963   5
  -7   6   1 14.2544 6.90849   3
   6  -6  -1 141.992 12.4497   7
   6  -6  -1 105.295 11.3638   2
   6  -6  -1 143.025 13.3175   4
   6  -6  -1 114.511 9.49034   8
   6  -6  -1 118.188 9.39414   8
  -6   6   1 134.563 14.3274   7
  -6   6   1 136.263 5.67112   6
  -6   6   1 128.555 7.34839   6
  -6   6   1 119.147 10.2640   5
  -6   6   1 129.349 12.7217   3
   5  -6  -1 150.511 9.91348   8
   5  -6  -1 156.661 10.9633   2
   5  -6  -1 161.513 9.89993   8
   5  -6  -1 151.117 11.5045   5
   5  -6  -1 164.864 11.9340   4
   5  -6  -1 156.269 10.9713   7
  -5   6   1 147.790 11.9440   2
  -5   6   1 154.255 10.6796   7
  -5   6   1 165.164 11.9426   3
  -5   6   1 149.855 9.25057   8
  -5   6   1 140.387 9.61397   5
   4  -6  -1 306.097 14.4905   4
   4  -6  -1 323.879 13.0361   8
   4  -6  -1 304.416 13.4879   7
   4  -6  -1 305.920 13.7454   2
   4  -6  -1 296.048 13.1079   5
   4  -6  -1 318.461 12.9098   8
  -4   6   1 313.427 13.2844   2
  -4   6   1 297.821 12.2768   7
  -4   6   1 294.685 14.2799   3
  -4   6   1 310.154 12.2718   8
  -4   6   1 303.090 12.3441   5
   3  -6  -1 760.337 23.0352   4
   3  -6  -1 775.935 21.9238   2
   3  -6  -1 788.916 21.3003   7
   3  -6  -1 776.593 21.9591   8
   3  -6  -1 752.968 20.9379   5
   3  -6  -1 764.589 21.8666   8
  -3   6   1 750.156 20.0165   7
  -3   6   1 733.647 21.0588   8
  -3   6   1 755.119 20.4142   5
  -3   6   1 771.951 21.3010   2
  -3   6   1 758.762 22.9071   3
  -3   6   1 783.960 21.2348   8
  -3   6   1 751.296 22.1661   4
   2  -6  -1 386.741 14.0589   8
   2  -6  -1 398.195 12.8458   7
   2  -6  -1 365.084 12.6686   5
   2  -6  -1 375.046 13.8508   4
   2  -6  -1 387.566 14.4767   3
   2  -6  -1 384.807 13.2511   2
  -2   6   1 389.906 12.5242   7
  -2   6   1 387.426 14.0454   3
  -2   6   1 398.624 13.8870   8
  -2   6   1 381.374 13.7845   8
  -2   6   1 380.169 13.6308   4
  -2   6   1 386.338 12.6404   5
  -2   6   1 378.816 13.3926   2
   1  -6  -1 4.12478 2.55159   8
   1  -6  -1 9.02608 2.71736   5
   1  -6  -1 2.26175 2.31467   8
   1  -6  -1 7.01511 1.17781   6
   1  -6  -1 10.1617 2.82416   2
   1  -6  -1 4.86576 2.28153   4
   1  -6  -1 4.64620 2.29283   7
   1  -6  -1 0.97853 2.57968   3
  -1   6   1 1.93243 2.69565   2
  -1   6   1 5.51876 2.50864   5
  -1   6   1 6.53518 2.25154   3
  -1   6   1 4.84906 2.85829   8
  -1   6   1 5.72431 2.71248   4
  -1   6   1 10.3289 2.92736   7
  -1   6   1 3.82159 3.04946   8
   0  -6  -1 565.352 13.5783   6
   0  -6  -1 560.901 15.5106   3
   0  -6  -1 551.058 16.0304   2
   0  -6  -1 515.547 14.7754   4
   0  -6  -1 546.222 15.3869   7
   0  -6  -1 555.524 15.4268   5
   0  -6  -1 556.261 17.3287   8
   0  -6  -1 542.916 17.1519   8
   0   6   1 557.173 13.8116   6
   0   6   1 549.186 15.8655   5
   0   6   1 546.309 15.0415   3
   0   6   1 549.422 14.6539   4
   0   6   1 553.099 17.1537   8
   0   6   1 542.289 15.8009   7
   0   6   1 541.201 16.9527   8
   0   6   1 556.880 16.4318   2
  -1  -6  -1 93.6091 5.26735   4
  -1  -6  -1 88.1003 5.99290   5
  -1  -6  -1 88.0833 6.22105   7
  -1  -6  -1 83.7189 6.96927   8
  -1  -6  -1 88.9738 5.65690   6
  -1  -6  -1 91.6540 5.68386   3
  -1  -6  -1 85.8738 6.82743   8
  -1  -6  -1 84.9992 6.31653   2
   1   6   1 95.2759 7.07987   8
   1   6   1 92.6225 5.90589   6
   1   6   1 81.7602 5.41140   3
   1   6   1 80.3532 6.83050   2
   1   6   1 85.9264 6.87652   8
   1   6   1 81.8715 6.77777   7
   1   6   1 89.5933 6.35885   5
   1   6   1 91.5150 5.07097   4
  -2  -6  -1 626.814 18.1614   7
  -2  -6  -1 639.566 19.1125   8
  -2  -6  -1 631.239 17.9945   6
  -2  -6  -1 658.428 19.0112   8
  -2  -6  -1 623.837 17.6899   5
  -2  -6  -1 615.445 18.4564   2
  -2  -6  -1 639.649 14.9696   3
   2   6   1 632.777 15.4584   4
   2   6   1 650.716 14.8198   3
   2   6   1 626.373 18.8490   8
   2   6   1 635.751 18.1892   6
   2   6   1 633.489 18.5999   5
   2   6   1 631.743 18.6708   8
   2   6   1 605.569 19.0043   7
   2   6   1 614.394 19.1464   2
  -3  -6  -1 360.245 10.8601   4
  -3  -6  -1 392.012 10.0779   3
  -3  -6  -1 384.109 14.3247   7
  -3  -6  -1 382.087 13.9051   8
  -3  -6  -1 383.820 14.0238   8
  -3  -6  -1 393.750 14.4985   2
  -3  -6  -1 371.544 14.3298   6
  -3  -6  -1 371.368 13.4793   5
   3   6   1 353.713 14.8627   2
   3   6   1 368.440 14.9045   7
   3   6   1 381.715 14.4801   6
   3   6   1 378.774 11.1152   4
   3   6   1 405.114 14.8545   5
   3   6   1 376.785 14.0456   8
   3   6   1 377.333 9.86582   3
  -4  -6  -1 34.7288 7.78622   6
  -4  -6  -1 49.6374 6.85842   5
  -4  -6  -1 41.8585 7.40983   2
  -4  -6  -1 43.8529 4.86507   4
  -4  -6  -1 40.1155 6.72624   8
  -4  -6  -1 53.9430 6.87540   7
  -4  -6  -1 50.7178 4.31051   3
  -4  -6  -1 54.0277 6.81560   8
   4   6   1 45.9387 7.28182   5
   4   6   1 48.5548 6.60566   8
   4   6   1 44.6456 5.22839   4
   4   6   1 58.2859 4.46794   3
   4   6   1 43.0491 7.38653   6
   4   6   1 47.7001 6.40484   8
   4   6   1 34.3913 6.43384   2
   4   6   1 53.5869 9.53118   7
  -5  -6  -1 13.6343 4.66132   7
  -5  -6  -1 9.25664 4.84521   2
  -5  -6  -1 6.54441 2.73099   3
  -5  -6  -1 5.02399 4.46966   5
  -5  -6  -1 6.78836 3.04183   4
  -5  -6  -1 15.3846 5.03977   8
   5   6   1 11.8914 6.33625   2
   5   6   1 2.70900 3.43989   4
   5   6   1 9.07138 5.26301   6
   5   6   1 6.82720 3.78708   8
   5   6   1 5.94756 4.55170   5
   5   6   1 10.5657 4.22600   8
  -6  -6  -1 77.1473 10.1218   4
  -6  -6  -1 86.0835 7.06154   3
  -6  -6  -1 79.0860 11.2878   7
  -6  -6  -1 73.5196 7.97282   4
  -6  -6  -1 77.6910 8.23563   8
   6   6   1 56.9093 8.15797   8
   6   6   1 82.6321 10.6356   5
   6   6   1 90.8409 8.41998   8
  -7  -6  -1 176.241 15.0233   7
  -7  -6  -1 132.768 13.6461   4
  -7  -6  -1 146.048 19.0702   2
  -7  -6  -1 153.743 10.6293   3
  -7  -6  -1 156.176 15.4940   6
  -7  -6  -1 183.548 11.3256   3
  -7  -6  -1 174.613 11.5486   4
   7   6   1 151.824 10.2583   8
   7   6   1 178.355 14.9354   5
  -8  -6  -1 233.933 19.1707   7
  -8  -6  -1 223.023 14.4346   4
  -8  -6  -1 213.964 18.1539   2
  -8  -6  -1 229.625 19.2547   6
  -8  -6  -1 239.825 14.7200   3
   8   6   1 246.319 18.3283   5
   8   6   1 187.091 11.9842   8
   8   6   1 239.526 12.2369   8
   7  -7  -1 32.4793 9.06730   4
   7  -7  -1 50.1452 9.73506   2
   7  -7  -1 34.4715 6.41690   8
   7  -7  -1 59.7727 9.84485   8
   7  -7  -1 63.2791 13.8539   7
  -7   7   1 44.4823 7.96195   5
  -7   7   1 38.1979 8.53648   3
   6  -7  -1 105.137 12.7556   4
   6  -7  -1 104.241 9.82318   8
   6  -7  -1 95.2944 12.1073   7
   6  -7  -1 98.2797 11.8409   2
   6  -7  -1 100.587 10.2815   8
  -6   7   1 104.523 12.4344   3
  -6   7   1 89.7883 9.35938   8
  -6   7   1 115.505 11.1417   5
   5  -7  -1 172.720 11.8824   7
   5  -7  -1 142.370 10.0904   8
   5  -7  -1 154.939 11.6641   2
  -5   7   1 157.706 10.6205   5
  -5   7   1 161.708 10.5115   8
  -5   7   1 175.240 12.4583   7
   4  -7  -1 115.209 9.31659   8
   4  -7  -1 129.426 9.23165   8
   4  -7  -1 126.706 10.3406   4
   4  -7  -1 129.934 10.2399   5
   4  -7  -1 119.381 9.48314   2
   4  -7  -1 116.092 9.52542   7
  -4   7   1 119.077 10.6950   2
  -4   7   1 107.823 9.76440   3
  -4   7   1 131.998 9.93696   7
  -4   7   1 117.964 10.1560   8
  -4   7   1 99.1229 8.60311   5
   3  -7  -1 52.4986 7.25966   4
   3  -7  -1 47.1102 6.58509   8
   3  -7  -1 53.3295 7.36153   5
   3  -7  -1 38.2709 6.27525   2
  -3   7   1 34.9044 6.33943   7
  -3   7   1 32.5900 5.85260   4
  -3   7   1 50.2740 7.99866   2
  -3   7   1 42.5449 7.43969   8
  -3   7   1 33.7682 5.78722   5
  -3   7   1 44.9752 6.42163   3
  -3   7   1 30.9179 5.38048   8
   2  -7  -1 158.538 8.97884   2
   2  -7  -1 161.870 9.45237   4
   2  -7  -1 152.582 8.45135   7
   2  -7  -1 158.391 8.81796   5
   2  -7  -1 171.724 9.87430   8
   2  -7  -1 164.785 10.2872   3
   2  -7  -1 172.789 9.97661   8
  -2   7   1 169.735 9.58196   2
  -2   7   1 163.807 9.79369   4
  -2   7   1 153.721 10.0160   8
  -2   7   1 172.309 9.31468   7
  -2   7   1 166.828 9.33503   3
  -2   7   1 160.428 8.65833   5
  -2   7   1 169.067 9.90420   8
   1  -7  -1 45.7144 5.87577   2
   1  -7  -1 59.6087 6.80760   3
   1  -7  -1 49.0928 6.43987   8
   1  -7  -1 60.7572 5.78784   7
   1  -7  -1 57.3386 6.04536   4
   1  -7  -1 50.9693 5.65371   5
   1  -7  -1 55.4755 3.16372   6
   1  -7  -1 51.7167 2.88979   6
   1  -7  -1 66.7704 6.81696   8
  -1   7   1 54.1298 5.54436   5
  -1   7   1 44.8356 7.33673   8
  -1   7   1 50.9337 5.96320   4
  -1   7   1 48.5968 6.24533   7
  -1   7   1 42.8321 5.54455   3
  -1   7   1 54.2023 7.21832   2
  -1   7   1 55.0408 7.39066   8
   0  -7  -1 1032.15 25.5731   5
   0  -7  -1 1065.84 25.7770   3
   0  -7  -1 1044.69 25.5748   7
   0  -7  -1 1024.69 25.2136   4
   0  -7  -1 1065.27 28.2990   8
   0  -7  -1 1051.69 23.0449   6
   0  -7  -1 1048.34 28.2624   8
   0  -7  -1 1042.81 26.4331   2
   0   7   1 1061.79 27.1107   2
   0   7   1 1056.35 26.3444   7
   0   7   1 1047.67 25.1685   3
   0   7   1 1070.43 26.5186   5
   0   7   1 1073.83 28.0600   8
   0   7   1 1082.78 24.8985   4
   0   7   1 1072.38 28.0002   8
  -1  -7  -1 2052.97 44.9907   5
  -1  -7  -1 2143.18 43.6614   3
  -1  -7  -1 2159.32 47.8766   8
  -1  -7  -1 2150.29 46.0876   2
  -1  -7  -1 2128.85 45.2444   7
  -1  -7  -1 2219.95 48.3171   8
  -1  -7  -1 2140.55 44.1607   6
  -1  -7  -1 2022.11 43.0001   4
   1   7   1 2097.54 44.0624   6
   1   7   1 2044.43 46.5397   2
   1   7   1 2189.37 43.3820   3
   1   7   1 2117.86 47.4167   8
   1   7   1 2135.17 42.8049   4
   1   7   1 2097.16 46.3515   7
   1   7   1 2211.20 47.8424   8
   1   7   1 2124.91 46.3081   5
  -2  -7  -1 477.546 15.8714   2
  -2  -7  -1 474.308 16.6039   8
  -2  -7  -1 453.471 13.1671   3
  -2  -7  -1 473.642 16.9301   8
  -2  -7  -1 431.335 14.8291   5
  -2  -7  -1 452.765 12.7548   4
  -2  -7  -1 461.175 15.2214   6
  -2  -7  -1 453.779 15.4318   7
   2   7   1 438.406 16.4582   2
   2   7   1 465.006 12.6560   4
   2   7   1 437.302 16.4691   7
   2   7   1 460.491 16.2756   8
   2   7   1 448.130 15.9120   5
   2   7   1 468.685 15.4169   6
   2   7   1 468.531 16.6547   8
   2   7   1 450.136 12.8645   3
  -3  -7  -1 116.218 6.21106   4
  -3  -7  -1 110.192 8.28964   7
  -3  -7  -1 102.071 8.30563   2
  -3  -7  -1 97.2331 8.31794   6
  -3  -7  -1 112.572 8.84584   8
  -3  -7  -1 95.1929 8.70560   8
  -3  -7  -1 94.4802 5.74533   3
  -3  -7  -1 101.798 8.20287   5
   3   7   1 113.240 8.36219   8
   3   7   1 103.410 9.47281   7
   3   7   1 111.265 5.62073   3
   3   7   1 89.1170 9.52257   2
   3   7   1 110.875 8.79976   6
   3   7   1 114.907 8.74189   8
   3   7   1 112.707 8.77209   5
   3   7   1 113.505 6.23369   4
  -4  -7  -1 103.255 5.74194   3
  -4  -7  -1 89.8249 8.88601   7
  -4  -7  -1 83.0317 8.90534   5
  -4  -7  -1 107.813 10.1621   6
  -4  -7  -1 92.9903 9.06499   8
  -4  -7  -1 108.468 6.33477   4
  -4  -7  -1 101.081 9.17042   8
  -4  -7  -1 103.674 9.37888   2
   4   7   1 100.704 6.63837   4
   4   7   1 93.8835 9.60842   5
   4   7   1 87.5267 10.7717   2
   4   7   1 81.9714 11.4327   8
   4   7   1 98.5837 11.5666   7
   4   7   1 102.650 10.0506   6
   4   7   1 95.1045 8.73966   8
  -5  -7  -1 68.9613 9.37776   7
  -5  -7  -1 57.3857 5.68401   3
  -5  -7  -1 56.2462 6.39757   4
  -5  -7  -1 51.5541 8.72192   8
  -5  -7  -1 38.7604 7.09458   2
   5   7   1 49.7975 6.98960   4
   5   7   1 43.1401 9.51761   5
   5   7   1 50.7994 9.30815   8
   5   7   1 67.5110 8.47675   8
  -6  -7  -1 182.058 8.93371   3
  -6  -7  -1 191.438 14.7403   2
  -6  -7  -1 192.591 9.95783   4
  -6  -7  -1 183.970 11.6970   8
  -6  -7  -1 177.413 13.6509   7
   6   7   1 218.153 18.5092   8
   6   7   1 210.586 9.40273   3
   6   7   1 168.801 12.2512   8
   6   7   1 205.887 14.7818   5
  -7  -7  -1 67.2750 12.4284   7
  -7  -7  -1 84.6960 14.7880   6
  -7  -7  -1 72.7331 13.8378   2
  -7  -7  -1 108.700 10.0218   4
  -7  -7  -1 98.7142 12.4873   4
   7   7   1 88.0899 14.3513   5
   7   7   1 107.280 10.5170   8
   7   7   1 63.1508 9.40535   8
  -8  -7  -1 49.8730 11.7595   2
  -8  -7  -1 57.2983 11.6959   4
  -8  -7  -1 32.3947 10.6447   6
  -8  -7  -1 41.6608 9.73610   7
   8   7   1 36.7974 9.85613   5
   8   7   1 54.0387 10.5625   8
   6  -8  -1 59.5771 12.2419   4
   6  -8  -1 31.8502 7.41929   7
   6  -8  -1 49.9205 9.52861   8
   6  -8  -1 25.8366 6.83103   8
  -6   8   1 43.9815 11.8765   5
  -6   8   1 36.4651 7.70661   3
   5  -8  -1 504.907 19.5660   8
   5  -8  -1 517.101 21.3725   2
   5  -8  -1 513.505 20.0319   8
   5  -8  -1 514.397 22.6617   4
   5  -8  -1 514.116 20.5665   7
  -5   8   1 504.323 18.6642   8
  -5   8   1 514.129 21.5564   3
  -5   8   1 546.331 19.4029   5
   4  -8  -1 96.6816 10.0391   8
   4  -8  -1 105.799 9.76942   7
   4  -8  -1 95.5887 10.0700   4
   4  -8  -1 98.0691 9.86451   2
   4  -8  -1 96.4503 8.88708   8
  -4   8   1 93.1900 9.97892   3
  -4   8   1 90.8425 10.7941   7
  -4   8   1 87.4090 9.12303   5
  -4   8   1 114.087 11.0864   8
   3  -8  -1 83.5070 9.19566   4
   3  -8  -1 99.0307 8.59199   7
   3  -8  -1 98.3253 8.67484   2
   3  -8  -1 83.1647 8.88796   5
   3  -8  -1 102.263 9.41153   8
  -3   8   1 99.3583 9.18043   7
  -3   8   1 98.6297 9.26463   3
  -3   8   1 99.1327 10.3622   2
  -3   8   1 109.918 10.5462   8
  -3   8   1 103.736 8.52215   5
   2  -8  -1 -4.3147 2.90027   2
   2  -8  -1 3.08962 3.55624   5
   2  -8  -1 0.35236 3.38978   8
   2  -8  -1 1.00573 3.25978   8
   2  -8  -1 3.57146 3.97570   3
   2  -8  -1 4.24886 3.10642   4
   2  -8  -1 -1.0822 2.86914   7
  -2   8   1 -3.2756 4.09828   8
  -2   8   1 -3.6777 4.05008   2
  -2   8   1 1.95794 3.79359   4
  -2   8   1 -3.3442 2.80246   5
  -2   8   1 2.62949 3.15841   3
  -2   8   1 -1.5167 3.83244   8
   1  -8  -1 99.0422 4.17075   6
   1  -8  -1 122.189 9.47519   8
   1  -8  -1 109.951 4.34380   6
   1  -8  -1 110.917 8.06559   4
   1  -8  -1 108.025 8.21646   2
   1  -8  -1 92.9047 7.52341   7
   1  -8  -1 94.9569 8.92866   8
   1  -8  -1 96.6985 8.89566   3
   1  -8  -1 113.953 7.80692   5
  -1   8   1 99.4531 7.71754   3
  -1   8   1 115.137 9.89232   2
  -1   8   1 99.5097 7.76523   4
  -1   8   1 113.104 9.95789   8
  -1   8   1 94.3077 8.41502   7
  -1   8   1 116.850 7.95570   5
  -1   8   1 112.921 9.58506   8
   0  -8  -1 885.281 25.8947   8
   0  -8  -1 852.156 22.7829   7
   0  -8  -1 843.518 22.9034   3
   0  -8  -1 836.562 23.5242   2
   0  -8  -1 821.105 22.4942   5
   0  -8  -1 810.676 22.2167   4
   0  -8  -1 865.046 25.8267   8
   0  -8  -1 823.596 19.9182   6
   0   8   1 852.470 25.3291   8
   0   8   1 833.254 25.3710   8
   0   8   1 857.471 23.7498   5
   0   8   1 846.546 21.7352   4
   0   8   1 834.390 22.0184   3
   0   8   1 819.486 23.4332   7
   0   8   1 835.000 24.3402   2
  -1  -8  -1 701.964 20.4448   7
  -1  -8  -1 688.207 18.6394   4
  -1  -8  -1 672.742 19.9702   5
  -1  -8  -1 710.714 21.3082   2
  -1  -8  -1 715.538 19.4623   3
  -1  -8  -1 691.358 22.2256   8
  -1  -8  -1 689.548 22.6624   8
  -1  -8  -1 709.868 18.9531   6
   1   8   1 676.612 21.4254   7
   1   8   1 699.147 21.2470   5
   1   8   1 674.850 21.8221   2
   1   8   1 723.528 18.6605   3
   1   8   1 696.283 22.3052   8
   1   8   1 698.281 22.5116   8
   1   8   1 700.938 18.0501   4
  -2  -8  -1 66.2387 8.53337   8
  -2  -8  -1 72.0451 8.46590   8
  -2  -8  -1 67.6085 7.38714   2
  -2  -8  -1 54.0438 7.02042   6
  -2  -8  -1 69.0715 5.85067   4
  -2  -8  -1 60.9778 7.00628   5
  -2  -8  -1 60.0917 6.44795   3
  -2  -8  -1 55.0760 7.06927   7
   2   8   1 66.6879 5.75744   4
   2   8   1 59.8209 5.26535   3
   2   8   1 59.4681 8.35605   2
   2   8   1 74.8571 7.60239   5
   2   8   1 66.3142 7.55819   6
   2   8   1 65.9849 8.40147   8
   2   8   1 62.7674 9.39878   7
  -3  -8  -1 3.52762 2.90966   4
  -3  -8  -1 8.83231 3.74147   7
  -3  -8  -1 -0.4618 3.75141   8
  -3  -8  -1 4.56937 3.72683   2
  -3  -8  -1 -4.9443 4.01450   8
  -3  -8  -1 5.93810 3.40649   5
  -3  -8  -1 -3.8042 3.92768   6
   3   8   1 8.83656 5.03529   7
   3   8   1 1.79730 5.17167   2
   3   8   1 2.81291 3.78150   5
   3   8   1 2.21492 2.33418   3
   3   8   1 1.32605 3.81756   6
   3   8   1 6.74282 3.98436   8
   3   8   1 6.64472 2.88998   4
   3   8   1 -2.3220 3.80092   8
  -4  -8  -1 5.77309 4.83454   8
  -4  -8  -1 9.10085 3.44461   4
  -4  -8  -1 0.80594 3.78677   7
  -4  -8  -1 0.50099 5.25434   6
  -4  -8  -1 3.50533 2.83964   3
  -4  -8  -1 1.06565 4.24525   2
   4   8   1 7.84874 4.58083   8
   4   8   1 5.31327 2.89982   4
   4   8   1 0.47556 4.62952   5
   4   8   1 10.5970 4.97224   8
  -5  -8  -1 732.272 18.3838   4
  -5  -8  -1 735.554 25.2887   2
  -5  -8  -1 691.685 23.0244   8
  -5  -8  -1 739.809 25.0877   7
   5   8   1 702.228 23.6715   8
   5   8   1 715.845 25.6276   5
   5   8   1 734.760 24.1443   8
   5   8   1 697.214 19.0168   4
  -6  -8  -1 347.254 20.1328   2
  -6  -8  -1 351.242 19.9577   6
  -6  -8  -1 369.907 13.2441   4
  -6  -8  -1 361.933 18.6906   7
  -6  -8  -1 350.996 16.2837   8
   6   8   1 320.632 16.2403   8
   6   8   1 335.556 12.2421   3
   6   8   1 350.963 16.5642   8
  -7  -8  -1 81.6151 15.2171   6
  -7  -8  -1 94.5356 14.4057   2
  -7  -8  -1 86.6568 9.92316   4
  -7  -8  -1 96.4731 14.2686   7
   7   8   1 105.645 12.1922   8
   7   8   1 118.341 15.6537   5
   7   8   1 79.4895 11.0313   8
  -8  -8  -1 45.7429 11.4588   2
  -8  -8  -1 52.5576 11.7818   6
  -8  -8  -1 74.1754 16.8634   7
   8   8   1 37.7164 10.9543   5
   6  -9  -1 94.0543 11.7880   8
   6  -9  -1 98.1201 14.7818   4
   6  -9  -1 117.498 14.4518   2
  -6   9   1 102.926 14.3458   3
  -6   9   1 117.150 13.7483   5
   5  -9  -1 109.294 18.2662   2
   5  -9  -1 110.913 11.5771   8
   5  -9  -1 97.8387 12.7349   4
   5  -9  -1 106.336 12.6551   7
   5  -9  -1 106.472 13.8482   8
  -5   9   1 115.979 11.5632   5
  -5   9   1 106.208 12.4578   3
   4  -9  -1 -2.4090 5.15548   8
   4  -9  -1 -1.4631 4.83240   4
   4  -9  -1 -4.3369 4.42000   8
   4  -9  -1 -1.4962 4.34693   7
   4  -9  -1 0.11010 4.47347   2
  -4   9   1 5.62135 4.94714   3
  -4   9   1 3.33336 4.54369   5
  -4   9   1 -2.2840 5.93568   8
   3  -9  -1 125.381 10.1662   2
   3  -9  -1 129.643 10.8875   4
   3  -9  -1 102.797 9.49544   7
   3  -9  -1 127.145 11.4783   8
   3  -9  -1 108.778 10.4961   8
  -3   9   1 130.566 10.5056   3
  -3   9   1 109.175 11.7972   8
  -3   9   1 96.1719 11.8537   7
  -3   9   1 120.138 10.0589   5
   2  -9  -1 6.21061 3.94444   2
   2  -9  -1 1.95610 4.31974   8
   2  -9  -1 -2.2590 3.90545   8
   2  -9  -1 0.55589 3.46736   7
   2  -9  -1 0.25853 4.19227   4
  -2   9   1 -1.6939 4.40486   7
  -2   9   1 10.3119 6.54830   2
  -2   9   1 2.79953 4.98803   8
  -2   9   1 6.96251 3.93493   3
  -2   9   1 1.72294 3.53198   5
   1  -9  -1 819.116 25.0283   3
   1  -9  -1 834.917 17.3139   6
   1  -9  -1 803.438 17.1077   6
   1  -9  -1 867.354 23.7379   7
   1  -9  -1 762.656 23.0597   5
   1  -9  -1 814.212 27.6249   8
   1  -9  -1 844.894 24.7752   2
   1  -9  -1 829.506 24.3656   4
   1  -9  -1 840.613 27.0484   8
  -1   9   1 852.223 26.2488   8
  -1   9   1 790.260 25.0696   2
  -1   9   1 817.115 26.4074   8
  -1   9   1 852.094 24.4209   5
  -1   9   1 808.944 22.9087   4
  -1   9   1 863.995 24.0123   3
   0  -9  -1 1222.54 34.0408   8
   0  -9  -1 1220.59 30.3367   4
   0  -9  -1 1238.84 30.7104   7
   0  -9  -1 1231.69 34.2413   8
   0  -9  -1 1218.04 31.7608   2
   0  -9  -1 1153.71 30.1173   5
   0  -9  -1 1185.68 26.8296   6
   0  -9  -1 1206.38 26.7134   6
   0  -9  -1 1158.03 30.4953   3
   0   9   1 1232.04 29.9199   3
   0   9   1 1194.46 29.0765   4
   0   9   1 1228.78 31.8392   5
   0   9   1 1126.80 32.0506   2
   0   9   1 1240.69 33.9912   8
   0   9   1 1181.25 31.6025   7
   0   9   1 1233.93 33.8351   8
  -1  -9  -1 280.267 12.3895   3
  -1  -9  -1 238.963 11.1608   4
  -1  -9  -1 278.181 11.2862   6
  -1  -9  -1 283.351 14.1619   8
  -1  -9  -1 238.396 12.2172   5
  -1  -9  -1 269.028 14.7499   8
  -1  -9  -1 285.584 13.2897   2
  -1  -9  -1 272.022 12.6194   7
   1   9   1 267.178 14.7324   8
   1   9   1 288.317 14.9998   8
   1   9   1 278.206 14.4358   7
   1   9   1 281.909 10.8118   4
   1   9   1 270.142 14.6045   2
   1   9   1 265.076 13.2272   5
   1   9   1 272.874 10.9555   3
  -2  -9  -1 39.7872 7.24324   7
  -2  -9  -1 34.0730 6.19430   8
  -2  -9  -1 51.3097 7.71074   6
  -2  -9  -1 44.5456 6.19148   4
  -2  -9  -1 53.2387 9.47801   8
  -2  -9  -1 36.0618 7.26543   3
   2   9   1 29.1339 7.08568   7
   2   9   1 30.0854 5.45873   3
   2   9   1 51.2439 8.25141   5
   2   9   1 47.0886 6.27384   4
   2   9   1 56.8185 9.00129   8
  -3  -9  -1 178.647 11.6217   2
  -3  -9  -1 165.605 8.58081   4
  -3  -9  -1 164.186 12.5423   8
  -3  -9  -1 161.848 9.19242   3
  -3  -9  -1 155.071 11.2397   6
  -3  -9  -1 166.490 12.9028   8
  -3  -9  -1 153.814 10.5811   7
   3   9   1 152.746 12.4444   8
   3   9   1 175.155 8.82002   4
   3   9   1 163.675 12.1537   5
   3   9   1 178.653 8.18409   3
  -4  -9  -1 388.138 12.8898   3
  -4  -9  -1 411.748 17.7429   7
  -4  -9  -1 424.881 18.8263   8
  -4  -9  -1 426.952 13.1927   4
  -4  -9  -1 421.272 18.2767   2
   4   9   1 410.566 18.4598   8
   4   9   1 390.358 19.0380   5
   4   9   1 418.180 13.2664   4
   4   9   1 403.252 12.4116   3
   4   9   1 408.670 18.5227   8
  -5  -9  -1 338.801 12.3390   4
  -5  -9  -1 342.562 17.4964   8
  -5  -9  -1 312.068 25.1726   2
   5   9   1 370.892 12.9865   4
   5   9   1 357.312 19.6040   5
   5   9   1 274.074 21.5982   8
   5   9   1 337.157 17.1364   8
   5   9   1 322.737 11.2026   3
  -6  -9  -1 164.695 15.8067   8
  -6  -9  -1 174.477 16.4936   6
  -6  -9  -1 187.564 15.2116   7
  -6  -9  -1 182.762 10.6227   4
  -6  -9  -1 202.280 15.3102   2
   6   9   1 174.820 14.9288   8
   6   9   1 213.853 17.4327   5
   6   9   1 151.982 9.75217   3
  -7  -9  -1 9.95877 6.77946   4
  -7  -9  -1 25.8669 8.68262   7
  -7  -9  -1 27.9384 9.31017   6
   7   9   1 15.0477 7.11959   8
   7   9   1 1.68410 9.00896   5
   5 -10  -1 30.7158 7.57587   2
   5 -10  -1 21.0912 8.52331   4
   5 -10  -1 21.4878 8.93503   7
   5 -10  -1 15.9924 6.57325   8
  -5  10   1 19.5696 7.60367   3
  -5  10   1 20.2758 7.39998   5
   4 -10  -1 15.9112 6.02356   7
   4 -10  -1 1.87748 5.48834   4
   4 -10  -1 -1.3554 5.11856   8
  -4  10   1 7.23779 5.94060   3
  -4  10   1 6.85854 5.79316   5
   3 -10  -1 127.624 11.8051   8
   3 -10  -1 148.045 11.2000   7
   3 -10  -1 135.698 13.3423   8
   3 -10  -1 131.274 11.5407   2
  -3  10   1 139.652 11.6870   5
  -3  10   1 137.053 14.1352   8
   2 -10  -1 616.810 23.8671   8
   2 -10  -1 623.176 21.5314   7
   2 -10  -1 652.980 23.4173   4
   2 -10  -1 668.476 22.6217   2
   2 -10  -1 658.425 25.0863   8
  -2  10   1 649.860 22.1970   3
  -2  10   1 677.195 22.5657   5
  -2  10   1 662.309 24.8105   8
   1 -10  -1 70.9181 4.09837   6
   1 -10  -1 75.8738 9.16316   4
   1 -10  -1 54.7282 10.5455   8
   1 -10  -1 72.5018 9.16191   2
   1 -10  -1 62.3768 9.93540   8
   1 -10  -1 49.8997 7.99289   7
  -1  10   1 65.7660 9.17590   5
  -1  10   1 68.1956 12.2089   8
  -1  10   1 62.4767 11.6398   8
  -1  10   1 72.8240 8.04840   3
   0 -10  -1 109.448 11.2560   3
   0 -10  -1 134.584 10.2288   4
   0 -10  -1 112.270 9.50353   7
   0 -10  -1 114.134 7.00900   6
   0 -10  -1 154.196 12.9222   8
   0 -10  -1 150.594 12.4221   8
   0 -10  -1 149.665 10.9712   2
   0 -10  -1 124.499 7.44025   6
   0  10   1 116.865 13.5943   8
   0  10   1 108.276 9.83793   4
   0  10   1 136.172 9.33973   3
   0  10   1 133.532 10.7934   5
   0  10   1 126.118 12.5150   8
  -1 -10  -1 44.9826 7.51969   4
  -1 -10  -1 47.4221 7.26581   6
  -1 -10  -1 64.7323 8.95496   2
  -1 -10  -1 49.4283 9.33717   3
  -1 -10  -1 38.4420 6.26469   7
  -1 -10  -1 57.8983 6.97483   6
  -1 -10  -1 65.7135 10.7596   8
  -1 -10  -1 55.2490 9.81409   8
   1  10   1 40.3810 8.08389   8
   1  10   1 39.4908 8.27704   8
   1  10   1 48.6014 9.03303   5
   1  10   1 51.8852 6.75131   3
  -2 -10  -1 20.5941 4.61084   4
  -2 -10  -1 9.91381 6.11841   8
  -2 -10  -1 10.0114 4.61105   6
  -2 -10  -1 15.7709 5.27297   3
  -2 -10  -1 23.6076 4.96817   6
  -2 -10  -1 13.3588 5.70410   8
  -2 -10  -1 19.3278 5.70818   2
  -2 -10  -1 10.9013 4.96905   7
   2  10   1 12.0294 5.92208   8
   2  10   1 17.1321 5.02420   4
   2  10   1 15.6902 4.98612   5
   2  10   1 12.7925 3.51590   3
   2  10   1 7.17386 6.56105   8
  -3 -10  -1 549.609 17.5776   3
  -3 -10  -1 574.383 21.2958   2
  -3 -10  -1 560.673 23.1818   8
  -3 -10  -1 549.231 16.6875   4
  -3 -10  -1 586.055 21.0288   7
  -3 -10  -1 484.651 20.1884   6
  -3 -10  -1 570.660 20.9066   6
   3  10   1 560.176 22.8187   8
   3  10   1 565.706 16.3533   3
   3  10   1 577.781 22.3810   5
   3  10   1 572.277 16.6033   4
   3  10   1 570.564 22.9428   8
  -4 -10  -1 557.223 16.7020   3
  -4 -10  -1 521.082 22.5636   8
  -4 -10  -1 555.424 22.2928   6
  -4 -10  -1 562.526 16.3879   4
   4  10   1 573.377 16.1566   3
   4  10   1 561.814 23.4192   8
   4  10   1 578.882 23.3909   8
   4  10   1 573.206 16.7614   4
  -5 -10  -1 159.418 14.0966   7
  -5 -10  -1 158.899 9.88715   4
  -5 -10  -1 141.161 9.43543   3
  -5 -10  -1 177.285 14.5193   2
  -5 -10  -1 157.068 15.9175   8
  -5 -10  -1 146.203 14.8613   6
   5  10   1 166.706 10.4048   4
   5  10   1 140.565 15.6273   5
   5  10   1 156.892 8.60398   3
   5  10   1 173.029 14.6520   8
  -6 -10  -1 170.579 16.0530   2
  -6 -10  -1 154.258 10.5690   4
  -6 -10  -1 133.924 14.9139   7
  -6 -10  -1 166.576 17.2944   6
   6  10   1 154.445 14.3572   8
   6  10   1 137.193 11.0634   3
   6  10   1 152.157 17.1257   5
  -7 -10  -1 35.4174 11.1339   6
  -7 -10  -1 26.4119 10.0072   2
  -7 -10  -1 24.9883 9.62110   7
   7  10   1 27.2036 11.2014   5
   5 -11  -1 43.7978 8.83418   8
   4 -11  -1 9.55542 7.65299   8
   4 -11  -1 14.8289 6.46031   2
   4 -11  -1 2.89130 7.08945   4
   4 -11  -1 7.59726 8.21633   7
  -4  11   1 4.44920 7.32465   3
  -4  11   1 5.90669 6.43287   5
   3 -11  -1 123.262 14.1405   4
   3 -11  -1 120.132 11.9325   7
   3 -11  -1 147.164 13.1449   2
   3 -11  -1 151.281 15.0355   8
  -3  11   1 152.175 13.3041   5
  -3  11   1 133.732 12.2296   3
   2 -11  -1 410.450 21.1388   8
   2 -11  -1 407.112 25.0653   2
   2 -11  -1 414.970 17.9591   7
   2 -11  -1 437.482 19.7021   4
  -2  11   1 373.350 20.4384   3
  -2  11   1 431.217 19.1069   5
  -2  11   1 446.521 21.8509   8
   1 -11  -1 90.5168 11.8119   8
   1 -11  -1 82.6732 4.53812   6
   1 -11  -1 90.7696 10.0883   7
   1 -11  -1 82.5926 12.1909   8
   1 -11  -1 79.9997 10.3439   2
  -1  11   1 87.9371 9.73282   3
  -1  11   1 72.8051 13.4636   8
  -1  11   1 87.2443 11.2771   5
   0 -11  -1 128.404 10.7189   7
   0 -11  -1 127.735 8.00264   6
   0 -11  -1 141.753 14.2417   8
   0 -11  -1 108.449 11.0662   2
   0 -11  -1 130.077 11.1105   4
   0 -11  -1 98.2579 12.4276   8
   0 -11  -1 133.195 7.97175   6
   0 -11  -1 111.818 13.7178   3
   0  11   1 134.721 9.84574   3
   0  11   1 136.132 15.8178   8
   0  11   1 133.546 12.1451   5
   0  11   1 141.323 14.4606   8
  -1 -11  -1 69.0127 8.39158   6
  -1 -11  -1 67.6665 9.91229   2
  -1 -11  -1 52.8508 9.01672   7
  -1 -11  -1 65.8797 9.64186   4
  -1 -11  -1 60.7966 12.2315   8
  -1 -11  -1 67.1365 7.98647   6
  -1 -11  -1 65.7898 11.2943   3
   1  11   1 68.7430 8.00963   3
   1  11   1 74.1966 10.6977   5
   1  11   1 76.4661 12.6914   8
   1  11   1 57.6663 9.01129   4
   1  11   1 82.2878 14.2037   8
  -2 -11  -1 227.279 14.0233   3
  -2 -11  -1 251.520 14.3875   7
  -2 -11  -1 217.953 13.1633   6
  -2 -11  -1 243.380 17.0996   2
  -2 -11  -1 280.276 17.9247   8
  -2 -11  -1 238.078 12.4885   4
  -2 -11  -1 266.631 13.3529   6
   2  11   1 245.137 11.9548   4
   2  11   1 244.695 17.8272   8
   2  11   1 215.742 17.6493   5
   2  11   1 237.546 16.9774   8
   2  11   1 271.266 11.7870   3
  -3 -11  -1 949.434 24.8791   4
  -3 -11  -1 959.370 31.4386   7
  -3 -11  -1 929.864 25.7445   3
  -3 -11  -1 1000.47 29.1904   6
  -3 -11  -1 968.418 30.4153   2
  -3 -11  -1 967.374 33.0708   8
   3  11   1 945.861 24.5137   3
   3  11   1 955.699 32.1146   8
   3  11   1 947.039 31.5333   5
   3  11   1 928.474 32.2295   8
   3  11   1 948.821 24.6083   4
  -4 -11  -1 408.698 15.7730   3
  -4 -11  -1 394.609 14.6728   4
  -4 -11  -1 403.988 19.2231   6
  -4 -11  -1 367.990 19.1880   2
  -4 -11  -1 377.780 21.0958   8
  -4 -11  -1 394.624 18.7742   7
   4  11   1 349.280 21.7814   8
   4  11   1 388.083 20.8272   8
   4  11   1 369.110 13.5741   3
   4  11   1 385.860 14.1980   4
   4  11   1 384.278 20.6139   5
  -5 -11  -1 113.136 14.1139   7
  -5 -11  -1 111.342 9.85387   4
  -5 -11  -1 133.201 15.5001   6
  -5 -11  -1 115.057 14.8319   2
   5  11   1 105.924 15.1120   8
   5  11   1 117.385 9.26455   3
   5  11   1 111.835 16.5295   5
  -6 -11  -1 26.2029 9.80712   6
  -6 -11  -1 21.5971 8.77106   7
  -6 -11  -1 25.8060 9.01125   2
   6  11   1 19.1169 10.5216   5
   4 -12  -1 40.1059 10.2032   4
   4 -12  -1 62.5459 13.5007   2
   4 -12  -1 46.0082 9.93781   8
   4 -12  -1 64.4109 13.8745   7
  -4  12   1 56.6278 9.79913   3
  -4  12   1 41.4079 9.32439   5
   3 -12  -1 204.828 15.2214   2
   3 -12  -1 168.118 17.9561   8
   3 -12  -1 195.321 14.9289   7
   3 -12  -1 210.153 16.9913   4
  -3  12   1 178.701 15.2925   3
  -3  12   1 199.091 16.1213   5
   2 -12  -1 193.202 23.2809   8
   2 -12  -1 183.812 15.4812   4
   2 -12  -1 220.500 14.7292   2
   2 -12  -1 250.069 15.0413   7
  -2  12   1 217.119 16.3218   5
  -2  12   1 232.532 14.7641   3
   1 -12  -1 62.7135 10.9405   2
   1 -12  -1 35.7072 9.10513   8
   1 -12  -1 49.5013 10.6270   7
   1 -12  -1 46.8402 8.33646   4
  -1  12   1 47.4455 8.52094   5
  -1  12   1 57.1617 10.9097   8
  -1  12   1 47.5129 10.0674   3
   0 -12  -1 0.31417 3.67307   6
   0 -12  -1 2.98130 5.69406   4
   0 -12  -1 3.18220 5.87889   2
   0 -12  -1 -4.9944 6.60376   7
   0 -12  -1 8.54600 7.25075   8
   0 -12  -1 -5.8648 7.41103   8
   0  12   1 9.98512 6.35310   5
   0  12   1 -0.8023 7.42472   8
   0  12   1 1.08295 4.68196   3
  -1 -12  -1 32.3211 8.94571   8
  -1 -12  -1 10.7636 4.81331   6
  -1 -12  -1 19.8291 8.10493   3
  -1 -12  -1 14.8579 5.91181   7
  -1 -12  -1 19.9506 8.86922   8
  -1 -12  -1 26.6956 5.65160   6
  -1 -12  -1 18.1125 6.76939   2
  -1 -12  -1 14.3151 6.14255   4
   1  12   1 14.2922 7.97720   8
   1  12   1 20.1607 9.19284   8
   1  12   1 19.2695 5.70439   3
   1  12   1 14.7003 7.07733   5
  -2 -12  -1 137.166 12.2942   4
  -2 -12  -1 128.661 11.9418   6
  -2 -12  -1 95.8894 12.1316   6
  -2 -12  -1 96.3337 13.6937   3
  -2 -12  -1 127.305 13.2319   2
  -2 -12  -1 124.958 13.2145   7
  -2 -12  -1 137.280 16.3544   8
   2  12   1 116.877 13.8579   5
   2  12   1 114.694 17.6483   8
   2  12   1 112.684 10.4633   3
   2  12   1 129.645 11.7467   4
   2  12   1 132.737 16.1061   8
  -3 -12  -1 527.186 20.6588   6
  -3 -12  -1 453.084 18.9192   3
  -3 -12  -1 504.502 17.8333   4
  -3 -12  -1 447.265 21.7333   2
  -3 -12  -1 364.559 31.2128   8
  -3 -12  -1 459.116 20.8411   7
   3  12   1 448.923 16.4360   3
   3  12   1 459.153 23.6251   8
   3  12   1 368.482 26.1382   8
   3  12   1 412.284 16.7429   4
   3  12   1 451.372 22.9231   5
  -4 -12  -1 228.845 16.7124   6
  -4 -12  -1 226.661 13.0413   4
  -4 -12  -1 200.776 16.1177   7
  -4 -12  -1 203.962 16.7233   2
   4  12   1 208.770 17.6153   5
   4  12   1 195.851 12.1850   3
   4  12   1 205.824 18.1921   8
  -5 -12  -1 79.2936 16.1330   6
  -5 -12  -1 61.6235 10.9013   2
  -5 -12  -1 51.8617 9.60844   7
   5  12   1 58.5173 11.9271   5
   5  12   1 43.0715 11.1336   8
   2 -13  -1 88.2776 13.3397   2
   2 -13  -1 83.1108 15.4592   4
   2 -13  -1 115.474 17.9530   8
   2 -13  -1 104.301 13.5685   7
  -2  13   1 101.210 16.5868   5
  -2  13   1 73.8651 13.1629   3
   1 -13  -1 83.4555 14.1575   4
   1 -13  -1 79.2323 11.5965   2
   1 -13  -1 56.7217 11.4947   7
   1 -13  -1 50.7869 11.0349   8
  -1  13   1 50.4630 11.3263   3
  -1  13   1 74.0102 15.2963   5
   0 -13  -1 20.9173 9.56804   8
   0 -13  -1 11.8700 6.21854   7
   0 -13  -1 16.4338 4.71373   6
   0 -13  -1 24.9349 7.60396   2
   0 -13  -1 15.4771 7.57870   4
   0  13   1 16.3783 10.7616   8
   0  13   1 12.1802 6.43963   3
   0  13   1 28.3806 8.45059   5
  -1 -13  -1 55.7885 12.1414   4
  -1 -13  -1 83.4552 13.6993   2
  -1 -13  -1 48.9342 8.18152   7
  -1 -13  -1 48.7697 9.93164   6
  -1 -13  -1 75.1642 16.6847   8
   1  13   1 71.8204 14.2855   5
   1  13   1 54.0852 11.0497   3
   1  13   1 62.1635 12.1601   8
  -2 -13  -1 232.529 15.2431   4
  -2 -13  -1 230.471 17.9572   2
  -2 -13  -1 253.626 15.1134   6
  -2 -13  -1 229.419 16.0556   7
   2  13   1 229.891 18.3484   5
   2  13   1 222.183 13.9214   3
   2  13   1 219.076 20.9885   8
  -3 -13  -1 267.160 19.0253   2
  -3 -13  -1 289.058 15.9938   4
  -3 -13  -1 281.648 18.5681   7
  -3 -13  -1 312.929 17.5773   6
   3  13   1 260.570 24.5844   8
   3  13   1 304.282 21.5842   5
   3  13   1 307.189 14.8612   3
  -4 -13  -1 101.686 16.9489   2
  -4 -13  -1 69.5306 15.1884   7
   4  13   1 87.1127 13.9020   3
   4  13   1 90.3711 17.6713   5
   4  13   1 105.281 19.3286   8
   1 -14  -1 4.19380 9.48348   8
   1 -14  -1 5.53662 8.40110   4
   1 -14  -1 -1.6485 7.51059   2
  -1  14   1 19.2339 7.80274   3
   0 -14  -1 24.7468 9.29514   2
   0 -14  -1 43.8966 9.92516   4
   0 -14  -1 34.4616 10.8996   8
   0 -14  -1 42.1447 8.91189   7
   0  14   1 45.6095 10.6350   5
   0  14   1 52.9082 8.90652   3
  -1 -14  -1 49.9615 9.96601   2
  -1 -14  -1 50.6658 11.8036   8
  -1 -14  -1 35.2183 8.91433   7
   1  14   1 41.4638 13.4143   8
   1  14   1 33.6109 9.95486   5
   1  14   1 41.8744 8.77146   3
  -2 -14  -1 132.059 15.3353   4
  -2 -14  -1 120.355 17.3292   2
  -2 -14  -1 104.281 15.3365   7
   2  14   1 155.196 22.8811   8
   2  14   1 98.9171 18.2165   5
  -3 -14  -1 68.3709 11.7544   2
  -3 -14  -1 79.0054 15.6308   6
  -3 -14  -1 71.0863 16.4168   7
   3  14   1 74.6706 13.8393   5
   3  14   1 76.4895 12.8040   3
   3  14   1 76.5496 14.2820   8
   1  14  -2 116.998 15.9326   3
   1  14  -2 144.554 20.9026   5
   1  14  -2 134.268 23.8735   8
  -1 -14   2 129.455 17.2093   4
  -1 -14   2 114.722 16.3572   7
  -1 -14   2 108.167 17.4058   2
  -1 -14   2 127.972 11.9685   6
   0 -14   2 53.4286 10.1359   4
   0 -14   2 36.7903 9.67209   2
   0 -14   2 73.9788 15.3516   8
   0 -14   2 44.7077 10.2957   7
   4  13  -2 101.392 20.6784   5
   4  13  -2 88.2472 15.2361   3
   4  13  -2 120.199 21.4465   8
  -4 -13   2 129.677 15.9185   6
  -4 -13   2 98.6762 17.9298   2
  -4 -13   2 67.0097 12.2657   7
   3  13  -2 109.169 19.1663   5
   3  13  -2 101.764 14.5837   3
   3  13  -2 115.169 20.1947   8
  -3 -13   2 91.6208 16.4405   2
  -3 -13   2 122.233 14.5383   6
  -3 -13   2 101.613 14.7832   7
   2  13  -2 138.630 20.9753   8
   2  13  -2 139.621 17.7372   5
   2  13  -2 111.915 13.1297   3
  -2 -13   2 103.010 12.6349   4
  -2 -13   2 116.433 25.8075   8
  -2 -13   2 121.780 15.7643   2
  -2 -13   2 145.926 15.8497   7
  -2 -13   2 160.951 13.4603   6
   1  13  -2 198.265 21.8768   8
   1  13  -2 150.381 16.2298   3
  -1 -13   2 143.118 20.5502   8
  -1 -13   2 158.509 16.2168   2
  -1 -13   2 136.526 11.0293   6
  -1 -13   2 166.361 13.9866   4
  -1 -13   2 177.908 16.0504   7
   0  13  -2 -2.4099 6.72381   3
   0  13  -2 16.9860 10.2970   8
   0  13  -2 -4.9417 8.07312   5
   0 -13   2 5.50019 6.99116   2
   0 -13   2 11.2667 7.39753   7
   0 -13   2 -7.1033 9.04153   8
   0 -13   2 14.5151 4.60673   6
   0 -13   2 22.5378 7.59126   4
  -1  13  -2 10.6335 8.61263   5
  -1  13  -2 10.2633 6.98464   3
   1 -13   2 16.8146 7.40511   7
   1 -13   2 11.1681 10.1186   8
   1 -13   2 10.0122 7.57788   2
   1 -13   2 6.41043 7.82500   4
  -2  13  -2 57.2161 10.7969   5
  -2  13  -2 70.9890 13.8467   3
   2 -13   2 44.5141 9.90721   2
   2 -13   2 40.9133 11.6016   8
   2 -13   2 44.8950 10.3473   4
   2 -13   2 37.6993 9.26363   7
   5  12  -2 -2.4321 9.68946   8
   5  12  -2 3.44193 7.59766   3
   5  12  -2 14.4503 10.6216   5
  -5 -12   2 14.3885 9.21984   6
  -5 -12   2 -3.0116 8.61714   7
  -5 -12   2 8.61271 9.85186   2
   4  12  -2 75.0710 13.1390   3
   4  12  -2 92.7053 18.1244   5
   4  12  -2 89.9682 17.4910   8
  -4 -12   2 77.7707 15.2244   2
  -4 -12   2 116.246 14.1748   6
  -4 -12   2 97.3400 14.2846   7
   3  12  -2 120.862 13.1398   3
   3  12  -2 132.835 18.2325   8
   3  12  -2 136.231 17.0984   5
  -3 -12   2 148.332 13.1096   6
  -3 -12   2 136.044 15.1310   2
  -3 -12   2 95.7685 21.9180   8
  -3 -12   2 106.930 14.4836   7
   2  12  -2 408.464 21.7550   5
   2  12  -2 431.611 17.6005   3
   2  12  -2 395.536 23.4751   8
   2  12  -2 335.908 22.9302   8
  -2 -12   2 408.204 24.0353   8
  -2 -12   2 406.834 17.3013   6
  -2 -12   2 412.923 19.7755   7
  -2 -12   2 391.815 15.0411   4
  -2 -12   2 396.006 20.5575   2
   1  12  -2 36.1118 8.58204   5
   1  12  -2 25.9221 6.52451   3
   1  12  -2 30.8875 10.5638   8
   1  12  -2 40.5503 10.3952   8
   1  12  -2 34.3335 6.06556   4
  -1 -12   2 37.2538 7.32746   7
  -1 -12   2 31.4299 9.85185   8
  -1 -12   2 29.3640 7.81260   2
  -1 -12   2 30.9310 5.65912   6
  -1 -12   2 34.7796 6.58692   4
   0  12  -2 -1.3844 6.70368   5
   0  12  -2 0.61613 5.55646   3
   0  12  -2 12.6812 9.36053   8
   0  12  -2 12.7328 6.48098   4
   0 -12   2 -4.1344 5.77677   2
   0 -12   2 -5.2889 5.63217   7
   0 -12   2 -8.2651 8.20909   8
   0 -12   2 -2.5668 4.68294   6
   0 -12   2 -3.5943 5.29468   4
   0 -12   2 15.7663 8.12963   8
  -1  12  -2 4.01335 6.16616   3
  -1  12  -2 9.81841 9.17836   8
   1 -12   2 10.3478 3.33894   6
   1 -12   2 9.09175 12.7183   4
   1 -12   2 6.43549 6.03398   7
   1 -12   2 3.71745 8.26243   8
   1 -12   2 8.89191 7.65434   8
   1 -12   2 13.0176 6.82546   2
  -2  12  -2 144.574 26.8294   5
  -2  12  -2 210.341 15.1941   3
   2 -12   2 210.055 18.7796   8
   2 -12   2 210.819 16.1702   7
   2 -12   2 198.103 16.3124   2
  -3  12  -2 166.571 19.5015   5
  -3  12  -2 188.461 15.8927   3
   3 -12   2 164.954 18.0052   8
   3 -12   2 181.662 16.3890   7
   3 -12   2 184.180 17.8404   4
   3 -12   2 179.475 17.2658   2
  -4  12  -2 193.484 17.5695   3
   4 -12   2 216.511 18.5324   2
   4 -12   2 180.453 17.8965   7
   4 -12   2 161.277 19.1496   8
   4 -12   2 211.843 19.5848   4
   6  11  -2 -7.2453 8.76093   8
   6  11  -2 11.5203 7.18181   3
  -6 -11   2 3.67162 8.62534   6
  -6 -11   2 4.55019 9.22811   2
  -6 -11   2 -0.7838 8.05614   7
   5  11  -2 24.7217 7.30188   3
   5  11  -2 46.1590 10.4128   8
   5  11  -2 54.6721 11.5234   5
  -5 -11   2 46.9423 9.70127   2
  -5 -11   2 34.8683 8.46272   6
  -5 -11   2 34.3076 8.62234   7
   4  11  -2 32.5745 6.30444   3
   4  11  -2 41.0506 10.2363   5
   4  11  -2 41.6578 9.40902   8
  -4 -11   2 32.8110 8.04243   2
  -4 -11   2 58.9967 12.2515   6
  -4 -11   2 35.9754 8.03919   7
   3  11  -2 67.1691 13.9162   5
   3  11  -2 67.3266 13.6233   8
   3  11  -2 73.3462 14.2362   8
   3  11  -2 71.3423 6.24397   4
   3  11  -2 59.4658 10.7651   3
  -3 -11   2 80.7393 11.1176   6
  -3 -11   2 79.0621 11.7306   7
  -3 -11   2 73.0616 12.8043   3
  -3 -11   2 96.3806 14.5555   8
  -3 -11   2 56.6530 11.9196   2
   2  11  -2 84.6984 7.44853   4
   2  11  -2 77.3774 14.1490   8
   2  11  -2 97.0624 10.0317   3
   2  11  -2 103.621 14.5770   8
  -2 -11   2 110.259 11.3333   7
  -2 -11   2 113.522 8.97438   4
  -2 -11   2 82.6112 11.6988   6
  -2 -11   2 89.5175 10.1658   6
  -2 -11   2 102.468 16.6632   3
  -2 -11   2 83.4570 14.4897   8
  -2 -11   2 113.860 12.4486   2
   1  11  -2 0.88705 6.77220   8
   1  11  -2 1.48124 4.22995   4
   1  11  -2 7.13932 5.98861   5
   1  11  -2 -3.1477 6.81877   8
   1  11  -2 2.50052 4.62148   3
  -1 -11   2 3.50991 7.59649   2
  -1 -11   2 8.75665 7.11154   8
  -1 -11   2 0.74833 4.19844   6
  -1 -11   2 11.6510 6.97536   8
  -1 -11   2 7.81081 4.71502   4
  -1 -11   2 -3.5981 4.88011   6
   0  11  -2 5.43063 4.84457   3
   0  11  -2 7.88593 7.83920   8
   0  11  -2 3.84181 7.21228   8
   0  11  -2 8.76147 5.00124   4
   0 -11   2 4.89858 3.58222   6
   0 -11   2 -4.5863 5.80174   2
   0 -11   2 5.12050 6.82809   8
   0 -11   2 6.97569 4.79113   4
   0 -11   2 7.23258 6.37458   8
   0 -11   2 4.09432 4.26633   6
  -1  11  -2 91.5588 10.2632   3
  -1  11  -2 80.3271 13.4546   4
  -1  11  -2 90.9259 12.1699   5
  -1  11  -2 88.6133 14.6688   8
   1 -11   2 109.827 13.5109   8
   1 -11   2 77.4322 11.0422   2
   1 -11   2 88.6002 10.8676   4
   1 -11   2 90.7354 5.91398   6
   1 -11   2 80.9215 14.8274   7
   1 -11   2 113.248 13.0838   8
  -2  11  -2 372.948 18.3712   3
  -2  11  -2 398.802 21.9631   8
  -2  11  -2 384.667 17.9596   5
   2 -11   2 366.552 18.6741   7
   2 -11   2 367.313 19.4033   8
   2 -11   2 377.309 18.4260   4
   2 -11   2 383.472 19.1926   2
   2 -11   2 391.245 20.6896   8
  -3  11  -2 252.511 16.1512   5
  -3  11  -2 246.424 16.4395   3
   3 -11   2 228.712 16.6948   2
   3 -11   2 245.567 18.4099   8
   3 -11   2 274.837 17.8406   4
   3 -11   2 225.653 15.9801   7
  -4  11  -2 108.624 14.1591   3
  -4  11  -2 100.988 13.8183   5
   4 -11   2 67.7458 13.4926   7
   4 -11   2 110.627 15.5185   4
   4 -11   2 84.7852 14.4737   8
   4 -11   2 103.889 14.5758   2
   5 -11   2 20.4315 8.75482   8
   6  10  -2 49.5547 11.4913   3
   6  10  -2 63.4428 12.0036   5
   6  10  -2 61.0953 13.9111   8
  -6 -10   2 50.4535 10.4581   6
  -6 -10   2 73.1500 15.9463   2
   5  10  -2 204.478 18.1436   5
   5  10  -2 198.119 15.9139   8
   5  10  -2 207.913 13.1498   3
  -5 -10   2 159.504 14.6446   3
  -5 -10   2 179.652 15.5467   2
  -5 -10   2 208.535 14.6210   7
  -5 -10   2 209.342 15.9723   6
   4  10  -2 154.304 15.1397   8
   4  10  -2 179.795 12.0589   3
   4  10  -2 185.723 16.1823   5
   4  10  -2 176.978 15.1610   8
  -4 -10   2 142.483 12.8988   6
  -4 -10   2 164.396 15.8092   8
  -4 -10   2 188.839 13.5947   7
  -4 -10   2 173.549 13.0597   3
  -4 -10   2 190.080 18.2998   2
   3  10  -2 129.251 10.5716   3
   3  10  -2 125.449 13.4943   5
   3  10  -2 139.421 13.6268   8
   3  10  -2 125.600 13.2400   8
   3  10  -2 126.251 5.68748   4
  -3 -10   2 130.087 12.5769   2
  -3 -10   2 118.141 11.0702   7
  -3 -10   2 136.546 11.7633   3
  -3 -10   2 129.409 13.7445   8
  -3 -10   2 122.910 11.3212   6
   2  10  -2 11.8469 6.08282   8
   2  10  -2 17.2508 7.08509   8
   2  10  -2 11.4654 3.62469   4
   2  10  -2 20.4838 5.90981   5
  -2 -10   2 9.64122 5.75613   2
  -2 -10   2 19.4236 7.44379   8
  -2 -10   2 11.3527 6.40331   8
  -2 -10   2 12.5510 5.84210   3
  -2 -10   2 27.3049 6.02050   6
  -2 -10   2 22.2030 5.46607   7
  -2 -10   2 19.7986 4.81400   6
  -2 -10   2 29.9352 6.29973   4
   1  10  -2 19.7853 4.16017   4
   1  10  -2 12.9409 4.48928   3
   1  10  -2 12.8760 6.47028   8
   1  10  -2 16.0202 6.59112   8
   1  10  -2 17.3390 5.92280   5
  -1 -10   2 14.5200 4.56854   6
  -1 -10   2 24.2134 5.70405   2
  -1 -10   2 14.9033 4.36720   4
  -1 -10   2 19.7421 5.34518   7
  -1 -10   2 13.1427 5.43034   3
  -1 -10   2 12.8154 5.81675   8
  -1 -10   2 15.7279 6.17593   8
  -1 -10   2 14.7596 4.14048   6
   0  10  -2 89.9526 12.5334   8
   0  10  -2 87.2894 12.3837   8
   0  10  -2 97.4808 8.99193   3
   0  10  -2 121.524 11.0988   5
   0  10  -2 118.163 8.77482   4
   0 -10   2 97.3800 9.92290   7
   0 -10   2 120.893 8.44725   6
   0 -10   2 94.2152 9.09966   4
   0 -10   2 91.5169 11.9605   8
   0 -10   2 112.265 7.12740   6
   0 -10   2 117.850 12.2834   8
   0 -10   2 86.9668 10.3487   2
  -1  10  -2 344.001 15.1395   4
  -1  10  -2 361.134 18.9042   8
  -1  10  -2 363.027 16.4914   5
  -1  10  -2 366.483 18.7577   8
  -1  10  -2 332.977 15.7275   3
   1 -10   2 351.653 16.3479   2
   1 -10   2 341.012 13.1465   6
   1 -10   2 356.199 18.1450   8
   1 -10   2 355.026 16.3283   7
   1 -10   2 352.974 15.5937   4
   1 -10   2 340.155 10.6362   6
   1 -10   2 358.754 18.1243   8
  -2  10  -2 -0.8593 4.86585   5
  -2  10  -2 3.84689 4.56293   3
  -2  10  -2 -0.6499 6.49266   8
   2 -10   2 6.53108 5.34821   7
   2 -10   2 2.97387 5.04514   8
   2 -10   2 4.14510 4.57799   4
   2 -10   2 7.23029 5.48113   2
  -3  10  -2 287.596 16.4199   3
  -3  10  -2 322.635 15.7809   5
  -3  10  -2 313.697 18.6329   8
   3 -10   2 336.778 17.7716   4
   3 -10   2 298.441 17.1809   2
   3 -10   2 308.122 17.2127   8
   3 -10   2 301.807 18.0336   8
   3 -10   2 310.113 19.8701   7
  -4  10  -2 19.4619 6.21112   5
  -4  10  -2 22.7315 6.72552   3
   4 -10   2 26.5794 8.00526   4
   4 -10   2 27.6326 7.22026   8
   4 -10   2 12.6729 6.35722   7
   4 -10   2 25.4651 7.00303   2
  -5  10  -2 -1.8722 6.20872   5
  -5  10  -2 -2.2973 6.12060   3
   5 -10   2 -9.7428 7.10603   2
   5 -10   2 -7.0250 7.04284   7
   5 -10   2 5.92768 6.68900   8
   7   9  -2 26.5930 7.06719   3
   7   9  -2 11.1568 10.1141   5
   7   9  -2 27.0612 8.72220   8
  -7  -9   2 27.7047 9.58323   7
  -7  -9   2 8.76289 8.49405   2
  -7  -9   2 22.5065 9.05941   6
   6   9  -2 81.2171 16.8385   8
   6   9  -2 89.2066 13.1101   8
   6   9  -2 64.6653 11.3002   3
   6   9  -2 84.5072 16.8809   5
  -6  -9   2 93.4454 14.7531   6
  -6  -9   2 82.4957 13.3366   7
  -6  -9   2 86.4897 19.1923   3
  -6  -9   2 106.627 14.1685   2
   5   9  -2 372.513 18.1699   8
   5   9  -2 394.446 15.9669   3
   5   9  -2 364.047 18.4268   8
   5   9  -2 376.441 20.8149   5
  -5  -9   2 326.864 22.6551   2
  -5  -9   2 368.038 17.9702   7
  -5  -9   2 359.687 15.8423   3
  -5  -9   2 390.327 18.9575   8
  -5  -9   2 365.061 18.8983   6
   4   9  -2 50.7681 8.60436   5
   4   9  -2 69.7662 10.6732   8
   4   9  -2 52.7473 8.56112   3
   4   9  -2 65.1144 10.4241   8
  -4  -9   2 61.6524 9.28684   7
  -4  -9   2 46.9545 9.87837   2
  -4  -9   2 51.1498 9.98615   6
  -4  -9   2 40.6273 6.86491   3
  -4  -9   2 51.7072 8.38682   8
   3   9  -2 40.9261 7.53999   8
   3   9  -2 38.3454 7.82387   3
   3   9  -2 37.0184 7.16394   5
   3   9  -2 28.5612 5.93116   8
  -3  -9   2 30.3804 5.60190   6
  -3  -9   2 23.1128 6.10205   2
  -3  -9   2 32.9393 6.05900   7
  -3  -9   2 49.1593 10.3771   8
  -3  -9   2 24.8845 5.60872   3
  -3  -9   2 39.8513 7.46581   6
   2   9  -2 15.8467 2.93561   4
   2   9  -2 17.9520 4.29996   3
   2   9  -2 18.4929 5.81960   8
   2   9  -2 26.8868 6.19242   8
   2   9  -2 17.1387 5.27652   5
  -2  -9   2 15.6301 5.86442   8
  -2  -9   2 11.5709 4.78981   7
  -2  -9   2 27.6900 5.65029   6
  -2  -9   2 19.0262 5.14487   3
  -2  -9   2 30.1874 6.19092   4
  -2  -9   2 21.1619 5.35816   2
  -2  -9   2 15.1294 5.25065   8
   1   9  -2 103.173 10.5584   8
   1   9  -2 119.781 10.1228   5
   1   9  -2 105.250 11.4492   8
   1   9  -2 107.831 6.93665   4
   1   9  -2 131.277 8.56042   3
  -1  -9   2 126.162 9.91614   2
  -1  -9   2 115.408 8.27956   6
  -1  -9   2 109.104 11.2187   8
  -1  -9   2 139.769 11.3677   8
  -1  -9   2 113.452 7.73010   4
  -1  -9   2 127.408 9.68654   7
  -1  -9   2 125.097 9.94661   3
  -1  -9   2 118.207 9.00470   6
  -1  -9   2 101.974 8.74680   5
   0   9  -2 191.630 10.3691   3
   0   9  -2 219.308 11.9085   5
   0   9  -2 191.388 13.2059   8
   0   9  -2 224.910 9.87575   4
   0   9  -2 176.655 13.4892   8
   0  -9   2 203.616 10.4758   5
   0  -9   2 204.257 8.24607   6
   0  -9   2 191.143 12.2230   3
   0  -9   2 195.671 9.46304   6
   0  -9   2 201.832 11.4770   7
   0  -9   2 198.421 13.1610   8
   0  -9   2 210.606 13.2782   8
   0  -9   2 196.525 11.8372   2
   0  -9   2 189.760 10.1235   4
  -1   9  -2 547.053 30.5946   8
  -1   9  -2 624.640 20.2667   5
  -1   9  -2 634.398 20.7226   3
  -1   9  -2 616.087 22.5043   8
  -1   9  -2 633.987 19.3785   4
   1  -9   2 638.570 22.4224   8
   1  -9   2 618.305 20.0567   4
   1  -9   2 645.081 23.2694   8
   1  -9   2 594.565 21.9765   3
   1  -9   2 624.307 20.9105   7
   1  -9   2 618.743 15.8134   6
   1  -9   2 632.137 21.3532   2
   1  -9   2 620.551 18.7957   5
  -2   9  -2 254.172 16.1902   8
  -2   9  -2 322.848 14.1326   5
  -2   9  -2 315.603 16.8983   8
  -2   9  -2 279.704 14.0115   4
  -2   9  -2 308.234 14.6419   3
   2  -9   2 275.749 12.7444   5
   2  -9   2 296.824 14.7358   7
   2  -9   2 322.064 15.4261   2
   2  -9   2 327.182 15.7563   8
   2  -9   2 304.543 14.6575   4
   2  -9   2 285.207 15.8151   8
  -3   9  -2 98.6669 10.1824   3
  -3   9  -2 91.2181 11.9492   8
  -3   9  -2 98.3049 9.55759   5
   3  -9   2 99.3541 10.8229   8
   3  -9   2 117.631 11.0353   2
   3  -9   2 98.2241 10.1853   7
   3  -9   2 78.6780 9.33215   5
   3  -9   2 88.5472 10.3548   8
   3  -9   2 96.8141 10.5726   4
  -4   9  -2 47.0052 8.67913   8
   4  -9   2 42.3725 7.81824   7
   4  -9   2 35.2226 6.67049   5
  -5   9  -2 176.159 14.2330   3
  -5   9  -2 192.804 12.9404   5
   5  -9   2 165.201 13.6156   8
   5  -9   2 215.879 16.8097   7
   5  -9   2 197.022 16.1209   2
  -6   9  -2 210.613 15.0898   5
  -6   9  -2 206.474 16.8902   3
   6  -9   2 234.572 19.0669   7
   6  -9   2 200.383 14.9140   8
   6  -9   2 231.715 18.4737   2
   7   8  -2 73.3456 12.6750   3
   7   8  -2 81.7995 13.1211   5
   7   8  -2 65.9184 14.8327   8
  -7  -8   2 106.398 15.4002   2
  -7  -8   2 83.9179 14.5466   7
   6   8  -2 82.0796 14.6831   5
   6   8  -2 64.2076 10.8509   8
   6   8  -2 64.8334 11.4743   8
   6   8  -2 89.0759 10.8751   3
  -6  -8   2 77.1263 11.6358   3
  -6  -8   2 99.7253 12.5507   7
  -6  -8   2 99.9963 12.9536   8
  -6  -8   2 77.3390 12.7829   6
   5   8  -2 224.242 11.8852   3
   5   8  -2 179.440 18.5949   5
   5   8  -2 189.231 13.2491   8
   5   8  -2 194.482 12.7982   8
  -5  -8   2 215.536 13.8086   2
  -5  -8   2 172.727 11.8573   3
  -5  -8   2 225.913 13.8817   7
  -5  -8   2 199.456 14.2106   6
  -5  -8   2 182.131 13.4511   8
   4   8  -2 790.525 25.0307   8
   4   8  -2 819.817 27.3142   5
   4   8  -2 816.513 22.6073   3
  -4  -8   2 811.772 25.3065   2
  -4  -8   2 794.663 25.5638   8
  -4  -8   2 778.351 21.9780   3
  -4  -8   2 801.666 24.9094   7
  -4  -8   2 813.318 25.7187   6
   3   8  -2 6.51957 4.59891   5
   3   8  -2 10.6383 4.77319   8
   3   8  -2 7.34514 3.32223   3
   3   8  -2 8.61469 4.46834   8
   3   8  -2 9.08327 5.22058   2
  -3  -8   2 4.19564 3.65713   6
  -3  -8   2 7.43636 4.12003   7
  -3  -8   2 0.82145 4.81611   6
  -3  -8   2 4.28435 3.85109   3
  -3  -8   2 1.75791 4.45257   8
  -3  -8   2 2.18699 4.35215   8
   2   8  -2 82.1700 9.66945   7
   2   8  -2 90.4746 9.11983   8
   2   8  -2 90.3941 9.60544   8
   2   8  -2 89.9732 10.1524   2
   2   8  -2 87.0474 7.28925   3
   2   8  -2 89.9587 9.18647   5
   2   8  -2 85.9422 4.77859   4
  -2  -8   2 97.6750 8.86871   2
  -2  -8   2 96.2725 8.26702   3
  -2  -8   2 83.7834 5.51410   4
  -2  -8   2 91.2906 8.02640   7
  -2  -8   2 102.038 9.60910   8
  -2  -8   2 93.2468 8.51777   5
  -2  -8   2 84.4295 8.84778   6
  -2  -8   2 91.3639 7.48743   6
  -2  -8   2 92.7856 9.75763   8
   1   8  -2 1.14986 4.02629   8
   1   8  -2 12.2757 5.11019   2
   1   8  -2 3.73904 3.09028   4
   1   8  -2 5.16512 2.95436   3
   1   8  -2 4.08127 3.97176   8
   1   8  -2 12.1127 3.92086   5
   1   8  -2 9.10524 4.20978   7
  -1  -8   2 6.41527 3.28623   6
  -1  -8   2 3.99734 2.48668   4
  -1  -8   2 3.80243 3.84995   8
  -1  -8   2 8.42828 3.14177   6
  -1  -8   2 9.75713 3.89742   2
  -1  -8   2 5.64634 3.09359   7
  -1  -8   2 7.53118 3.57700   3
  -1  -8   2 11.2374 3.28457   5
   0   8  -2 227.948 10.6646   3
   0   8  -2 218.887 12.3608   2
   0   8  -2 235.717 9.65902   4
   0   8  -2 223.269 11.8409   7
   0   8  -2 225.154 13.0303   8
   0   8  -2 238.480 11.5235   5
   0   8  -2 236.148 12.7687   8
   0  -8   2 222.825 9.92235   4
   0  -8   2 253.647 13.1739   8
   0  -8   2 225.327 11.4279   3
   0  -8   2 226.447 11.5406   2
   0  -8   2 223.133 8.43820   6
   0  -8   2 223.365 10.4105   5
   0  -8   2 234.280 12.3959   8
   0  -8   2 225.903 9.40926   6
   0  -8   2 209.368 10.8959   7
  -1   8  -2 264.583 11.8572   5
  -1   8  -2 263.048 11.2657   4
  -1   8  -2 255.879 12.9657   7
  -1   8  -2 281.425 14.1435   8
  -1   8  -2 257.147 12.9844   2
  -1   8  -2 272.123 12.2758   3
  -1   8  -2 257.005 13.2354   8
   1  -8   2 249.680 7.83943   6
   1  -8   2 271.568 12.4244   2
   1  -8   2 260.743 11.7592   4
   1  -8   2 255.080 13.7519   8
   1  -8   2 268.468 9.05316   6
   1  -8   2 269.885 12.7034   7
   1  -8   2 263.146 10.8969   5
   1  -8   2 234.163 14.5106   8
   1  -8   2 272.449 13.5092   3
  -2   8  -2 352.996 13.4968   5
  -2   8  -2 312.457 14.2117   3
  -2   8  -2 333.953 14.2128   4
  -2   8  -2 304.701 15.0887   8
  -2   8  -2 347.263 15.7817   8
  -2   8  -2 304.989 15.3633   2
  -2   8  -2 316.295 14.5964   7
   2  -8   2 321.142 14.1437   4
   2  -8   2 334.771 14.6134   8
   2  -8   2 340.088 14.9951   2
   2  -8   2 331.114 14.5430   7
   2  -8   2 349.363 12.7088   5
   2  -8   2 335.362 15.5739   8
   2  -8   2 305.722 15.6684   3
  -3   8  -2 112.924 8.52427   5
  -3   8  -2 99.8837 9.12011   3
  -3   8  -2 123.679 11.0175   8
   3  -8   2 109.586 10.0264   4
   3  -8   2 129.545 8.75131   5
   3  -8   2 120.234 9.53961   8
   3  -8   2 115.611 10.4645   2
   3  -8   2 125.558 10.2999   8
   3  -8   2 135.858 10.5480   7
  -4   8  -2 19.3118 4.68531   5
  -4   8  -2 14.4993 5.32891   3
  -4   8  -2 18.7138 5.85032   8
   4  -8   2 20.9272 5.93612   2
   4  -8   2 22.6686 5.70476   4
   4  -8   2 16.8768 5.10509   5
   4  -8   2 16.0172 5.19972   8
  -5   8  -2 319.460 16.3677   8
  -5   8  -2 298.503 16.2251   3
  -5   8  -2 314.021 13.9498   5
   5  -8   2 307.696 16.1642   8
   5  -8   2 296.543 15.4123   8
   5  -8   2 310.719 18.2052   7
   5  -8   2 300.008 15.1205   5
   5  -8   2 269.837 18.2249   2
  -6   8  -2 488.733 18.4612   5
  -6   8  -2 467.502 22.2116   3
   6  -8   2 447.105 19.3742   8
   6  -8   2 479.095 23.0192   7
   6  -8   2 451.987 22.4148   2
   7  -8   2 136.470 13.3868   8
   8   7  -2 195.117 21.4506   5
   8   7  -2 195.427 16.3923   3
   8   7  -2 177.724 13.6009   8
   8   7  -2 176.316 15.6331   8
  -8  -7   2 211.051 19.8661   2
  -8  -7   2 212.096 20.1031   6
  -8  -7   2 208.048 18.4651   7
   7   7  -2 169.863 12.5192   8
   7   7  -2 192.280 18.5466   5
   7   7  -2 207.984 13.6225   3
   7   7  -2 192.126 13.8663   8
  -7  -7   2 187.709 16.5442   6
  -7  -7   2 185.490 16.7325   3
  -7  -7   2 182.852 15.8879   7
  -7  -7   2 185.470 16.0741   2
   6   7  -2 55.3549 9.18066   3
   6   7  -2 40.9264 8.66888   5
   6   7  -2 49.7016 8.87753   8
   6   7  -2 64.5632 9.61613   8
  -6  -7   2 57.4913 11.9825   6
  -6  -7   2 46.8190 8.44216   2
  -6  -7   2 58.9100 10.4790   3
  -6  -7   2 69.1758 11.1787   7
   5   7  -2 122.022 12.8044   5
   5   7  -2 134.037 10.3497   8
   5   7  -2 126.401 10.2222   8
   5   7  -2 125.269 9.41843   3
  -5  -7   2 112.148 10.6556   7
  -5  -7   2 125.584 10.1508   3
  -5  -7   2 112.046 11.3750   8
  -5  -7   2 132.847 11.3463   2
  -5  -7   2 128.526 11.8080   6
   4   7  -2 53.3867 8.08097   8
   4   7  -2 60.3532 10.3555   2
   4   7  -2 69.2747 9.74899   5
   4   7  -2 75.6506 10.3671   7
   4   7  -2 77.2855 8.35403   8
  -4  -7   2 53.9019 7.97845   7
  -4  -7   2 74.9043 7.59491   3
  -4  -7   2 63.0664 8.79498   8
  -4  -7   2 87.5112 9.07285   6
  -4  -7   2 58.3409 8.10141   2
   3   7  -2 134.930 10.2255   5
   3   7  -2 121.865 10.3504   2
   3   7  -2 126.108 9.38244   8
   3   7  -2 151.368 8.23406   3
   3   7  -2 124.000 10.8112   7
  -3  -7   2 128.619 8.10758   3
  -3  -7   2 133.356 9.26712   2
  -3  -7   2 136.550 9.89411   8
  -3  -7   2 133.344 9.23833   8
  -3  -7   2 127.950 9.98522   6
  -3  -7   2 124.109 9.48774   5
  -3  -7   2 134.719 9.19450   6
  -3  -7   2 121.914 8.82246   7
   2   7  -2 210.772 11.3973   8
   2   7  -2 213.970 11.8748   2
   2   7  -2 229.794 11.7350   8
   2   7  -2 235.380 9.84000   3
   2   7  -2 220.837 11.7442   5
   2   7  -2 219.499 6.33470   4
   2   7  -2 211.890 11.6894   7
  -2  -7   2 211.207 12.0100   8
  -2  -7   2 212.900 10.2277   6
  -2  -7   2 229.995 6.96005   4
  -2  -7   2 243.388 11.3276   2
  -2  -7   2 218.829 10.7877   5
  -2  -7   2 227.583 10.8516   7
  -2  -7   2 219.482 11.3427   8
  -2  -7   2 241.872 10.2719   3
  -2  -7   2 239.527 10.9746   6
   1   7  -2 10.3638 3.86517   8
   1   7  -2 9.24119 4.18831   8
   1   7  -2 10.1117 2.24033   4
   1   7  -2 9.39269 2.84130   3
   1   7  -2 8.46428 4.21533   2
   1   7  -2 8.68130 3.90427   7
  -1  -7   2 10.1093 3.25336   7
  -1  -7   2 11.6531 3.65119   2
  -1  -7   2 7.84807 2.58543   6
  -1  -7   2 10.9234 3.18861   5
  -1  -7   2 14.8534 3.38915   3
  -1  -7   2 14.1630 3.56260   6
  -1  -7   2 11.1804 4.15119   8
   0   7  -2 633.981 16.0576   4
   0   7  -2 597.204 18.4033   7
   0   7  -2 609.598 19.0962   2
   0   7  -2 621.622 18.3444   5
   0   7  -2 622.583 20.1393   8
   0   7  -2 599.070 17.7340   3
   0   7  -2 618.944 19.7948   8
   0  -7   2 607.991 20.2280   8
   0  -7   2 610.015 19.5264   8
   0  -7   2 614.754 18.3783   7
   0  -7   2 607.888 18.3023   3
   0  -7   2 596.633 17.1581   5
   0  -7   2 605.449 16.1897   6
   0  -7   2 604.059 16.7106   4
   0  -7   2 596.429 15.2874   6
  -1   7  -2 103.232 8.36127   7
  -1   7  -2 101.839 8.52422   8
  -1   7  -2 106.847 7.41130   5
  -1   7  -2 102.996 7.56310   3
  -1   7  -2 118.561 7.66826   4
  -1   7  -2 109.744 9.28708   8
  -1   7  -2 88.7220 8.23359   2
   1  -7   2 120.108 8.21787   7
   1  -7   2 115.832 5.51758   6
   1  -7   2 102.550 4.56365   6
   1  -7   2 108.035 7.21109   4
   1  -7   2 95.3782 8.47564   8
   1  -7   2 105.183 7.61949   2
   1  -7   2 101.805 8.00648   8
   1  -7   2 106.162 6.58282   5
   1  -7   2 97.9522 8.41962   3
  -2   7  -2 37.6582 7.00072   7
  -2   7  -2 37.5868 5.68609   5
  -2   7  -2 32.9284 5.61977   2
  -2   7  -2 49.7804 6.80489   4
  -2   7  -2 38.2240 5.77855   8
  -2   7  -2 36.0910 5.99342   3
  -2   7  -2 45.4004 7.41787   8
   2  -7   2 39.7586 5.92573   4
   2  -7   2 33.4083 5.17278   5
   2  -7   2 39.2085 6.43975   7
   2  -7   2 43.3329 3.06774   6
   2  -7   2 42.9395 6.42183   8
   2  -7   2 51.4524 6.93938   8
   2  -7   2 34.3605 6.24508   2
   2  -7   2 37.3747 6.99817   3
  -3   7  -2 3.82550 3.23761   3
  -3   7  -2 0.81648 4.01358   7
  -3   7  -2 2.05650 3.99318   8
  -3   7  -2 3.98948 4.66476   2
  -3   7  -2 4.30794 4.01685   8
  -3   7  -2 4.54279 4.09487   4
   3  -7   2 0.29617 3.28989   8
   3  -7   2 8.27213 3.78503   4
   3  -7   2 2.29641 3.43082   2
   3  -7   2 6.02865 3.29321   5
   3  -7   2 2.78835 3.84363   3
   3  -7   2 5.65568 3.63953   7
   3  -7   2 1.58960 2.82023   8
  -4   7  -2 113.161 8.06282   5
  -4   7  -2 96.0387 10.1337   8
  -4   7  -2 106.427 9.22877   3
   4  -7   2 99.5393 10.2649   2
   4  -7   2 97.9843 9.34198   8
   4  -7   2 95.1269 10.1202   7
   4  -7   2 93.1033 8.29322   5
   4  -7   2 83.6592 9.68984   4
   4  -7   2 111.110 8.81465   8
  -5   7  -2 690.288 36.2545   3
  -5   7  -2 834.691 24.0090   8
  -5   7  -2 858.861 22.9622   5
   5  -7   2 865.672 28.9919   2
   5  -7   2 833.856 23.5386   5
   5  -7   2 797.072 30.6707   8
   5  -7   2 855.205 25.0812   8
   5  -7   2 883.406 28.7173   7
  -6   7  -2 435.748 20.3750   3
  -6   7  -2 452.641 17.2740   8
  -6   7  -2 461.786 16.4565   5
   6  -7   2 449.756 21.7310   2
   6  -7   2 415.353 17.4655   8
   6  -7   2 401.127 17.7491   5
   6  -7   2 441.929 17.9603   8
  -7   7  -2 95.6132 13.8820   3
  -7   7  -2 85.9906 14.7340   4
   7  -7   2 87.8443 15.7515   7
   7  -7   2 106.572 11.1624   8
   7  -7   2 106.555 16.0828   2
   8   6  -2 447.195 17.2170   8
   8   6  -2 482.025 26.6074   5
   8   6  -2 450.145 17.7146   8
   8   6  -2 531.598 21.1836   3
  -8  -6   2 521.104 24.9053   7
  -8  -6   2 540.536 25.0459   2
  -8  -6   2 525.050 25.4191   6
   7   6  -2 287.054 15.5129   3
   7   6  -2 305.997 13.9716   8
   7   6  -2 340.530 20.6887   5
   7   6  -2 323.219 14.4278   8
  -7  -6   2 266.737 16.6858   3
  -7  -6   2 272.264 22.8352   7
  -7  -6   2 304.441 17.6840   2
  -7  -6   2 311.533 11.8581   4
  -7  -6   2 325.648 19.0812   6
   6   6  -2 94.0122 9.24615   3
   6   6  -2 70.3107 13.0132   8
   6   6  -2 114.226 13.2768   5
   6   6  -2 105.516 9.12847   8
  -6  -6   2 73.1782 10.4083   3
  -6  -6   2 98.7764 6.44986   4
  -6  -6   2 79.0383 8.13980   8
  -6  -6   2 88.8823 11.0509   7
  -6  -6   2 75.7112 6.74896   4
  -6  -6   2 93.2120 11.5945   2
   5   6  -2 14.7460 4.12096   3
   5   6  -2 22.6040 6.73746   2
   5   6  -2 31.4972 7.07920   8
   5   6  -2 23.6030 4.90996   8
   5   6  -2 18.1551 7.56269   7
  -5  -6   2 15.3062 4.29932   3
  -5  -6   2 16.4170 5.43748   2
  -5  -6   2 23.1188 4.98285   8
  -5  -6   2 22.8675 3.58591   4
   4   6  -2 31.4912 6.39321   8
   4   6  -2 21.9263 4.06903   3
   4   6  -2 38.7339 7.80938   5
   4   6  -2 15.3041 5.69396   2
   4   6  -2 26.4515 5.33651   7
   4   6  -2 28.8190 6.22512   8
  -4  -6   2 36.9442 6.26952   3
  -4  -6   2 27.0630 5.11701   8
  -4  -6   2 22.6461 4.89324   5
  -4  -6   2 20.5946 5.86470   6
  -4  -6   2 31.8001 5.29320   2
  -4  -6   2 41.0770 7.06947   6
  -4  -6   2 26.0793 4.75682   7
  -4  -6   2 31.0890 6.80310   8
   3   6  -2 25.0793 5.28858   7
   3   6  -2 33.1901 6.94054   2
   3   6  -2 27.7306 4.64906   8
   3   6  -2 21.3759 4.49659   5
   3   6  -2 32.8872 5.08185   3
  -3  -6   2 31.5723 5.79170   7
  -3  -6   2 29.0622 5.60630   2
  -3  -6   2 39.7116 6.85052   6
  -3  -6   2 29.0474 5.35588   3
  -3  -6   2 33.7000 6.44989   8
  -3  -6   2 20.2916 4.28263   5
  -3  -6   2 31.6040 6.35287   8
  -3  -6   2 29.7874 5.79282   6
   2   6  -2 643.536 17.2759   3
   2   6  -2 669.114 12.6135   4
   2   6  -2 587.096 18.7716   7
   2   6  -2 609.404 19.0505   2
   2   6  -2 628.836 19.1277   8
   2   6  -2 642.289 19.4167   8
   2   6  -2 652.798 19.7868   5
  -2  -6   2 630.016 18.3267   7
  -2  -6   2 616.620 18.5612   8
  -2  -6   2 627.049 18.4160   2
  -2  -6   2 618.058 18.6024   6
  -2  -6   2 641.255 16.8927   3
  -2  -6   2 621.599 12.8629   4
  -2  -6   2 636.763 19.4908   8
  -2  -6   2 613.595 18.4950   5
   1   6  -2 726.081 15.8931   4
   1   6  -2 739.531 20.6960   2
   1   6  -2 721.504 20.4570   7
   1   6  -2 745.839 19.2607   3
   1   6  -2 759.158 21.4151   8
   1   6  -2 741.512 21.4471   8
   1   6  -2 730.786 20.6654   5
  -1  -6   2 736.306 19.3548   6
  -1  -6   2 726.052 20.2487   2
  -1  -6   2 737.627 19.6850   5
  -1  -6   2 735.806 16.7423   4
  -1  -6   2 740.411 20.1026   7
  -1  -6   2 764.537 21.9238   8
  -1  -6   2 732.603 20.7327   8
  -1  -6   2 752.052 19.2297   3
   0   6  -2 22.5607 5.09083   7
   0   6  -2 25.9783 4.10473   3
   0   6  -2 26.3738 4.64820   5
   0   6  -2 23.6884 5.23050   8
   0   6  -2 26.5883 5.61388   8
   0   6  -2 21.4625 4.08212   2
   0  -6   2 23.5710 4.83039   3
   0  -6   2 25.6305 3.40577   6
   0  -6   2 24.2960 4.05275   5
   0  -6   2 23.7203 3.83744   4
   0  -6   2 24.4950 5.14304   8
   0  -6   2 20.9927 4.69806   7
   0  -6   2 25.3209 4.39802   8
   0  -6   2 29.0535 4.70595   2
  -1   6  -2 225.830 10.8094   8
  -1   6  -2 232.102 11.0664   8
  -1   6  -2 228.164 9.79556   3
  -1   6  -2 239.929 9.35737   4
  -1   6  -2 237.302 9.46974   5
  -1   6  -2 246.355 10.2692   7
  -1   6  -2 235.714 10.6061   2
   1  -6   2 223.080 9.94295   7
   1  -6   2 238.638 9.75838   4
   1  -6   2 227.857 6.69572   6
   1  -6   2 229.877 10.7175   8
   1  -6   2 238.416 10.3497   2
   1  -6   2 241.771 8.74744   5
   1  -6   2 234.811 10.5818   3
   1  -6   2 234.101 11.0347   8
  -2   6  -2 15.4302 3.76227   8
  -2   6  -2 17.0161 3.88930   7
  -2   6  -2 16.7373 3.12067   6
  -2   6  -2 18.8043 4.38378   3
  -2   6  -2 15.3101 3.06654   5
  -2   6  -2 14.9055 3.85151   8
  -2   6  -2 15.6374 3.96917   2
  -2   6  -2 17.7707 3.75402   4
   2  -6   2 13.1513 3.49329   2
   2  -6   2 14.4260 3.69430   8
   2  -6   2 14.9798 3.69802   8
   2  -6   2 17.3225 3.49346   4
   2  -6   2 18.9849 3.01650   5
   2  -6   2 18.0999 4.15768   3
   2  -6   2 15.1872 2.26353   6
   2  -6   2 14.3522 3.55294   7
  -3   6  -2 10.6191 2.92096   5
  -3   6  -2 12.0231 4.34116   2
  -3   6  -2 12.4829 3.90039   7
  -3   6  -2 14.1304 4.19985   4
  -3   6  -2 11.1606 4.01100   8
  -3   6  -2 16.2488 3.56092   3
  -3   6  -2 7.21299 3.66247   8
   3  -6   2 6.73503 3.27205   8
   3  -6   2 18.1419 4.14755   2
   3  -6   2 10.1787 3.95349   4
   3  -6   2 14.0067 4.12772   3
   3  -6   2 12.6755 3.03556   5
   3  -6   2 12.3988 3.87381   7
  -4   6  -2 427.251 15.3852   8
  -4   6  -2 426.504 13.6127   5
  -4   6  -2 443.909 16.6156   7
  -4   6  -2 426.313 17.3465   2
  -4   6  -2 437.405 17.0313   3
   4  -6   2 437.939 14.1941   5
   4  -6   2 455.984 18.4022   4
   4  -6   2 457.658 18.0416   7
   4  -6   2 432.763 15.6271   8
   4  -6   2 436.485 18.0293   2
   4  -6   2 429.782 16.3335   8
  -5   6  -2 456.531 15.9673   8
  -5   6  -2 468.024 14.9998   5
  -5   6  -2 458.750 18.9592   3
   5  -6   2 475.560 20.2277   2
   5  -6   2 458.394 15.7721   5
   5  -6   2 478.173 17.3479   8
   5  -6   2 481.300 16.6836   8
   5  -6   2 488.886 20.1209   7
  -6   6  -2 180.679 13.3368   3
  -6   6  -2 185.759 7.83591   6
  -6   6  -2 186.603 7.33322   6
  -6   6  -2 183.345 10.7886   5
  -6   6  -2 183.123 14.4173   4
  -6   6  -2 178.529 10.8020   8
   6  -6   2 162.472 10.8430   8
   6  -6   2 154.370 14.7004   2
   6  -6   2 191.253 14.5525   7
   6  -6   2 173.349 10.9169   8
  -7   6  -2 74.7440 10.1837   5
  -7   6  -2 82.9973 12.9242   3
  -7   6  -2 49.5785 9.87401   4
   7  -6   2 71.1900 9.63984   8
   7  -6   2 82.4289 14.2575   2
   7  -6   2 96.6285 14.5724   7
   8   5  -2 611.261 26.9770   5
   8   5  -2 541.045 16.7419   8
   8   5  -2 572.178 17.2817   8
   8   5  -2 561.676 22.4961   3
  -8  -5   2 604.021 25.6759   7
  -8  -5   2 563.399 25.6563   6
  -8  -5   2 561.481 19.3041   4
  -8  -5   2 581.879 25.8278   2
   7   5  -2 942.403 32.4477   5
   7   5  -2 929.824 23.8645   8
   7   5  -2 900.959 27.5968   3
   7   5  -2 888.359 23.3671   8
  -7  -5   2 915.579 29.8987   7
  -7  -5   2 916.478 22.9478   4
  -7  -5   2 907.632 23.5622   4
  -7  -5   2 928.141 29.7671   2
  -7  -5   2 796.343 27.0139   3
  -7  -5   2 906.604 30.6924   6
   6   5  -2 195.397 9.96423   8
   6   5  -2 203.031 14.8894   5
   6   5  -2 201.796 11.4299   3
   6   5  -2 186.192 9.86654   8
  -6  -5   2 161.066 9.25257   4
  -6  -5   2 169.960 13.2877   2
  -6  -5   2 185.842 12.6668   3
  -6  -5   2 181.143 8.55570   4
  -6  -5   2 204.909 13.4606   7
  -6  -5   2 205.716 14.0412   6
   5   5  -2 30.5109 4.62614   3
   5   5  -2 50.6966 10.6806   7
   5   5  -2 38.1091 8.51007   5
   5   5  -2 41.1098 5.93039   8
   5   5  -2 30.2648 6.92969   8
  -5  -5   2 38.3648 6.32817   8
  -5  -5   2 27.2269 5.57422   6
  -5  -5   2 37.5234 4.51216   4
  -5  -5   2 46.9490 8.02682   7
  -5  -5   2 44.1654 4.82506   4
  -5  -5   2 37.2967 7.14476   3
   4   5  -2 213.964 9.90916   3
   4   5  -2 210.871 12.1136   5
   4   5  -2 220.622 12.2038   2
   4   5  -2 201.724 9.94967   8
   4   5  -2 212.014 9.84484   8
   4   5  -2 215.327 11.8396   7
  -4  -5   2 207.169 5.87147   4
  -4  -5   2 237.305 5.73467   4
  -4  -5   2 228.701 10.9519   7
  -4  -5   2 235.116 10.0996   8
  -4  -5   2 208.972 9.36957   8
  -4  -5   2 217.234 10.7738   2
  -4  -5   2 220.774 11.2825   6
  -4  -5   2 216.953 12.0805   6
  -4  -5   2 212.530 11.4207   5
  -4  -5   2 227.476 9.74026   3
   3   5  -2 273.388 11.8525   2
   3   5  -2 278.876 10.3660   3
   3   5  -2 275.697 11.1204   8
   3   5  -2 277.539 12.2041   7
   3   5  -2 272.907 11.0414   8
   3   5  -2 273.015 12.5469   5
  -3  -5   2 283.565 11.1313   8
  -3  -5   2 282.802 11.3623   7
  -3  -5   2 263.410 10.7603   8
  -3  -5   2 254.279 11.3822   5
  -3  -5   2 277.324 9.90556   3
  -3  -5   2 252.384 11.9402   6
  -3  -5   2 262.273 11.4879   6
  -3  -5   2 264.152 10.9987   2
   2   5  -2 1094.60 26.6361   2
   2   5  -2 1088.38 27.3997   5
   2   5  -2 1078.57 26.4100   8
   2   5  -2 1054.09 26.4620   7
   2   5  -2 1084.04 24.9048   3
  -2  -5   2 1081.56 26.4783   6
  -2  -5   2 1067.75 25.9295   8
  -2  -5   2 1064.54 26.3657   5
  -2  -5   2 1073.73 25.8165   7
  -2  -5   2 1092.06 24.4783   3
  -2  -5   2 1076.86 25.8696   2
  -2  -5   2 1102.62 26.7828   8
   1   5  -2 1395.51 31.9333   5
   1   5  -2 1404.78 26.9658   4
   1   5  -2 1391.63 31.6318   2
   1   5  -2 1420.32 30.4896   3
   1   5  -2 1427.30 32.6352   8
   1   5  -2 1428.27 31.7222   7
   1   5  -2 1454.21 32.4868   8
  -1  -5   2 1397.63 31.2316   2
  -1  -5   2 1427.44 32.8850   8
  -1  -5   2 1401.48 30.9582   5
  -1  -5   2 1365.65 30.9516   7
  -1  -5   2 1406.97 32.0779   8
  -1  -5   2 1372.07 27.4867   4
  -1  -5   2 1425.84 30.4465   3
   0   5  -2 6.12588 2.31564   5
   0   5  -2 3.55752 1.73763   3
   0   5  -2 3.74015 2.70154   2
   0   5  -2 4.44205 2.44901   7
   0   5  -2 1.06812 2.13673   6
   0   5  -2 4.34366 1.71313   4
   0   5  -2 3.11487 2.47932   8
   0   5  -2 10.4430 2.97205   8
   0  -5   2 1.51818 1.43210   6
   0  -5   2 4.14821 2.57145   8
   0  -5   2 8.10719 2.35307   3
   0  -5   2 4.86090 1.91958   5
   0  -5   2 3.19440 1.89930   4
   0  -5   2 4.05160 2.54210   8
   0  -5   2 5.01107 2.23155   7
   0  -5   2 1.69084 2.02481   2
  -1   5  -2 12.6403 3.07601   2
  -1   5  -2 10.1733 3.24380   8
  -1   5  -2 13.7694 3.34421   8
  -1   5  -2 14.9790 3.15769   6
  -1   5  -2 11.0777 2.74752   3
  -1   5  -2 11.7681 2.73798   7
  -1   5  -2 16.3926 3.28643   5
   1  -5   2 11.8330 2.87734   7
   1  -5   2 12.1722 3.04429   8
   1  -5   2 10.7081 2.42425   4
   1  -5   2 13.9657 3.04689   8
   1  -5   2 12.2864 2.23575   5
   1  -5   2 12.3674 2.95455   2
   1  -5   2 13.1772 3.01518   3
   1  -5   2 11.5730 2.26097   6
  -2   5  -2 620.997 17.9393   8
  -2   5  -2 605.633 12.8928   6
  -2   5  -2 622.431 17.8832   3
  -2   5  -2 627.179 15.5554   5
  -2   5  -2 609.760 17.5133   4
  -2   5  -2 596.341 17.5833   2
  -2   5  -2 612.510 17.2928   7
  -2   5  -2 612.021 17.6762   8
   2  -5   2 617.185 18.4243   8
   2  -5   2 623.524 17.9779   7
   2  -5   2 618.521 18.3283   3
   2  -5   2 615.540 15.5581   5
   2  -5   2 597.905 17.9934   4
   2  -5   2 612.526 12.9377   6
   2  -5   2 616.864 18.2505   2
  -3   5  -2 279.541 11.2702   8
  -3   5  -2 290.715 9.63002   5
  -3   5  -2 284.130 12.0559   3
  -3   5  -2 291.158 12.4716   4
  -3   5  -2 287.464 11.2889   8
  -3   5  -2 275.079 12.1789   2
  -3   5  -2 294.205 6.96355   6
  -3   5  -2 298.645 11.8821   7
   3  -5   2 295.702 12.7799   3
   3  -5   2 278.262 12.5419   2
   3  -5   2 289.770 12.7557   4
   3  -5   2 280.640 11.2966   8
   3  -5   2 285.253 11.8951   8
   3  -5   2 298.524 12.6277   7
   3  -5   2 293.211 9.66531   5
   3  -5   2 287.305 7.43393   6
  -4   5  -2 794.881 22.6526   7
  -4   5  -2 792.416 16.4614   6
  -4   5  -2 767.972 23.2234   2
  -4   5  -2 764.800 23.7951   4
  -4   5  -2 792.693 19.3561   5
  -4   5  -2 764.238 20.6520   8
  -4   5  -2 780.548 20.6777   8
  -4   5  -2 800.306 23.7596   3
   4  -5   2 789.015 24.6847   4
   4  -5   2 818.175 24.7912   7
   4  -5   2 766.700 24.0382   3
   4  -5   2 796.045 22.2743   8
   4  -5   2 807.022 17.2095   6
   4  -5   2 800.350 24.9881   2
   4  -5   2 814.301 21.9120   8
   4  -5   2 800.734 20.0385   5
  -5   5  -2 33.5786 5.71756   5
  -5   5  -2 55.7943 7.38690   8
  -5   5  -2 46.5200 5.17085   6
  -5   5  -2 38.3311 7.44745   3
  -5   5  -2 45.1076 9.06992   7
   5  -5   2 35.7840 6.85896   5
   5  -5   2 43.6183 8.23837   2
   5  -5   2 40.3392 8.10927   7
   5  -5   2 48.6141 6.18558   8
   5  -5   2 43.6477 6.31826   8
  -6   5  -2 132.922 8.81817   5
  -6   5  -2 138.696 8.62429   6
  -6   5  -2 160.211 12.1139   5
  -6   5  -2 128.708 8.03137   6
  -6   5  -2 143.203 8.34253   8
  -6   5  -2 150.228 11.7776   3
   6  -5   2 136.499 12.8740   2
   6  -5   2 158.413 13.0027   7
   6  -5   2 146.221 9.44527   8
  -7   5  -2 19.8858 5.13495   6
  -7   5  -2 19.8049 8.32989   5
  -7   5  -2 11.4333 6.12855   3
  -7   5  -2 18.3666 6.97230   4
  -7   5  -2 14.1415 4.92391   5
   7  -5   2 8.85390 4.13536   8
   7  -5   2 10.9227 4.19007   8
   7  -5   2 11.9169 8.29274   7
   7  -5   2 4.11673 7.04083   2
  -8   5  -2 159.008 12.7833   5
  -8   5  -2 114.956 16.1902   3
  -8   5  -2 168.052 16.9500   4
   8  -5   2 118.461 9.89929   8
   8  -5   2 145.174 9.91807   8
   8  -5   2 131.855 17.0846   7
   8  -5   2 170.142 17.7150   2
   8   4  -2 293.501 10.1120   8
  -8  -4   2 284.317 19.0710   6
  -8  -4   2 317.955 15.8207   4
  -8  -4   2 261.949 27.5257   2
  -8  -4   2 329.397 19.8822   7
   7   4  -2 601.188 21.2419   3
   7   4  -2 557.079 15.8820   8
   7   4  -2 584.907 16.1429   8
  -7  -4   2 572.846 18.2918   4
  -7  -4   2 557.081 22.3305   7
  -7  -4   2 580.944 23.2815   6
  -7  -4   2 590.668 22.6219   2
  -7  -4   2 558.186 18.2658   4
   6   4  -2 241.800 9.74906   8
   6   4  -2 261.053 12.5064   3
   6   4  -2 235.710 9.89452   8
   6   4  -2 229.423 14.7628   5
  -6  -4   2 224.291 16.6381   2
  -6  -4   2 235.595 13.5153   2
  -6  -4   2 240.998 10.1182   4
  -6  -4   2 233.771 14.2133   6
  -6  -4   2 251.059 13.6437   7
  -6  -4   2 260.641 17.3402   7
  -6  -4   2 228.926 10.5840   4
  -6  -4   2 226.916 12.6749   3
   5   4  -2 137.537 11.7682   7
   5   4  -2 168.762 11.7249   5
   5   4  -2 152.967 9.20649   3
   5   4  -2 149.699 11.5869   2
   5   4  -2 167.699 7.92171   8
  -5  -4   2 158.061 11.9559   6
  -5  -4   2 162.611 11.1979   5
  -5  -4   2 167.270 10.3568   7
  -5  -4   2 171.348 9.88563   3
  -5  -4   2 156.723 6.51303   8
  -5  -4   2 148.892 7.22460   4
  -5  -4   2 167.471 10.5660   2
  -5  -4   2 156.976 10.6518   6
  -5  -4   2 160.131 6.64347   8
   4   4  -2 470.774 15.0734   3
   4   4  -2 488.212 17.6111   5
   4   4  -2 491.300 17.4235   7
   4   4  -2 486.891 14.4617   8
   4   4  -2 477.531 14.2200   8
   4   4  -2 499.022 17.2994   2
  -4  -4   2 467.128 17.1289   6
  -4  -4   2 504.313 11.5362   4
  -4  -4   2 502.545 14.1695   8
  -4  -4   2 491.501 16.1078   7
  -4  -4   2 488.118 13.4511   8
  -4  -4   2 483.062 16.8827   6
  -4  -4   2 466.579 16.7721   5
  -4  -4   2 497.365 14.9801   3
  -4  -4   2 489.916 15.9984   2
  -4  -4   2 491.287 11.6226   4
   3   4  -2 669.240 17.4249   8
   3   4  -2 640.830 19.5607   5
   3   4  -2 670.484 19.0824   7
   3   4  -2 624.263 17.1679   3
   3   4  -2 671.297 17.7710   8
   3   4  -2 644.560 18.5340   2
  -3  -4   2 644.625 16.8329   8
  -3  -4   2 627.741 18.6897   6
  -3  -4   2 659.598 17.3594   8
  -3  -4   2 615.184 18.9283   6
  -3  -4   2 648.800 16.7697   3
  -3  -4   2 655.243 17.9135   2
  -3  -4   2 636.881 18.9152   5
  -3  -4   2 653.914 18.0721   7
   2   4  -2 1091.51 25.5784   2
   2   4  -2 1093.13 25.3760   8
   2   4  -2 1105.58 25.8637   7
   2   4  -2 1071.56 26.4172   5
   2   4  -2 1077.89 24.5186   3
  -2  -4   2 1096.31 26.0234   5
  -2  -4   2 1113.82 24.2353   3
  -2  -4   2 1087.66 24.9289   2
  -2  -4   2 1062.34 24.8397   8
  -2  -4   2 1092.41 25.1768   7
  -2  -4   2 1107.38 25.6789   8
   1   4  -2 418.199 12.9717   8
   1   4  -2 414.291 12.5261   2
   1   4  -2 429.739 12.9684   5
   1   4  -2 425.935 8.89130   4
   1   4  -2 432.475 13.2453   8
   1   4  -2 428.517 11.8981   3
   1   4  -2 431.680 12.7253   7
  -1  -4   2 425.999 12.3825   5
  -1  -4   2 423.508 12.4036   2
  -1  -4   2 423.151 13.2032   8
  -1  -4   2 416.955 12.1850   7
   0   4  -2 22.2525 4.10193   2
   0   4  -2 18.0236 3.71183   7
   0   4  -2 21.0076 2.96488   3
   0   4  -2 17.7638 4.01056   8
   0   4  -2 23.6877 3.90300   8
   0   4  -2 23.0957 3.46604   6
   0   4  -2 20.0812 2.60105   4
   0  -4   2 17.9460 3.34206   2
   0  -4   2 19.9705 2.99835   5
   0  -4   2 23.1227 2.97826   4
   0  -4   2 18.8594 2.50045   6
   0  -4   2 17.7325 3.19848   3
   0  -4   2 15.7623 3.46992   7
   0  -4   2 24.1870 3.68528   8
   0  -4   2 20.9086 3.95023   8
  -1   4  -2 23.2111 4.33685   4
  -1   4  -2 21.9457 3.90982   8
  -1   4  -2 18.6198 3.78165   2
  -1   4  -2 17.5848 3.75145   7
  -1   4  -2 22.6497 3.08913   5
  -1   4  -2 24.2781 2.64168   6
  -1   4  -2 23.5060 3.38784   3
   1  -4   2 19.5374 3.46173   4
   1  -4   2 26.7008 3.91795   2
   1  -4   2 27.9279 3.74844   7
   1  -4   2 21.0692 3.76020   8
   1  -4   2 23.5950 2.22499   6
   1  -4   2 21.2535 3.57910   3
   1  -4   2 28.9163 4.06707   8
   1  -4   2 23.0735 2.60800   5
  -2   4  -2 384.650 12.4292   8
  -2   4  -2 377.071 12.4305   3
  -2   4  -2 385.407 12.6732   4
  -2   4  -2 382.765 12.2098   7
  -2   4  -2 375.071 8.61877   6
  -2   4  -2 375.819 12.2192   8
  -2   4  -2 380.196 12.4022   2
  -2   4  -2 380.465 10.1813   5
   2  -4   2 365.207 12.5061   7
   2  -4   2 382.921 12.7090   8
   2  -4   2 389.036 10.1077   5
   2  -4   2 379.339 8.97516   6
   2  -4   2 381.349 12.7882   3
   2  -4   2 358.780 12.6423   2
   2  -4   2 372.386 12.7297   4
  -3   4  -2 970.337 23.3517   8
  -3   4  -2 979.055 19.6382   6
  -3   4  -2 997.555 25.2589   3
  -3   4  -2 972.477 23.2169   8
  -3   4  -2 960.259 24.8837   2
  -3   4  -2 980.498 25.5083   4
  -3   4  -2 956.528 24.2449   7
   3  -4   2 955.194 25.9408   2
   3  -4   2 972.925 24.2701   8
   3  -4   2 1010.60 21.6955   5
   3  -4   2 985.506 20.4354   6
   3  -4   2 1014.38 23.8769   8
   3  -4   2 981.643 26.0072   4
   3  -4   2 977.549 25.5837   7
   3  -4   2 969.281 25.4075   3
  -4   4  -2 278.487 10.2321   8
  -4   4  -2 290.452 12.5405   7
  -4   4  -2 286.075 10.1418   8
  -4   4  -2 290.488 9.38984   5
  -4   4  -2 299.276 12.5559   3
  -4   4  -2 294.406 12.8833   2
  -4   4  -2 285.141 8.54623   6
  -4   4  -2 290.633 13.6100   4
   4  -4   2 292.783 10.7795   8
   4  -4   2 268.520 9.69272   5
   4  -4   2 297.964 13.2394   3
   4  -4   2 284.902 10.9726   8
   4  -4   2 292.437 13.2463   7
   4  -4   2 274.618 13.0854   2
   4  -4   2 293.181 9.12416   6
  -5   4  -2 74.6669 9.65392   2
  -5   4  -2 88.5463 6.76651   6
  -5   4  -2 75.2025 5.97707   5
  -5   4  -2 86.2352 8.86201   4
  -5   4  -2 76.8034 6.31306   8
  -5   4  -2 83.3600 8.00812   3
  -5   4  -2 80.3862 9.04873   7
  -5   4  -2 91.4070 6.42734   8
   5  -4   2 74.4285 9.08871   2
   5  -4   2 96.9859 6.71952   8
   5  -4   2 96.2904 5.77658   6
   5  -4   2 81.3647 6.47470   8
   5  -4   2 98.1872 9.39394   7
  -6   4  -2 13.2834 4.89567   3
  -6   4  -2 12.1039 5.54454   5
  -6   4  -2 21.6277 5.60914   4
  -6   4  -2 17.4834 4.46022   6
  -6   4  -2 11.7614 3.71082   5
   6  -4   2 11.5904 5.30598   2
   6  -4   2 10.7957 3.70362   8
   6  -4   2 11.3798 5.09112   7
  -7   4  -2 129.963 13.4967   5
  -7   4  -2 121.532 9.36095   5
  -7   4  -2 123.701 12.7485   4
  -7   4  -2 109.006 15.3502   3
  -7   4  -2 113.392 11.2350   6
  -7   4  -2 124.989 10.6188   6
   7  -4   2 110.181 8.16600   8
   7  -4   2 111.920 8.22303   8
   7  -4   2 96.3659 13.5548   7
  -8   4  -2 477.880 22.0855   3
  -8   4  -2 410.299 16.9483   5
  -8   4  -2 427.367 18.3161   6
  -8   4  -2 451.011 22.8838   4
   8  -4   2 444.018 14.5360   8
   8  -4   2 456.627 24.3255   2
   8  -4   2 414.480 14.1756   8
   8  -4   2 410.943 22.9702   7
  -8  -3   2 189.784 16.3066   2
  -8  -3   2 186.243 13.9224   4
  -8  -3   2 183.627 16.9236   5
  -8  -3   2 200.830 18.6875   7
  -8  -3   2 199.762 16.3425   6
   7   3  -2 256.556 8.58273   8
   7   3  -2 281.722 14.2157   3
   7   3  -2 262.262 8.86064   8
  -7  -3   2 261.983 13.1340   4
  -7  -3   2 259.485 15.4774   7
  -7  -3   2 242.497 13.1527   4
  -7  -3   2 246.864 15.2144   2
  -7  -3   2 223.700 15.3953   6
   6   3  -2 14.5459 3.09059   8
   6   3  -2 20.6392 5.84168   5
   6   3  -2 11.6252 4.29339   3
   6   3  -2 14.5595 2.73362   8
  -6  -3   2 19.2991 5.17354   2
  -6  -3   2 11.6156 4.99007   3
  -6  -3   2 14.1300 5.03312   7
  -6  -3   2 8.28652 4.61548   6
  -6  -3   2 16.5034 6.94650   2
  -6  -3   2 13.3102 3.99015   4
  -6  -3   2 18.1537 4.58448   4
  -6  -3   2 5.56899 6.06429   7
   5   3  -2 196.338 11.8857   5
   5   3  -2 173.743 9.83239   3
   5   3  -2 199.317 7.85986   8
   5   3  -2 185.198 7.57757   8
  -5  -3   2 187.379 8.40792   4
  -5  -3   2 172.659 11.0851   5
  -5  -3   2 187.609 10.5179   2
  -5  -3   2 193.724 8.41078   4
  -5  -3   2 185.354 10.1297   3
  -5  -3   2 180.968 10.5602   7
  -5  -3   2 189.591 11.0569   6
  -5  -3   2 174.803 12.3608   6
   4   3  -2 34.9947 6.43762   5
   4   3  -2 33.7684 6.62994   7
   4   3  -2 31.6461 4.02785   8
   4   3  -2 37.1446 4.90723   3
   4   3  -2 23.9337 4.80839   2
  -4  -3   2 23.5057 5.06950   3
  -4  -3   2 19.6334 3.91171   2
  -4  -3   2 27.6490 3.90498   4
  -4  -3   2 23.4821 3.78094   8
  -4  -3   2 32.0877 5.33787   7
  -4  -3   2 27.3236 6.00845   6
  -4  -3   2 30.4045 5.75973   5
  -4  -3   2 28.3425 3.97113   4
  -4  -3   2 26.2166 4.55489   6
  -4  -3   2 27.4787 3.65558   8
   3   3  -2 1320.45 28.4882   8
   3   3  -2 1339.23 30.2384   2
   3   3  -2 1316.82 28.1187   8
   3   3  -2 1267.07 29.2718   3
   3   3  -2 1311.98 31.3955   5
   3   3  -2 1338.36 30.4880   7
  -3  -3   2 1298.21 30.8521   5
  -3  -3   2 1295.69 30.8286   6
  -3  -3   2 1272.63 30.4793   6
  -3  -3   2 1308.10 29.3159   2
  -3  -3   2 1308.24 29.5277   7
  -3  -3   2 1333.66 25.4223   4
  -3  -3   2 1301.96 27.4349   8
  -3  -3   2 1375.93 28.0906   8
  -3  -3   2 1339.47 28.9852   3
  -3  -3   2 1289.69 25.2227   4
   2   3  -2 361.580 13.6499   7
   2   3  -2 394.845 11.4822   3
   2   3  -2 411.642 11.7399   8
   2   3  -2 387.495 11.3567   8
   2   3  -2 401.872 11.9231   2
   2   3  -2 400.876 12.6528   6
   2   3  -2 397.638 12.8390   5
  -2  -3   2 390.954 11.4901   7
  -2  -3   2 385.456 11.6477   3
  -2  -3   2 398.240 11.2982   8
  -2  -3   2 400.950 12.5599   5
  -2  -3   2 399.921 11.6244   8
  -2  -3   2 356.208 12.4851   2
   1   3  -2 747.160 17.8963   8
   1   3  -2 725.477 17.5774   6
   1   3  -2 743.653 17.3825   2
   1   3  -2 739.311 17.4542   7
   1   3  -2 743.372 17.1996   3
  -1  -3   2 739.560 18.2175   8
  -1  -3   2 748.721 17.2904   2
  -1  -3   2 741.580 17.7736   5
  -1  -3   2 745.508 17.0632   3
  -1  -3   2 739.380 17.6896   8
   0   3  -2 10.4645 2.31632   2
   0   3  -2 12.2378 2.70929   5
   0   3  -2 9.47814 2.13543   8
   0   3  -2 8.24751 1.72637   6
   0   3  -2 14.3871 2.68442   3
   0   3  -2 10.6671 2.22411   7
   0  -3   2 9.05974 2.08077   2
   0  -3   2 12.4034 2.59035   3
   0  -3   2 8.20243 2.25994   7
   0  -3   2 10.8395 2.34291   8
   0  -3   2 12.5720 2.45321   5
   0  -3   2 9.43068 2.19577   8
  -1   3  -2 600.824 15.4697   8
  -1   3  -2 581.171 13.2068   5
  -1   3  -2 599.345 14.7183   4
  -1   3  -2 580.729 12.5342   6
  -1   3  -2 599.861 15.2298   8
  -1   3  -2 586.873 14.8765   3
   1  -3   2 574.013 12.4695   6
   1  -3   2 603.063 15.6872   8
   1  -3   2 584.503 15.1657   2
   1  -3   2 591.733 12.9436   5
  -2   3  -2 803.693 19.3856   7
  -2   3  -2 790.834 16.7531   5
  -2   3  -2 803.795 19.0404   8
  -2   3  -2 801.349 19.7190   3
  -2   3  -2 785.813 16.2073   6
  -2   3  -2 819.319 20.1249   4
  -2   3  -2 804.934 19.8678   2
  -2   3  -2 837.247 19.4047   8
   2  -3   2 781.960 20.0522   7
   2  -3   2 803.845 16.7399   6
   2  -3   2 796.589 16.7404   5
   2  -3   2 766.401 20.2517   2
   2  -3   2 794.069 19.5733   8
   2  -3   2 823.283 20.0886   3
  -3   3  -2 862.174 19.9639   8
  -3   3  -2 837.049 18.0077   6
  -3   3  -2 860.795 21.9702   3
  -3   3  -2 850.559 22.1350   2
  -3   3  -2 856.786 22.5653   4
  -3   3  -2 844.271 18.1888   5
  -3   3  -2 859.386 21.7282   7
  -3   3  -2 837.433 19.7201   8
   3  -3   2 827.629 22.8929   2
   3  -3   2 862.911 18.7965   6
   3  -3   2 883.468 20.4552   8
   3  -3   2 854.817 22.1756   3
   3  -3   2 817.695 22.6422   7
   3  -3   2 821.501 20.4929   8
   3  -3   2 848.160 18.6442   5
  -4   3  -2 -2.2269 3.26681   4
  -4   3  -2 -0.6234 2.44339   8
  -4   3  -2 1.83436 3.62691   2
  -4   3  -2 -0.1292 2.13682   6
  -4   3  -2 1.51951 2.81130   4
  -4   3  -2 -2.9758 3.03607   7
  -4   3  -2 -2.4204 1.66470   5
  -4   3  -2 -0.2604 1.94316   8
  -4   3  -2 2.72052 2.52393   3
   4  -3   2 0.79749 2.92732   2
   4  -3   2 -0.4646 2.60244   7
   4  -3   2 -3.3137 2.88211   3
   4  -3   2 2.45623 1.95624   8
   4  -3   2 2.61007 1.83429   8
  -5   3  -2 103.004 9.43904   7
  -5   3  -2 113.728 6.55773   5
  -5   3  -2 133.152 5.53726   8
  -5   3  -2 110.295 10.5763   2
  -5   3  -2 132.727 8.46885   5
  -5   3  -2 110.224 5.25438   8
  -5   3  -2 125.957 8.68458   3
  -5   3  -2 125.953 7.85832   6
  -5   3  -2 112.621 9.07155   4
  -5   3  -2 90.5307 10.0899   4
   5  -3   2 126.707 9.89486   2
   5  -3   2 114.565 6.78060   6
   5  -3   2 111.202 6.60635   8
   5  -3   2 112.091 6.57073   8
   5  -3   2 125.407 9.90306   7
  -6   3  -2 9.98965 4.81029   6
  -6   3  -2 2.33891 3.83297   3
  -6   3  -2 5.52728 4.71495   5
  -6   3  -2 2.46229 4.38297   4
  -6   3  -2 6.76314 3.37646   5
   6  -3   2 -0.2854 4.35545   7
   6  -3   2 3.44241 2.82555   8
   6  -3   2 7.11838 2.63823   8
   6  -3   2 -4.8701 4.51229   2
  -7   3  -2 277.291 16.3801   4
  -7   3  -2 287.936 15.8357   3
  -7   3  -2 263.809 15.2992   5
  -7   3  -2 264.419 14.1640   6
  -7   3  -2 272.229 15.0576   6
  -7   3  -2 291.260 12.7837   5
   7  -3   2 294.618 17.8623   7
   7  -3   2 294.300 17.7222   2
   7  -3   2 265.272 10.9638   8
   7  -3   2 295.075 10.4854   8
  -8   3  -2 243.458 17.3874   4
  -8   3  -2 208.977 16.3658   3
  -8   3  -2 188.335 12.9827   5
  -8   3  -2 188.920 14.2915   6
   8  -3   2 212.148 17.4825   2
   8  -3   2 210.890 8.78294   8
   8  -3   2 198.412 8.74085   8
   8  -3   2 219.094 17.1344   7
  -8  -2   2 37.5797 8.81904   2
  -8  -2   2 34.6908 8.76798   7
  -8  -2   2 34.8276 7.68762   3
  -8  -2   2 35.2186 7.80048   4
  -8  -2   2 37.0069 7.93870   5
  -8  -2   2 39.2990 7.90919   6
  -7  -2   2 -3.2679 4.97963   6
  -7  -2   2 5.99615 5.55565   4
  -7  -2   2 2.50956 5.00992   7
  -7  -2   2 2.53212 5.36968   5
  -7  -2   2 4.96789 4.95841   4
  -7  -2   2 0.85211 5.32268   2
  -7  -2   2 12.3973 8.43351   2
   6   2  -2 286.243 13.4784   3
   6   2  -2 272.189 8.07483   8
  -6  -2   2 260.846 11.6751   4
  -6  -2   2 244.740 15.9345   7
  -6  -2   2 254.203 13.2692   7
  -6  -2   2 283.851 14.0496   6
  -6  -2   2 287.242 14.0595   3
  -6  -2   2 269.872 12.2733   4
  -6  -2   2 290.698 13.8386   2
  -6  -2   2 284.571 15.7957   2
   5   2  -2 513.157 18.5819   5
   5   2  -2 526.351 12.9122   8
   5   2  -2 513.011 17.4843   3
   5   2  -2 525.665 12.9376   8
  -5  -2   2 533.263 18.8313   2
  -5  -2   2 537.767 17.4974   3
  -5  -2   2 517.981 15.2572   4
  -5  -2   2 513.186 18.8371   7
  -5  -2   2 527.527 15.4035   4
  -5  -2   2 537.232 19.3073   6
  -5  -2   2 517.475 17.9223   6
  -5  -2   2 529.266 17.5119   2
  -5  -2   2 523.860 17.4177   7
  -5  -2   2 521.500 18.7580   5
   4   2  -2 830.981 18.4187   8
   4   2  -2 839.141 22.2925   3
   4   2  -2 820.007 23.2523   5
  -4  -2   2 842.928 22.0891   7
  -4  -2   2 847.058 21.9026   2
  -4  -2   2 811.743 19.4226   4
  -4  -2   2 815.781 23.0295   6
  -4  -2   2 837.879 22.7782   6
  -4  -2   2 841.539 21.7833   3
  -4  -2   2 833.229 23.2649   5
   3   2  -2 438.188 11.2265   8
   3   2  -2 435.634 14.1973   5
   3   2  -2 390.325 14.1010   2
   3   2  -2 421.433 13.1700   3
   3   2  -2 444.196 11.5098   8
   3   2  -2 454.712 13.6248   7
  -3  -2   2 432.357 13.9437   5
  -3  -2   2 449.935 10.9150   8
  -3  -2   2 424.077 12.6511   2
  -3  -2   2 440.999 12.9044   7
  -3  -2   2 426.162 13.5729   6
  -3  -2   2 426.294 10.5496   4
  -3  -2   2 434.551 12.9115   3
  -3  -2   2 431.625 14.0217   6
  -3  -2   2 424.169 10.4225   8
   2   2  -2 88.1500 4.94132   2
   2   2  -2 84.7269 3.01802   4
   2   2  -2 83.9340 5.46160   5
   2   2  -2 86.5077 4.52273   8
   2   2  -2 88.6900 5.20433   7
   2   2  -2 76.4270 5.27628   6
   2   2  -2 84.6040 4.41110   8
  -2  -2   2 84.7682 4.22191   8
  -2  -2   2 92.0013 4.94194   3
  -2  -2   2 77.9202 4.88746   6
  -2  -2   2 83.7002 5.26411   5
  -2  -2   2 86.6792 4.68403   2
  -2  -2   2 85.8847 4.93950   7
  -2  -2   2 82.4186 4.46951   8
  -2  -2   2 78.5758 2.87803   4
   1   2  -2 99.0429 4.68395   7
   1   2  -2 105.992 4.93766   3
   1   2  -2 99.6600 4.55035   2
   1   2  -2 107.470 4.98635   8
   1   2  -2 101.970 4.92519   6
   1   2  -2 104.652 5.22052   5
  -1  -2   2 105.239 4.63792   3
  -1  -2   2 94.3725 4.70726   6
  -1  -2   2 99.1814 4.89270   8
  -1  -2   2 100.417 4.59730   7
  -1  -2   2 101.939 4.90358   5
  -1  -2   2 99.9297 4.56676   2
  -1  -2   2 102.112 4.85461   8
   0   2  -2 18.1210 2.72743   7
   0   2  -2 16.7650 2.67720   8
   0   2  -2 18.4541 2.81289   2
   0   2  -2 16.3922 2.46137   5
   0   2  -2 14.7444 2.99335   8
   0   2  -2 18.2443 2.20194   6
   0   2  -2 14.8345 1.92963   4
   0   2  -2 15.5365 2.44144   3
   0  -2   2 13.8420 2.06954   5
   0  -2   2 14.3747 2.65584   8
   0  -2   2 21.1043 2.88871   2
   0  -2   2 16.8722 2.85399   8
   0  -2   2 12.6330 2.20210   3
   0  -2   2 16.7341 2.26997   6
   0  -2   2 16.2722 2.63830   7
  -1   2  -2 107.412 5.09309   2
  -1   2  -2 108.452 5.02147   4
  -1   2  -2 110.276 4.95825   4
  -1   2  -2 112.398 5.19590   8
  -1   2  -2 108.924 3.51727   5
  -1   2  -2 100.775 4.84178   7
  -1   2  -2 100.994 4.93458   8
  -1   2  -2 98.1061 3.67781   6
  -1   2  -2 110.480 4.89111   3
   1  -2   2 96.6012 5.02585   2
   1  -2   2 110.382 3.34479   5
   1  -2   2 103.660 4.97302   7
   1  -2   2 104.766 3.80423   6
   1  -2   2 107.714 4.84866   3
   1  -2   2 101.787 5.09861   8
  -2   2  -2 0.46232 1.88166   4
  -2   2  -2 -1.3249 1.20531   3
  -2   2  -2 -0.0001 1.31777   8
  -2   2  -2 -0.3379 1.45868   4
  -2   2  -2 -0.5768 1.77950   7
  -2   2  -2 3.23349 1.68614   8
  -2   2  -2 0.27153 0.84874   5
  -2   2  -2 -1.4991 1.90618   2
   2  -2   2 0.56955 1.27627   8
   2  -2   2 -0.1496 1.62081   7
   2  -2   2 0.78387 1.13892   6
   2  -2   2 0.01867 1.70922   2
   2  -2   2 1.15856 2.66148   3
   2  -2   2 -0.1553 1.34984   8
  -3   2  -2 63.1208 4.20972   6
  -3   2  -2 63.7094 3.99852   8
  -3   2  -2 69.3067 5.49020   4
  -3   2  -2 65.3807 5.84376   4
  -3   2  -2 65.4925 5.89556   7
  -3   2  -2 63.3787 4.25278   8
  -3   2  -2 61.3525 5.77101   2
  -3   2  -2 69.2511 5.03413   3
  -3   2  -2 67.2648 3.54313   5
   3  -2   2 61.2929 5.55178   2
   3  -2   2 64.4856 4.22214   6
   3  -2   2 59.5343 4.19595   8
   3  -2   2 63.2580 5.85499   7
   3  -2   2 66.6323 5.37927   3
   3  -2   2 66.3899 4.28129   8
  -4   2  -2 48.9029 5.86050   4
  -4   2  -2 53.1229 6.92279   4
  -4   2  -2 63.0071 5.54872   3
  -4   2  -2 53.2872 4.98092   5
  -4   2  -2 55.2993 5.28974   6
  -4   2  -2 57.5188 3.79143   8
  -4   2  -2 54.2460 3.86140   8
  -4   2  -2 50.1199 6.81506   7
  -4   2  -2 58.2672 7.07824   2
   4  -2   2 40.0945 6.17597   2
   4  -2   2 50.3969 6.39074   7
   4  -2   2 60.7328 4.50611   8
   4  -2   2 56.4510 4.91461   6
   4  -2   2 55.4957 4.26680   8
   4  -2   2 53.4960 5.67784   3
  -5   2  -2 24.8877 4.20876   5
  -5   2  -2 29.8360 6.01622   4
  -5   2  -2 42.6517 8.36831   2
  -5   2  -2 31.0634 6.15320   4
  -5   2  -2 29.1414 4.54519   5
  -5   2  -2 36.4100 5.63932   3
  -5   2  -2 34.3298 6.24276   6
   5  -2   2 20.6620 4.08925   8
   5  -2   2 15.8486 4.62566   2
   5  -2   2 27.9036 3.82665   8
   5  -2   2 23.1700 3.98503   6
   5  -2   2 21.0925 4.70978   7
  -6   2  -2 349.050 14.9871   3
  -6   2  -2 344.586 14.3378   6
  -6   2  -2 341.048 13.9108   5
  -6   2  -2 336.297 12.2202   5
  -6   2  -2 323.054 16.7966   7
  -6   2  -2 341.669 15.4904   4
  -6   2  -2 332.115 16.7334   3
   6  -2   2 339.253 16.6813   2
   6  -2   2 339.283 16.8958   7
   6  -2   2 313.312 12.8386   6
   6  -2   2 358.080 10.7949   8
  -7   2  -2 292.156 15.7620   3
  -7   2  -2 294.062 15.8519   6
  -7   2  -2 268.336 14.8995   5
  -7   2  -2 285.747 12.6420   5
  -7   2  -2 270.784 15.9709   4
   7  -2   2 311.841 17.6012   7
   7  -2   2 294.698 9.70249   8
   7  -2   2 308.065 9.69391   8
   7  -2   2 295.521 17.2330   2
  -8   2  -2 212.175 13.0242   5
  -8   2  -2 174.693 16.0673   4
  -8   2  -2 183.573 19.0603   3
  -8   2  -2 204.930 19.3913   5
  -8   2  -2 187.500 14.9024   6
  -8  -1   2 52.8860 11.9027   5
  -8  -1   2 66.3811 11.7504   4
  -8  -1   2 41.7519 8.09822   6
  -8  -1   2 48.7376 8.59621   7
  -8  -1   2 34.1714 12.2255   3
  -8  -1   2 70.8280 13.6295   2
  -7  -1   2 38.2301 7.55526   4
  -7  -1   2 34.6068 6.57527   7
  -7  -1   2 55.4713 9.13191   4
  -7  -1   2 35.5803 8.92956   2
  -7  -1   2 35.9297 6.81645   5
  -7  -1   2 38.3166 7.33266   2
  -7  -1   2 30.4774 6.69147   6
  -7  -1   2 63.5946 14.3629   7
   6   1  -2 450.171 17.5060   3
  -6  -1   2 456.798 17.6987   5
  -6  -1   2 429.483 18.4322   2
  -6  -1   2 415.457 18.1340   6
  -6  -1   2 440.920 21.7398   5
  -6  -1   2 442.705 15.9915   4
  -6  -1   2 441.697 17.2857   2
  -6  -1   2 427.262 16.1368   4
  -6  -1   2 441.915 17.1639   7
  -6  -1   2 445.130 17.1335   6
  -6  -1   2 451.992 17.9263   3
  -6  -1   2 483.215 18.9870   7
   5   1  -2 553.543 12.3303   8
   5   1  -2 559.516 12.4617   8
   5   1  -2 544.918 18.2170   3
  -5  -1   2 569.306 19.2098   7
  -5  -1   2 522.070 18.5442   6
  -5  -1   2 548.164 16.3981   4
  -5  -1   2 524.365 17.4522   2
  -5  -1   2 543.495 17.7098   6
  -5  -1   2 555.617 18.5854   2
  -5  -1   2 513.758 17.9013   3
  -5  -1   2 550.604 19.2639   5
  -5  -1   2 550.170 17.8137   7
   4   1  -2 1190.71 27.3493   4
   4   1  -2 1213.36 24.3970   8
   4   1  -2 1165.22 29.2794   3
   4   1  -2 1228.39 24.1706   8
  -4  -1   2 1203.31 28.9702   3
  -4  -1   2 1185.61 28.2129   7
  -4  -1   2 1204.66 29.4693   6
  -4  -1   2 1244.42 26.8981   4
  -4  -1   2 1159.08 28.5880   6
  -4  -1   2 1236.72 29.1218   2
  -4  -1   2 1210.42 28.3270   2
  -4  -1   2 1228.08 29.3682   7
  -4  -1   2 1198.06 29.9870   5
   3   1  -2 7.42700 2.54972   5
   3   1  -2 10.4291 2.20708   8
   3   1  -2 9.26959 1.75415   8
   3   1  -2 10.0404 2.49827   3
   3   1  -2 9.99329 2.07797   4
  -3  -1   2 7.49882 1.30627   8
  -3  -1   2 10.3461 2.88430   2
  -3  -1   2 10.1735 2.06032   4
  -3  -1   2 10.1829 2.40035   6
  -3  -1   2 11.3361 2.60608   2
  -3  -1   2 7.69715 2.40386   3
  -3  -1   2 7.38829 2.74521   5
  -3  -1   2 9.95556 1.76956   8
   2   1  -2 347.346 9.54282   2
   2   1  -2 349.622 10.5958   6
   2   1  -2 349.542 8.66127   4
   2   1  -2 356.707 9.90344   7
   2   1  -2 332.268 10.7626   5
   2   1  -2 345.502 8.90242   8
   2   1  -2 345.914 9.10028   8
  -2  -1   2 350.951 8.96672   8
  -2  -1   2 354.617 10.3412   3
  -2  -1   2 362.557 9.53948   7
  -2  -1   2 352.440 8.40874   4
  -2  -1   2 326.782 11.1867   6
  -2  -1   2 325.718 9.25026   8
  -2  -1   2 347.482 9.29168   2
   1   1  -2 758.018 15.6272   7
   1   1  -2 761.649 15.3326   2
   1   1  -2 746.866 16.2110   8
   1   1  -2 762.844 16.6156   6
   1   1  -2 754.934 16.7823   3
   1   1  -2 758.978 14.5287   4
   1   1  -2 732.861 16.9695   5
  -1  -1   2 749.335 16.6089   3
  -1  -1   2 748.263 16.4471   6
  -1  -1   2 743.433 16.4106   8
  -1  -1   2 730.555 16.9331   5
  -1  -1   2 772.053 15.2180   2
  -1  -1   2 755.379 16.0716   8
  -1  -1   2 742.241 14.4096   4
  -1  -1   2 767.854 15.4855   7
   0   1  -2 1389.94 27.2992   8
   0   1  -2 1371.92 26.4045   5
   0   1  -2 1355.83 26.3368   6
   0   1  -2 1381.86 26.8994   3
   0  -1   2 1381.17 26.2596   2
   0  -1   2 1358.49 27.5656   8
   0  -1   2 1360.71 25.9309   4
   0  -1   2 1394.18 26.3396   7
   0  -1   2 1358.85 26.3231   6
   0  -1   2 1374.45 26.8067   3
  -1   1  -2 1727.46 33.9704   4
  -1   1  -2 1795.11 31.3322   5
  -1   1  -2 1740.08 34.1627   8
  -1   1  -2 1738.68 34.3309   2
  -1   1  -2 1811.85 33.8103   3
  -1   1  -2 1771.11 32.8934   6
  -1   1  -2 1743.76 33.9635   8
  -1   1  -2 1740.51 34.0644   7
   1  -1   2 1782.77 33.7043   3
   1  -1   2 1741.41 33.9438   4
   1  -1   2 1716.71 32.9730   6
   1  -1   2 1672.83 34.1567   8
   1  -1   2 1712.19 34.5437   2
  -2   1  -2 1168.83 22.2146   5
  -2   1  -2 1151.78 22.4595   5
  -2   1  -2 1235.31 25.1466   3
  -2   1  -2 1184.00 24.1752   6
  -2   1  -2 1199.30 26.1677   7
  -2   1  -2 1176.52 26.3951   2
  -2   1  -2 1208.26 24.3848   8
  -2   1  -2 1183.23 24.2024   8
   2  -1   2 1184.91 24.3257   8
   2  -1   2 1230.34 25.2138   3
   2  -1   2 1200.41 24.5677   6
  -3   1  -2 166.939 5.43519   8
  -3   1  -2 165.303 7.97007   4
  -3   1  -2 168.522 6.97155   3
  -3   1  -2 161.585 7.40489   4
  -3   1  -2 160.861 8.08344   2
  -3   1  -2 160.946 5.46417   8
  -3   1  -2 160.075 5.41915   5
  -3   1  -2 157.432 5.65963   5
  -3   1  -2 167.931 6.76253   6
  -3   1  -2 165.210 8.09305   7
   3  -1   2 142.157 7.56030   6
   3  -1   2 157.768 5.80483   8
   3  -1   2 156.282 8.13599   2
   3  -1   2 155.213 8.18953   7
   3  -1   2 165.880 5.83334   8
   3  -1   2 158.266 8.60817   3
  -4   1  -2 25.1610 4.25782   5
  -4   1  -2 26.7571 3.81784   5
  -4   1  -2 23.1961 4.35070   7
  -4   1  -2 23.3907 4.56283   6
  -4   1  -2 38.5969 6.17803   2
  -4   1  -2 24.8825 4.77901   4
  -4   1  -2 30.1467 5.23347   4
  -4   1  -2 32.0012 4.36000   3
  -4   1  -2 33.5836 2.37098   8
  -4   1  -2 28.2350 2.18567   8
   4  -1   2 26.3093 5.18799   7
   4  -1   2 28.0906 4.41862   6
   4  -1   2 35.6112 5.68106   2
   4  -1   2 28.2150 3.46338   8
   4  -1   2 30.9684 3.14695   8
  -5   1  -2 230.414 12.7995   2
  -5   1  -2 256.790 13.1129   4
  -5   1  -2 251.502 13.1212   7
  -5   1  -2 243.259 12.0088   3
  -5   1  -2 245.972 11.5704   4
  -5   1  -2 244.120 9.32917   5
  -5   1  -2 243.738 10.8718   6
  -5   1  -2 253.168 10.2394   5
  -5   1  -2 233.941 10.7066   3
   5  -1   2 245.271 7.85073   8
   5  -1   2 238.946 12.9108   7
   5  -1   2 234.567 7.85608   8
   5  -1   2 243.711 12.8607   2
   5  -1   2 257.959 10.7841   6
  -6   1  -2 274.815 15.5213   7
  -6   1  -2 291.719 16.0604   4
  -6   1  -2 294.222 12.7743   5
  -6   1  -2 284.107 13.5827   6
  -6   1  -2 298.585 13.9764   4
  -6   1  -2 278.099 15.9403   2
  -6   1  -2 285.527 15.4760   3
  -6   1  -2 302.533 11.6172   5
  -6   1  -2 286.140 13.2243   3
   6  -1   2 305.931 8.88799   8
   6  -1   2 291.754 12.6948   6
   6  -1   2 297.787 15.7624   7
   6  -1   2 304.523 15.7648   2
   6  -1   2 286.956 9.01530   8
  -7   1  -2 14.3133 6.49870   6
  -7   1  -2 7.96639 4.55473   5
  -7   1  -2 13.7849 5.08142   3
  -7   1  -2 22.9107 6.91319   4
   7  -1   2 13.1232 5.67356   7
  -8   1  -2 157.504 15.3990   5
  -8   1  -2 180.804 12.3811   5
  -8   1  -2 156.845 15.2843   4
  -8   1  -2 156.097 15.5837   2
  -8   1  -2 167.040 14.9726   6
  -8   1  -2 177.902 14.2907   3
  -9   1  -2 56.1788 9.54153   3
  -9   1  -2 41.7220 10.1764   4
  -9   1  -2 38.7068 10.3373   6
  -9   1  -2 37.8771 11.1729   7
  -9   1  -2 45.0701 10.9042   2
  -8   0   2 8.33161 6.82471   6
  -8   0   2 4.81085 6.04196   4
  -8   0   2 4.21904 6.33368   3
  -8   0   2 7.37944 6.72768   2
  -8   0   2 6.90812 6.90010   7
  -8   0   2 7.92601 6.15063   5
  -7   0   2 60.6609 9.56134   7
  -7   0   2 82.0314 11.0935   3
  -7   0   2 82.7244 10.0329   6
  -7   0   2 104.906 11.0481   2
  -7   0   2 77.6689 9.89824   5
  -7   0   2 64.3938 13.0101   2
  -7   0   2 84.8257 10.0068   4
  -6   0   2 899.579 28.0986   5
  -6   0   2 928.010 27.1335   7
  -6   0   2 900.576 26.3488   7
  -6   0   2 907.195 26.3583   2
  -6   0   2 875.030 26.6651   6
  -6   0   2 864.021 27.4350   3
  -6   0   2 903.676 26.4661   2
  -6   0   2 921.009 26.4303   5
  -6   0   2 902.191 25.3670   4
  -6   0   2 926.055 25.8210   6
   5   0  -2 963.726 27.2135   3
   5   0  -2 987.704 25.8045   4
   5   0  -2 941.729 19.3858   8
   5   0  -2 995.078 19.7741   8
  -5   0   2 964.813 26.4190   6
  -5   0   2 967.496 26.1028   7
  -5   0   2 970.569 25.8055   2
  -5   0   2 972.644 24.9341   4
  -5   0   2 971.909 27.0006   3
  -5   0   2 970.948 25.6884   7
  -5   0   2 988.582 26.1796   5
  -5   0   2 986.344 27.5543   5
  -5   0   2 973.216 25.4576   6
  -5   0   2 974.178 25.9595   2
   4   0  -2 1251.49 24.9956   8
   4   0  -2 1248.51 24.6401   8
   4   0  -2 1241.20 29.0595   4
   4   0  -2 1227.11 30.7804   3
  -4   0   2 1247.08 30.7813   5
  -4   0   2 1255.89 29.0939   7
  -4   0   2 1274.32 30.6864   3
  -4   0   2 1260.77 29.1546   2
  -4   0   2 1261.69 29.8954   5
  -4   0   2 1274.04 29.2303   6
  -4   0   2 1275.06 29.4822   7
  -4   0   2 1270.56 28.4085   4
  -4   0   2 1224.71 29.6249   6
  -4   0   2 1280.92 29.3997   2
   3   0  -2 -0.7494 1.07903   8
   3   0  -2 0.51664 1.45072   4
   3   0  -2 0.25954 1.82162   3
   3   0  -2 0.26961 1.13089   8
  -3   0   2 0.30481 2.00976   7
  -3   0   2 1.90245 2.09000   2
  -3   0   2 -1.2663 1.83953   4
  -3   0   2 -0.2296 1.83759   5
  -3   0   2 2.06470 2.09378   5
  -3   0   2 -0.2806 1.98149   3
  -3   0   2 -0.5187 1.61845   6
  -3   0   2 -1.4784 1.83605   2
  -3   0   2 -1.1437 1.89077   7
   2   0  -2 26.6936 2.36545   8
   2   0  -2 23.1298 2.49119   8
   2   0  -2 23.6724 3.23950   6
   2   0  -2 24.0217 2.70346   4
  -2   0   2 22.1301 2.35702   8
  -2   0   2 26.8468 3.08521   7
  -2   0   2 23.4212 2.89503   2
  -2   0   2 28.0455 2.87617   7
  -2   0   2 24.4430 3.51380   5
  -2   0   2 23.7462 2.87173   6
  -2   0   2 22.4659 2.81785   2
  -2   0   2 26.7278 2.13465   8
  -2   0   2 23.5619 3.27369   3
  -2   0   2 28.1181 2.77715   4
  -2   0   2 24.0847 3.39682   5
   1   0  -2 231.464 7.03954   8
   1   0  -2 241.412 7.53483   3
   1   0  -2 245.354 6.77914   8
   1   0  -2 242.298 6.88286   6
   1   0  -2 247.621 6.34101   4
  -1   0   2 241.940 6.78376   6
  -1   0   2 249.521 6.25520   4
  -1   0   2 240.061 6.62322   8
  -1   0   2 257.916 5.56012   7
  -1   0   2 233.285 7.27843   5
  -1   0   2 241.538 7.39684   3
  -1   0   2 244.927 5.26288   2
  -1   0   2 239.988 7.46505   5
   0   0  -2 709.947 14.7535   3
   0   0  -2 710.309 14.2191   4
   0   0  -2 710.137 15.1898   8
   0   0  -2 694.852 14.2699   5
   0   0   2 702.326 14.4070   6
   0   0   2 712.298 13.9203   2
   0   0   2 690.661 14.1942   5
   0   0   2 715.078 15.5252   8
   0   0   2 718.726 14.2906   4
   0   0   2 707.623 13.9356   7
  -1   0  -2 402.665 7.83905   5
  -1   0  -2 423.703 10.0789   8
  -1   0  -2 406.446 9.61191   6
   1   0   2 407.127 9.76343   6
   1   0   2 400.452 10.6296   2
   1   0   2 444.205 10.2071   4
   1   0   2 432.180 7.91263   5
   1   0   2 410.402 10.6077   7
   1   0   2 396.909 10.1647   8
  -2   0  -2 6.48650 1.95516   7
  -2   0  -2 6.62846 1.49724   8
  -2   0  -2 6.78521 1.22207   5
  -2   0  -2 5.48201 1.44132   3
  -2   0  -2 6.47806 2.27464   2
  -2   0  -2 5.36520 1.33301   8
  -2   0  -2 5.56274 1.73301   4
  -2   0  -2 6.30862 1.73483   6
   2   0   2 6.17288 1.77124   6
   2   0   2 6.06603 1.83930   4
   2   0   2 4.65685 1.97291   7
   2   0   2 6.29608 1.16392   5
   2   0   2 7.71187 1.64009   3
   2   0   2 5.53302 1.45134   8
   2   0   2 5.99167 1.43295   8
   2   0   2 6.44743 2.16254   2
  -3   0  -2 13.7777 2.63537   4
  -3   0  -2 10.7574 2.12329   8
  -3   0  -2 12.3763 2.24331   8
  -3   0  -2 10.0755 2.08937   3
  -3   0  -2 14.9541 3.06786   7
  -3   0  -2 12.0691 2.59282   5
  -3   0  -2 13.6001 3.20357   2
   3   0   2 10.3776 2.73415   2
   3   0   2 12.0043 2.45854   5
   3   0   2 12.0236 2.34279   8
   3   0   2 12.7582 2.88200   7
   3   0   2 11.9059 2.51978   6
   3   0   2 12.1633 2.16450   3
  -4   0  -2 0.72255 2.28287   4
  -4   0  -2 2.24959 2.29225   3
  -4   0  -2 2.10914 2.91151   4
  -4   0  -2 5.18632 3.21509   7
  -4   0  -2 0.03512 2.33454   6
  -4   0  -2 2.78464 1.89716   3
  -4   0  -2 2.37291 2.00787   5
  -4   0  -2 -0.1213 3.14035   2
   4   0   2 1.91473 1.40738   8
   4   0   2 0.85809 2.70228   2
   4   0   2 -0.4089 2.08605   6
   4   0   2 1.35116 2.65106   7
  -5   0  -2 732.027 21.4330   4
  -5   0  -2 718.841 19.2367   5
  -5   0  -2 747.560 20.2451   3
  -5   0  -2 732.675 22.2105   4
  -5   0  -2 733.889 18.9417   5
  -5   0  -2 741.066 23.2853   7
  -5   0  -2 730.807 23.3488   2
  -5   0  -2 761.490 21.1874   3
  -5   0  -2 731.105 20.8668   6
   5   0   2 732.988 23.8933   2
   5   0   2 749.259 16.2978   8
   5   0   2 733.136 16.6775   8
   5   0   2 726.412 23.5500   7
   5   0   2 747.539 21.2896   6
  -6   0  -2 625.146 22.2147   4
  -6   0  -2 635.405 19.1144   5
  -6   0  -2 598.181 22.5936   7
  -6   0  -2 637.134 18.3660   5
  -6   0  -2 669.046 21.3836   4
  -6   0  -2 632.819 19.8004   3
  -6   0  -2 630.513 20.5738   6
  -6   0  -2 592.421 22.9180   2
  -6   0  -2 654.039 21.4260   3
   6   0   2 646.732 20.6567   6
   6   0   2 638.764 14.4934   8
  -7   0  -2 486.989 22.0123   2
  -7   0  -2 545.041 19.2236   3
  -7   0  -2 525.457 19.3248   5
  -7   0  -2 479.591 21.0867   6
  -7   0  -2 522.957 20.4295   4
  -7   0  -2 515.251 21.2048   3
  -7   0  -2 525.051 17.6540   5
   7   0   2 487.636 11.6451   8
   7   0   2 500.602 19.2646   6
  -8   0  -2 71.5646 12.7145   2
  -8   0  -2 46.0148 9.24404   7
  -8   0  -2 51.4103 10.4171   5
  -8   0  -2 72.9008 12.8199   4
  -8   0  -2 67.6753 13.1401   3
  -8   0  -2 47.2939 9.12578   5
  -9   0  -2 14.1418 7.68735   3
  -9   0  -2 -0.1671 6.92317   5
  -9   0  -2 1.89054 7.85974   4
  -9   0  -2 4.91542 8.83132   7
  -9   0  -2 3.30463 9.39998   2
  -9   0  -2 7.93956 8.61434   6
  -8   1   2 111.722 14.7310   7
  -8   1   2 87.7425 12.2780   6
  -8   1   2 122.777 14.2049   4
  -8   1   2 104.624 12.5474   5
  -8   1   2 122.511 14.4327   3
  -8   1   2 109.498 14.1128   2
  -7   1   2 275.077 17.3165   7
  -7   1   2 298.201 16.4340   3
  -7   1   2 290.063 14.1995   6
  -7   1   2 270.056 14.5512   5
  -7   1   2 318.675 15.9626   2
  -7   1   2 308.890 15.9963   7
  -7   1   2 274.580 17.7583   2
   6  -1  -2 17.9848 2.72210   8
   6  -1  -2 13.1842 4.42803   4
  -6   1   2 7.00456 4.20315   7
  -6   1   2 5.47274 4.85080   7
  -6   1   2 14.7680 4.83773   3
  -6   1   2 15.8482 5.68528   4
  -6   1   2 15.2883 5.75585   2
  -6   1   2 11.8396 4.55597   2
  -6   1   2 17.4742 4.69557   5
  -6   1   2 16.3765 5.33093   6
  -6   1   2 17.7823 4.48362   6
  -6   1   2 10.0888 5.99953   5
   5  -1  -2 634.218 13.9782   8
   5  -1  -2 630.555 19.6468   4
  -5   1   2 641.880 19.1239   7
  -5   1   2 603.156 19.0885   7
  -5   1   2 626.213 19.3089   4
  -5   1   2 626.055 19.3655   6
  -5   1   2 620.379 20.7537   5
  -5   1   2 650.863 19.4354   2
  -5   1   2 635.955 21.4557   3
  -5   1   2 632.188 19.3953   5
  -5   1   2 628.661 18.3968   6
   4  -1  -2 62.4870 3.60719   8
   4  -1  -2 56.8381 6.22102   3
   4  -1  -2 78.1398 6.19484   4
  -4   1   2 71.3839 6.12068   2
  -4   1   2 73.4798 5.98496   5
  -4   1   2 70.2405 7.05122   3
  -4   1   2 79.6955 6.43007   4
  -4   1   2 81.3196 6.23052   7
  -4   1   2 66.5401 5.38184   6
  -4   1   2 57.4016 6.80455   5
  -4   1   2 60.4938 5.98817   6
   3  -1  -2 2.11023 1.96370   2
   3  -1  -2 1.72422 1.80013   3
   3  -1  -2 0.72878 1.12900   8
   3  -1  -2 -0.6790 1.23382   8
   3  -1  -2 2.06359 1.72109   4
  -3   1   2 2.33321 1.84953   7
  -3   1   2 0.17495 2.07313   5
  -3   1   2 1.88539 1.94280   2
  -3   1   2 1.67803 1.60133   6
  -3   1   2 -2.3867 1.91923   4
  -3   1   2 -0.7282 1.71695   5
  -3   1   2 0.54719 2.07246   3
  -3   1   2 1.46646 0.83615   8
  -3   1   2 -0.9651 0.95597   8
   2  -1  -2 0.05043 1.01207   8
   2  -1  -2 0.94849 1.22838   8
   2  -1  -2 0.61766 1.29393   2
   2  -1  -2 0.63414 1.34679   6
   2  -1  -2 -0.1737 1.40774   3
   2  -1  -2 1.28440 1.42731   4
  -2   1   2 1.38651 1.22830   7
  -2   1   2 1.38806 1.51432   5
  -2   1   2 1.84959 1.52505   4
  -2   1   2 0.76273 1.22772   6
  -2   1   2 -0.3588 1.00046   8
  -2   1   2 0.30509 1.27040   2
   1  -1  -2 316.265 9.36343   3
   1  -1  -2 328.757 8.53161   4
   1  -1  -2 322.724 8.44538   8
   1  -1  -2 318.138 7.91833   6
   1  -1  -2 321.336 8.84049   5
   1  -1  -2 317.699 6.82146   2
   1  -1  -2 321.070 9.05829   8
  -1   1   2 320.132 8.61237   8
  -1   1   2 328.083 9.30972   3
  -1   1   2 323.105 6.63259   2
  -1   1   2 328.402 8.35278   8
  -1   1   2 316.260 7.81868   6
  -1   1   2 324.234 8.29165   4
  -1   1   2 320.328 8.81015   5
   0  -1  -2 1882.50 36.1658   8
   0  -1  -2 1902.75 34.4975   7
   0  -1  -2 1888.51 35.2925   4
   0  -1  -2 1909.83 34.6034   2
   0  -1  -2 1841.21 35.4679   3
   0  -1  -2 1868.18 35.2512   5
   0   1   2 1859.38 35.2090   5
   0   1   2 1874.78 36.5257   8
   0   1   2 1885.37 35.1790   6
   0   1   2 1885.44 35.2791   4
   0   1   2 1887.28 34.6820   2
  -1  -1  -2 3217.91 56.5384   3
  -1  -1  -2 3194.41 59.1210   2
  -1  -1  -2 3119.05 58.1238   4
  -1  -1  -2 2973.13 58.9457   7
  -1  -1  -2 3230.81 58.5039   6
  -1  -1  -2 3091.04 58.9281   8
  -1  -1  -2 3096.32 59.2094   2
  -1  -1  -2 3174.81 56.9424   5
  -1  -1  -2 3154.90 58.4281   8
   1   1   2 3159.41 58.5863   6
   1   1   2 3223.78 57.0993   5
   1   1   2 3148.67 59.1560   7
   1   1   2 3128.45 58.9956   8
   1   1   2 3181.30 58.2522   4
  -2  -1  -2 62.5829 3.82465   4
  -2  -1  -2 59.2961 2.73048   3
  -2  -1  -2 53.1447 4.79546   2
  -2  -1  -2 57.3985 4.83896   7
  -2  -1  -2 54.8346 3.43156   8
  -2  -1  -2 59.1405 3.04979   5
  -2  -1  -2 61.5133 3.41924   8
  -2  -1  -2 59.5619 4.09880   6
   2   1   2 55.4937 3.37460   8
   2   1   2 58.9040 3.95279   4
   2   1   2 55.0253 4.68119   7
   2   1   2 66.4244 3.31976   5
   2   1   2 59.2740 2.76613   3
   2   1   2 64.1191 4.48255   6
  -3  -1  -2 1.06502 1.39129   8
  -3  -1  -2 3.12410 2.05712   6
  -3  -1  -2 1.38681 1.41354   3
  -3  -1  -2 3.00550 1.69952   5
  -3  -1  -2 0.36864 1.47697   4
  -3  -1  -2 1.49956 1.28020   8
  -3  -1  -2 0.36159 2.28933   7
  -3  -1  -2 0.68339 2.29605   2
   3   1   2 1.81690 1.27586   8
   3   1   2 0.00942 1.83393   6
   3   1   2 0.69266 1.91263   7
   3   1   2 2.23961 1.44229   5
   3   1   2 1.55653 1.85039   4
  -4  -1  -2 119.685 6.74673   3
  -4  -1  -2 124.379 9.03325   2
  -4  -1  -2 125.146 8.96941   7
  -4  -1  -2 123.629 8.29090   2
  -4  -1  -2 135.399 6.56540   3
  -4  -1  -2 121.767 7.08280   4
  -4  -1  -2 120.177 7.52370   6
   4   1   2 122.702 5.38742   8
   4   1   2 127.057 5.17764   8
   4   1   2 122.762 6.33500   5
   4   1   2 126.314 7.62029   6
  -5  -1  -2 152.278 8.93015   4
  -5  -1  -2 138.998 9.37628   6
  -5  -1  -2 156.286 8.07312   3
  -5  -1  -2 150.530 10.0512   4
  -5  -1  -2 153.371 11.6005   2
  -5  -1  -2 164.471 8.60037   5
  -5  -1  -2 148.399 10.0266   2
  -5  -1  -2 159.054 11.6294   7
  -5  -1  -2 171.403 9.14245   3
   5   1   2 181.557 9.95256   6
   5   1   2 146.081 6.05734   8
   5   1   2 152.349 8.17096   5
   5   1   2 158.300 5.86061   8
  -6  -1  -2 238.781 13.9029   2
  -6  -1  -2 222.228 15.8813   2
  -6  -1  -2 245.869 11.3611   3
  -6  -1  -2 255.710 12.5882   4
  -6  -1  -2 231.149 14.1901   7
  -6  -1  -2 237.710 15.8978   7
  -6  -1  -2 252.185 12.1512   5
  -6  -1  -2 239.410 13.1454   6
  -6  -1  -2 252.098 14.0944   4
  -6  -1  -2 249.118 12.5856   3
   6   1   2 242.508 7.60782   8
   6   1   2 249.218 12.6848   6
   6   1   2 260.875 7.95094   8
  -7  -1  -2 82.0591 11.9182   7
  -7  -1  -2 90.0851 12.5954   3
  -7  -1  -2 85.9311 11.5748   2
  -7  -1  -2 67.2154 9.19104   3
  -7  -1  -2 90.1348 11.1361   5
  -7  -1  -2 91.9352 9.52962   5
  -7  -1  -2 68.4816 9.74332   4
   7   1   2 80.7275 9.83840   6
  -8  -1  -2 26.7481 7.32241   4
  -8  -1  -2 3.25105 5.70503   5
  -8  -1  -2 16.5382 5.92980   3
  -8  -1  -2 4.33191 7.09173   2
  -8  -1  -2 14.2019 7.69364   7
  -9  -1  -2 84.1772 15.3300   4
  -9  -1  -2 60.6643 12.4915   2
  -9  -1  -2 49.9535 11.0046   7
  -9  -1  -2 75.3562 16.1553   6
  -8   2   2 236.592 17.1287   2
  -8   2   2 242.862 15.1302   6
  -8   2   2 242.580 17.3140   4
  -8   2   2 254.108 17.6945   7
  -8   2   2 281.576 16.2485   5
  -8   2   2 220.184 17.4937   3
  -7   2   2 249.825 14.8235   7
  -7   2   2 273.905 14.3311   5
  -7   2   2 222.680 15.0356   6
  -7   2   2 253.109 13.0990   6
  -7   2   2 235.340 14.4404   2
  -7   2   2 229.001 16.1509   2
  -7   2   2 243.816 16.0742   7
   6  -2  -2 278.069 14.4591   4
   6  -2  -2 302.965 8.82826   8
  -6   2   2 306.819 15.2256   3
  -6   2   2 301.405 14.4092   2
  -6   2   2 316.456 13.9895   5
  -6   2   2 303.569 12.6867   6
  -6   2   2 295.022 14.3007   6
  -6   2   2 289.870 14.4149   7
  -6   2   2 292.268 19.2537   5
   5  -2  -2 301.723 13.4172   4
   5  -2  -2 293.056 9.30927   8
   5  -2  -2 294.211 12.7990   2
  -5   2   2 319.183 11.5125   6
  -5   2   2 304.039 13.9262   3
  -5   2   2 290.924 12.3127   7
  -5   2   2 319.628 12.7527   5
  -5   2   2 289.155 12.3384   6
  -5   2   2 313.449 12.6928   2
  -5   2   2 306.884 15.2291   3
  -5   2   2 312.775 13.5239   4
  -5   2   2 285.526 13.9389   5
   4  -2  -2 1085.67 23.9240   8
   4  -2  -2 1091.35 27.0225   2
   4  -2  -2 1120.44 28.2022   4
   4  -2  -2 1087.40 26.5784   7
   4  -2  -2 1111.99 23.5548   8
  -4   2   2 1140.29 26.1056   2
  -4   2   2 1130.04 25.7037   7
  -4   2   2 1128.87 27.3396   4
  -4   2   2 1089.01 25.7675   6
  -4   2   2 1100.40 29.2373   3
  -4   2   2 1095.40 27.0356   5
  -4   2   2 1115.89 28.2193   5
  -4   2   2 1142.25 25.2403   6
   3  -2  -2 1429.25 31.5956   4
   3  -2  -2 1345.82 30.2106   2
   3  -2  -2 1346.84 28.1220   8
   3  -2  -2 1364.77 29.5824   7
   3  -2  -2 1392.99 31.1512   5
   3  -2  -2 1389.70 28.6594   8
  -3   2   2 1353.88 30.5692   5
  -3   2   2 1382.86 30.5274   4
  -3   2   2 1253.98 29.5352   6
  -3   2   2 1390.86 27.0526   8
  -3   2   2 1461.12 27.1248   8
  -3   2   2 1410.10 28.7313   7
  -3   2   2 1402.98 29.0483   2
  -3   2   2 1382.16 32.4078   3
   2  -2  -2 1009.15 22.9669   4
   2  -2  -2 1003.50 24.0716   3
   2  -2  -2 959.009 21.3651   8
   2  -2  -2 1013.67 21.3895   2
   2  -2  -2 1013.53 21.9070   8
   2  -2  -2 1008.95 20.9508   6
   2  -2  -2 1003.60 20.9503   7
   2  -2  -2 997.872 22.8121   5
  -2   2   2 1026.35 22.5814   4
  -2   2   2 1018.00 24.0082   3
  -2   2   2 1025.59 21.1632   8
  -2   2   2 1003.67 20.4664   6
  -2   2   2 998.629 20.2156   7
  -2   2   2 1008.66 20.7073   2
  -2   2   2 1005.33 21.2416   8
   1  -2  -2 102.994 3.24814   7
   1  -2  -2 97.5208 4.65186   5
   1  -2  -2 94.2268 4.56732   8
   1  -2  -2 99.1541 3.58799   6
   1  -2  -2 98.9722 3.72964   2
   1  -2  -2 99.3326 5.10585   3
   1  -2  -2 102.877 4.81310   4
  -1   2   2 99.3578 3.76202   2
  -1   2   2 90.4730 3.47594   6
  -1   2   2 97.9736 3.17611   7
  -1   2   2 97.1772 4.62984   8
  -1   2   2 97.3324 4.51569   8
  -1   2   2 100.809 4.57486   4
  -1   2   2 97.5864 5.09225   3
   0  -2  -2 1360.52 25.9995   2
   0  -2  -2 1357.10 25.6764   7
   0  -2  -2 1346.92 26.6767   3
   0  -2  -2 1347.93 26.5500   4
   0  -2  -2 1371.95 28.0048   8
   0  -2  -2 1348.53 26.6017   5
   0  -2  -2 1329.16 25.8933   6
   0  -2  -2 1337.78 27.4637   8
   0   2   2 1342.86 26.5635   3
   0   2   2 1313.83 26.0196   6
   0   2   2 1346.58 27.4162   8
   0   2   2 1339.69 26.4840   4
   0   2   2 1327.52 26.5347   5
   0   2   2 1341.42 26.1469   2
   0   2   2 1374.01 27.9381   8
   0   2   2 1350.17 25.8825   7
  -1  -2  -2 946.581 20.8202   8
  -1  -2  -2 948.175 20.4901   7
  -1  -2  -2 913.785 17.5584   3
  -1  -2  -2 961.682 20.1360   6
  -1  -2  -2 932.836 19.3611   4
  -1  -2  -2 943.912 20.5252   2
  -1  -2  -2 949.106 19.1860   5
   1   2   2 942.330 20.5999   7
   1   2   2 931.214 20.5974   2
   1   2   2 934.630 19.5298   4
   1   2   2 935.168 20.1731   6
   1   2   2 938.149 20.7095   8
   1   2   2 928.444 19.3182   5
  -2  -2  -2 62.8077 4.16341   8
  -2  -2  -2 59.5137 3.59119   5
  -2  -2  -2 65.9658 3.90481   4
  -2  -2  -2 62.3250 4.15751   8
  -2  -2  -2 62.5415 5.25525   7
  -2  -2  -2 65.2096 4.59764   6
   2   2   2 57.4008 3.83431   4
   2   2   2 64.3918 3.78289   5
   2   2   2 68.3974 5.29430   2
  -3  -2  -2 334.850 8.99746   8
  -3  -2  -2 320.731 8.35154   3
  -3  -2  -2 321.551 11.9980   2
  -3  -2  -2 338.467 10.1393   4
  -3  -2  -2 335.595 9.01397   8
  -3  -2  -2 326.987 11.2348   6
  -3  -2  -2 331.789 9.81531   5
  -3  -2  -2 334.532 12.7107   2
  -3  -2  -2 341.461 8.32191   3
  -3  -2  -2 331.869 12.5136   7
  -3  -2  -2 315.777 12.0474   7
  -3  -2  -2 330.959 9.24960   8
   3   2   2 296.906 12.5889   4
   3   2   2 329.319 9.75488   8
   3   2   2 324.567 11.5789   6
   3   2   2 282.878 10.9290   5
  -4  -2  -2 526.063 16.6504   6
  -4  -2  -2 542.280 13.5445   3
  -4  -2  -2 549.552 18.6451   7
  -4  -2  -2 538.406 14.9235   5
  -4  -2  -2 536.895 12.1471   8
  -4  -2  -2 480.744 13.2882   8
  -4  -2  -2 542.924 13.8855   3
  -4  -2  -2 540.317 18.5058   2
  -4  -2  -2 546.939 15.4190   4
  -4  -2  -2 549.172 18.1289   7
  -4  -2  -2 536.693 17.9609   2
   4   2   2 531.904 15.2338   5
   4   2   2 531.208 13.6528   8
   4   2   2 540.196 15.6134   4
   4   2   2 512.559 16.8312   6
   4   2   2 552.985 13.4823   8
  -5  -2  -2 183.257 8.15049   3
  -5  -2  -2 184.893 12.6971   2
  -5  -2  -2 177.363 9.34701   5
  -5  -2  -2 168.624 10.4936   6
  -5  -2  -2 186.114 9.35197   4
  -5  -2  -2 183.915 10.5017   4
  -5  -2  -2 202.519 11.6672   7
  -5  -2  -2 182.554 12.8940   7
  -5  -2  -2 171.332 10.9967   2
  -5  -2  -2 187.611 8.91021   3
   5   2   2 190.699 10.5653   6
   5   2   2 189.942 6.85110   8
   5   2   2 195.999 7.30045   8
   5   2   2 195.395 9.42199   5
  -6  -2  -2 84.4380 8.76570   3
  -6  -2  -2 101.070 7.70736   3
  -6  -2  -2 66.3453 12.6755   2
  -6  -2  -2 82.7306 8.15789   4
  -6  -2  -2 85.8610 9.98177   7
  -6  -2  -2 76.2582 8.81915   5
  -6  -2  -2 84.3150 9.64214   4
  -6  -2  -2 63.4658 9.82979   6
  -6  -2  -2 84.8639 9.44680   2
  -6  -2  -2 84.5132 12.7336   7
   6   2   2 92.1047 9.00390   6
   6   2   2 83.8571 8.48969   5
   6   2   2 76.8406 5.02709   8
   6   2   2 94.7992 4.97464   8
  -7  -2  -2 53.3785 8.72235   4
  -7  -2  -2 36.6735 7.02937   5
  -7  -2  -2 55.2506 10.8566   7
  -7  -2  -2 37.1643 6.76020   3
  -7  -2  -2 56.7097 8.51811   3
  -7  -2  -2 62.4716 11.3098   2
   7   2   2 36.6459 4.08999   8
   7   2   2 45.1089 9.11981   6
   7   2   2 39.8067 4.50927   8
  -8  -2  -2 -0.6856 5.48493   3
  -8  -2  -2 3.06649 7.31517   3
  -8  -2  -2 3.14211 5.96905   4
  -8  -2  -2 11.3514 7.54332   2
  -8  -2  -2 -9.2600 6.49817   7
  -8  -2  -2 5.39663 6.12686   5
  -9  -2  -2 84.2288 14.4316   5
  -9  -2  -2 58.4923 11.7598   7
  -9  -2  -2 70.9731 14.9431   4
  -9  -2  -2 79.0992 17.5644   2
  -9  -2  -2 38.3470 9.88106   6
  -9  -2  -2 55.2302 8.88123   3
  -8   3   2 303.009 19.1283   7
  -8   3   2 289.201 14.9874   6
  -8   3   2 290.257 17.2704   5
  -8   3   2 281.544 19.1036   3
  -8   3   2 308.381 19.1517   2
   7  -3  -2 295.710 9.37652   8
   7  -3  -2 276.723 20.7412   4
  -7   3   2 283.692 16.9877   3
  -7   3   2 294.474 15.5937   6
  -7   3   2 286.837 13.1640   6
  -7   3   2 274.620 14.9392   5
  -7   3   2 240.348 15.2390   7
   6  -3  -2 406.376 17.7991   4
   6  -3  -2 416.534 17.0190   2
   6  -3  -2 405.110 12.4284   8
   6  -3  -2 400.343 16.2287   7
   6  -3  -2 416.953 12.0422   8
  -6   3   2 389.231 15.7529   6
  -6   3   2 389.980 16.2191   2
  -6   3   2 397.733 15.7810   7
  -6   3   2 404.900 14.0715   6
  -6   3   2 411.460 16.3589   5
  -6   3   2 420.123 18.1945   3
   5  -3  -2 5.47504 2.33558   8
   5  -3  -2 6.85280 3.84485   4
   5  -3  -2 10.4567 2.52799   8
   5  -3  -2 7.89589 3.65010   2
   5  -3  -2 12.0822 3.50346   7
  -5   3   2 5.26377 3.88081   3
  -5   3   2 9.59981 2.94902   6
  -5   3   2 5.49151 3.82133   2
  -5   3   2 0.96060 3.38402   7
  -5   3   2 5.96852 5.01256   3
  -5   3   2 4.07007 4.49868   5
  -5   3   2 5.99820 3.38171   6
  -5   3   2 10.2369 3.55624   5
  -5   3   2 7.70069 5.02215   4
   4  -3  -2 409.765 14.4616   5
   4  -3  -2 401.400 13.5372   7
   4  -3  -2 412.659 14.0873   2
   4  -3  -2 405.674 15.0170   4
   4  -3  -2 376.775 14.3312   8
  -4   3   2 378.969 13.3183   6
  -4   3   2 402.060 11.3608   6
  -4   3   2 424.188 10.1644   8
  -4   3   2 402.499 15.3191   3
  -4   3   2 397.733 9.90958   8
  -4   3   2 421.683 13.1665   2
  -4   3   2 407.736 16.0354   3
  -4   3   2 412.438 12.5534   7
  -4   3   2 409.196 13.9194   5
  -4   3   2 405.371 14.5616   4
   3  -3  -2 1034.17 25.0808   5
   3  -3  -2 1016.58 24.1340   2
   3  -3  -2 1052.82 23.7934   8
   3  -3  -2 1038.66 23.3879   8
   3  -3  -2 947.995 25.1390   7
   3  -3  -2 1045.30 25.9458   4
  -3   3   2 1038.30 26.4421   3
  -3   3   2 1036.46 24.7287   5
  -3   3   2 1061.28 22.6023   7
  -3   3   2 1061.59 25.2659   4
  -3   3   2 1031.10 21.5716   6
  -3   3   2 1030.01 26.9021   3
  -3   3   2 1023.87 22.2721   8
  -3   3   2 1120.04 22.6145   8
   2  -3  -2 3728.98 69.2870   7
   2  -3  -2 3732.68 72.1500   4
   2  -3  -2 3708.69 71.2419   8
   2  -3  -2 3747.16 71.5420   5
   2  -3  -2 3692.92 70.6648   8
   2  -3  -2 3750.73 68.3288   6
   2  -3  -2 3801.96 70.1997   2
  -2   3   2 3695.57 69.2922   2
  -2   3   2 3733.03 70.2866   8
  -2   3   2 3655.03 70.1699   8
  -2   3   2 3722.61 73.2270   3
  -2   3   2 3692.45 72.5971   3
  -2   3   2 3703.14 71.1607   5
  -2   3   2 3680.28 67.7279   6
  -2   3   2 3843.78 71.7014   4
  -2   3   2 3748.58 68.5683   7
   1  -3  -2 881.133 17.3673   6
   1  -3  -2 886.372 18.6902   2
   1  -3  -2 874.737 20.0547   4
   1  -3  -2 914.938 18.0963   7
  -1   3   2 847.981 19.5935   5
  -1   3   2 812.960 22.0678   3
  -1   3   2 894.067 20.9445   3
  -1   3   2 844.862 17.4317   6
  -1   3   2 897.439 20.3449   8
  -1   3   2 904.007 20.3085   8
  -1   3   2 892.632 18.7408   2
  -1   3   2 896.044 18.0488   7
   0  -3  -2 33.5219 3.03421   4
   0  -3  -2 30.1839 3.17546   2
   0  -3  -2 32.8209 2.93010   7
   0  -3  -2 33.3469 3.62664   8
   0  -3  -2 33.1436 2.60373   6
   0  -3  -2 32.1434 2.95917   5
   0  -3  -2 37.0593 3.98515   8
   0   3   2 39.6924 3.67056   8
   0   3   2 33.3852 2.89265   3
   0   3   2 33.1682 3.07214   3
   0   3   2 30.5257 3.40757   8
   0   3   2 33.3560 2.94534   4
   0   3   2 30.5250 3.04456   7
   0   3   2 30.6032 2.84469   5
   0   3   2 29.6342 2.78073   6
   0   3   2 39.3932 3.33737   2
  -1  -3  -2 47.6127 3.63618   6
  -1  -3  -2 50.7120 3.41402   4
  -1  -3  -2 51.7612 3.38337   5
  -1  -3  -2 46.6583 4.02495   8
  -1  -3  -2 50.2879 4.24583   2
  -1  -3  -2 49.7527 4.19060   7
  -1  -3  -2 48.4196 4.21585   8
   1   3   2 47.3257 2.32049   3
   1   3   2 46.3394 3.20584   4
   1   3   2 45.6358 4.05897   7
   1   3   2 51.3228 3.86057   8
   1   3   2 50.1730 4.22812   8
   1   3   2 49.4233 3.65698   5
   1   3   2 52.6214 3.92339   6
   1   3   2 53.7523 4.41217   2
   1   3   2 48.1693 2.32397   3
  -2  -3  -2 185.582 8.01530   7
  -2  -3  -2 186.185 8.21235   6
  -2  -3  -2 206.384 7.12760   5
  -2  -3  -2 185.621 7.29785   8
  -2  -3  -2 192.661 6.61758   4
  -2  -3  -2 200.902 8.35491   2
  -2  -3  -2 168.434 10.8454   8
   2   3   2 173.709 7.28974   8
   2   3   2 194.993 8.67888   2
   2   3   2 195.421 8.03817   6
   2   3   2 192.975 6.78022   4
   2   3   2 191.849 8.68085   7
  -3  -3  -2 906.304 17.2264   3
  -3  -3  -2 863.186 20.0393   4
  -3  -3  -2 891.038 23.3831   7
  -3  -3  -2 871.688 22.3052   6
  -3  -3  -2 885.256 20.5312   8
  -3  -3  -2 876.262 23.1666   2
  -3  -3  -2 892.276 20.7059   5
  -3  -3  -2 868.772 17.0911   3
  -3  -3  -2 908.750 20.1784   8
   3   3   2 824.956 20.5313   8
   3   3   2 891.770 22.8471   6
   3   3   2 893.856 21.3171   5
   3   3   2 886.316 23.7383   2
  -4  -3  -2 667.395 21.5907   2
  -4  -3  -2 631.103 19.4094   6
  -4  -3  -2 661.728 20.6417   7
  -4  -3  -2 668.292 17.8190   5
  -4  -3  -2 639.190 15.7683   8
  -4  -3  -2 650.422 14.9984   3
  -4  -3  -2 669.555 15.6734   8
  -4  -3  -2 634.819 20.2073   2
  -4  -3  -2 639.753 21.1809   7
  -4  -3  -2 678.441 15.0868   3
  -4  -3  -2 665.537 17.3029   4
   4   3   2 652.117 18.3573   5
   4   3   2 650.830 19.8848   6
   4   3   2 692.730 18.0067   4
  -5  -3  -2 40.4359 5.94070   5
  -5  -3  -2 35.2740 7.69258   6
  -5  -3  -2 26.3247 4.16824   4
  -5  -3  -2 21.5963 4.94222   7
  -5  -3  -2 26.5152 4.81600   3
  -5  -3  -2 19.1393 5.87279   7
  -5  -3  -2 25.5887 5.92081   3
  -5  -3  -2 26.8866 3.28735   8
  -5  -3  -2 31.3817 3.27838   8
  -5  -3  -2 25.5629 6.83277   2
   5   3   2 25.0712 4.58286   5
   5   3   2 28.1847 4.09464   8
   5   3   2 27.9540 4.23690   8
  -6  -3  -2 9.49371 4.76352   2
  -6  -3  -2 22.4682 8.41838   2
  -6  -3  -2 10.3664 3.98218   4
  -6  -3  -2 13.7954 3.58475   3
  -6  -3  -2 16.1567 6.31357   6
  -6  -3  -2 21.9008 5.58751   4
  -6  -3  -2 13.7211 5.32972   7
  -6  -3  -2 17.5476 4.68229   5
  -6  -3  -2 12.7428 4.11793   3
   6   3   2 9.03137 4.36520   5
   6   3   2 10.4373 4.91208   6
   6   3   2 8.56525 2.61596   8
  -7  -3  -2 7.29932 5.69572   2
  -7  -3  -2 10.4019 7.02730   4
  -7  -3  -2 13.1193 4.42774   3
  -7  -3  -2 15.8690 6.46786   7
  -7  -3  -2 3.50583 5.75308   5
  -7  -3  -2 17.3924 5.45177   3
  -7  -3  -2 19.7900 5.16544   4
   7   3   2 14.5546 3.11320   8
   7   3   2 9.06524 2.95483   8
   7   3   2 12.8774 5.83842   6
   7   3   2 9.50191 5.46393   5
  -8  -3  -2 139.582 13.5061   4
  -8  -3  -2 126.608 12.2921   3
  -8  -3  -2 133.037 14.8031   3
  -8  -3  -2 136.543 16.1162   7
  -8  -3  -2 139.396 16.5018   2
   8   3   2 130.240 6.68652   8
   8   3   2 134.933 6.74248   8
  -9  -3  -2 156.485 15.1202   3
  -9  -3  -2 119.517 19.2866   7
  -9  -3  -2 155.404 16.4878   4
  -9  -3  -2 139.614 19.1665   5
  -9  -3  -2 167.928 19.9867   2
   8  -4  -2 146.001 7.75893   8
  -8   4   2 160.829 16.8657   3
  -8   4   2 143.805 11.5497   6
  -8   4   2 151.785 16.8234   7
  -8   4   2 156.479 14.7653   5
   7  -4  -2 315.207 11.4376   8
   7  -4  -2 325.834 17.3717   2
   7  -4  -2 319.097 17.9932   4
   7  -4  -2 319.752 11.9136   8
  -7   4   2 281.641 16.4786   7
  -7   4   2 319.178 15.6084   5
  -7   4   2 280.296 16.7987   6
  -7   4   2 313.017 12.7102   6
  -7   4   2 336.172 18.0509   3
   6  -4  -2 129.808 7.64003   8
   6  -4  -2 135.249 8.14171   8
   6  -4  -2 131.636 11.2831   4
   6  -4  -2 142.035 10.8765   2
   6  -4  -2 135.892 10.5195   7
  -6   4   2 138.684 11.1517   7
  -6   4   2 132.587 10.0538   6
  -6   4   2 139.160 11.9792   2
  -6   4   2 145.859 12.2609   3
  -6   4   2 142.945 10.5676   5
  -6   4   2 137.337 7.86395   6
   5  -4  -2 32.3329 5.25035   7
   5  -4  -2 50.9050 5.48507   8
   5  -4  -2 44.7784 5.14663   8
   5  -4  -2 35.0233 7.52907   4
   5  -4  -2 30.9920 6.35576   2
  -5   4   2 38.6207 7.50236   2
  -5   4   2 37.1884 6.28798   6
  -5   4   2 39.8261 4.81511   6
  -5   4   2 44.7843 6.93556   7
  -5   4   2 45.1544 6.53236   5
  -5   4   2 37.9818 7.88542   3
   4  -4  -2 687.682 20.0161   2
   4  -4  -2 665.590 20.2119   5
   4  -4  -2 713.199 18.5052   8
   4  -4  -2 699.640 21.7620   4
   4  -4  -2 672.287 19.3116   7
   4  -4  -2 735.152 19.1153   8
  -4   4   2 697.320 19.7499   5
  -4   4   2 701.324 17.9395   7
  -4   4   2 690.875 18.8257   2
  -4   4   2 674.189 16.5976   8
  -4   4   2 680.940 20.7801   4
  -4   4   2 706.468 17.0804   6
  -4   4   2 712.058 16.8608   8
  -4   4   2 631.663 16.4689   6
  -4   4   2 680.191 22.6209   3
  -4   4   2 696.411 21.8529   3
   3  -4  -2 4116.50 77.1792   8
   3  -4  -2 3981.13 77.6002   5
   3  -4  -2 4031.72 76.1041   7
   3  -4  -2 3857.17 78.7862   4
   3  -4  -2 3979.51 76.9103   2
   3  -4  -2 3918.84 76.2660   8
  -3   4   2 3951.29 75.3825   2
  -3   4   2 4167.19 75.4967   8
  -3   4   2 3981.55 72.1514   6
  -3   4   2 3730.65 75.9695   7
  -3   4   2 3799.99 74.9758   8
  -3   4   2 3939.33 76.8527   5
  -3   4   2 3939.69 77.6932   4
  -3   4   2 3906.11 79.2903   3
  -3   4   2 4007.43 80.4610   3
   2  -4  -2 2884.96 57.5003   5
   2  -4  -2 2869.73 58.5910   4
   2  -4  -2 2980.83 56.7443   2
   2  -4  -2 2856.99 57.5959   8
   2  -4  -2 2926.56 55.6432   7
   2  -4  -2 2911.44 58.1319   8
   2  -4  -2 2937.26 53.4026   6
  -2   4   2 2841.12 52.9981   6
  -2   4   2 2808.52 57.0859   5
  -2   4   2 2944.33 57.2421   8
  -2   4   2 2947.52 55.0790   7
  -2   4   2 2916.70 59.7472   3
  -2   4   2 2896.68 57.2485   8
  -2   4   2 2983.49 58.0573   4
  -2   4   2 2881.88 58.9415   3
   1  -4  -2 877.876 21.3522   8
   1  -4  -2 854.970 20.6920   4
   1  -4  -2 871.851 20.4342   5
   1  -4  -2 893.637 18.9497   7
   1  -4  -2 817.754 20.8843   2
   1  -4  -2 884.065 17.2966   6
  -1   4   2 866.083 21.1842   8
  -1   4   2 855.423 20.2515   5
  -1   4   2 889.949 19.8013   2
  -1   4   2 885.768 21.2598   8
  -1   4   2 878.597 21.5682   3
  -1   4   2 871.184 17.6888   6
  -1   4   2 893.533 18.9888   7
  -1   4   2 882.519 20.5089   4
  -1   4   2 857.889 20.9441   3
   0  -4  -2 5.09006 1.77015   7
   0  -4  -2 5.12069 2.10816   2
   0  -4  -2 5.21374 1.83193   4
   0  -4  -2 3.43744 1.73919   8
   0  -4  -2 3.60020 1.39206   6
   0  -4  -2 4.00892 1.74330   5
   0  -4  -2 4.93304 2.17253   8
   0   4   2 4.58042 1.62221   3
   0   4   2 5.07872 2.10224   8
   0   4   2 3.46910 1.51887   5
   0   4   2 3.12998 1.47100   6
   0   4   2 4.51682 2.00985   8
   0   4   2 2.85739 1.99929   2
   0   4   2 1.00385 1.73741   7
  -1  -4  -2 38.9922 4.19494   8
  -1  -4  -2 32.9656 4.09651   8
  -1  -4  -2 37.7679 4.03663   2
  -1  -4  -2 25.4854 3.66271   7
  -1  -4  -2 36.2922 3.41634   5
  -1  -4  -2 30.6813 3.48082   6
   1   4   2 28.7989 3.15362   4
   1   4   2 31.5989 2.49373   3
   1   4   2 33.8003 3.54270   5
   1   4   2 34.9337 3.79435   6
   1   4   2 31.7577 4.03710   8
   1   4   2 33.5351 4.33669   7
   1   4   2 32.1454 4.08936   8
  -2  -4  -2 1040.26 25.0190   7
  -2  -4  -2 1065.74 23.7688   5
  -2  -4  -2 1046.74 25.2037   2
  -2  -4  -2 1065.23 24.7413   6
  -2  -4  -2 1064.85 24.8419   8
  -2  -4  -2 1054.96 24.5022   8
   2   4   2 1052.70 24.2573   5
   2   4   2 1060.21 25.2116   6
   2   4   2 1052.20 25.7317   2
   2   4   2 1047.43 24.8719   8
   2   4   2 1059.54 25.7476   7
   2   4   2 1067.81 22.8382   4
  -3  -4  -2 2190.82 43.7264   8
  -3  -4  -2 2180.66 44.0193   5
  -3  -4  -2 2092.92 46.0484   7
  -3  -4  -2 2118.78 42.2435   4
  -3  -4  -2 2165.23 45.8269   6
  -3  -4  -2 2168.94 44.2204   8
  -3  -4  -2 2136.45 46.3812   2
   3   4   2 2158.11 44.8142   5
   3   4   2 2100.89 44.2720   8
   3   4   2 2183.03 47.2519   7
   3   4   2 2164.29 43.9682   8
   3   4   2 2153.11 46.1677   6
   3   4   2 2201.42 47.3039   2
   3   4   2 1886.02 44.7186   4
  -4  -4  -2 479.690 13.6318   4
  -4  -4  -2 450.563 16.7867   2
  -4  -4  -2 461.949 13.6621   8
  -4  -4  -2 469.469 16.7900   7
  -4  -4  -2 450.926 16.3667   6
  -4  -4  -2 469.426 10.8259   3
  -4  -4  -2 475.450 14.8992   5
  -4  -4  -2 494.006 13.7036   8
   4   4   2 492.011 15.6819   5
   4   4   2 450.204 16.5984   6
   4   4   2 501.089 14.4980   4
   4   4   2 453.782 17.7151   2
   4   4   2 477.402 14.1987   8
  -5  -4  -2 291.000 9.83160   8
  -5  -4  -2 277.819 14.0298   6
  -5  -4  -2 312.353 16.8425   2
  -5  -4  -2 301.029 9.39990   3
  -5  -4  -2 327.400 9.88115   8
  -5  -4  -2 309.777 11.5378   4
  -5  -4  -2 290.554 9.61194   3
  -5  -4  -2 302.223 12.3811   5
  -5  -4  -2 306.225 14.6030   7
  -5  -4  -2 297.779 16.4351   7
  -5  -4  -2 318.706 14.7203   2
   5   4   2 300.628 10.8285   8
   5   4   2 300.252 14.3507   6
   5   4   2 306.849 13.1755   5
   5   4   2 308.116 12.0878   4
  -6  -4  -2 24.9199 5.94503   7
  -6  -4  -2 11.5584 3.34301   3
  -6  -4  -2 15.6607 3.72944   3
  -6  -4  -2 23.0722 6.18842   2
  -6  -4  -2 19.2849 4.49102   4
  -6  -4  -2 18.3257 5.21094   5
  -6  -4  -2 14.2723 5.44933   4
   6   4   2 19.1782 5.61697   6
   6   4   2 15.3799 3.61067   8
  -7  -4  -2 135.995 9.64310   3
  -7  -4  -2 137.607 13.6983   4
  -7  -4  -2 155.346 11.4024   4
  -7  -4  -2 130.357 10.2590   3
  -7  -4  -2 133.443 12.7965   7
  -7  -4  -2 133.084 13.2439   2
   7   4   2 132.487 12.9685   6
   7   4   2 130.524 8.12027   8
   7   4   2 126.334 7.98100   8
  -8  -4  -2 229.215 13.7455   3
  -8  -4  -2 242.335 17.6868   7
  -8  -4  -2 233.527 18.3696   2
  -8  -4  -2 236.347 15.0286   4
   8   4   2 235.995 9.64563   8
   8   4   2 250.068 16.6243   5
   8   4   2 199.351 9.58214   8
  -9  -4  -2 81.9090 18.2053   6
  -9  -4  -2 102.999 19.3482   2
  -9  -4  -2 73.6501 12.1881   7
  -9  -4  -2 81.1644 16.9899   3
   7  -5  -2 81.1700 8.56686   8
   7  -5  -2 80.2641 12.1370   2
   7  -5  -2 84.5749 11.3835   7
   7  -5  -2 61.0308 12.8438   4
   7  -5  -2 83.8812 8.17437   8
  -7   5   2 77.0325 7.96108   6
  -7   5   2 55.1000 11.0722   5
  -7   5   2 66.7979 12.1696   3
   6  -5  -2 32.2410 6.57032   8
   6  -5  -2 39.4803 8.99768   2
   6  -5  -2 22.1885 5.51400   7
   6  -5  -2 30.6476 6.32732   8
  -6   5   2 37.0613 8.01098   5
  -6   5   2 26.1131 6.37420   3
  -6   5   2 21.9772 5.51188   7
  -6   5   2 13.7172 6.51115   2
  -6   5   2 25.8912 5.40586   6
  -6   5   2 34.9750 7.78355   6
   5  -5  -2 74.8673 7.76149   7
   5  -5  -2 72.4333 9.75302   5
   5  -5  -2 70.5108 8.97971   4
   5  -5  -2 69.5196 6.92749   8
   5  -5  -2 62.5553 6.41656   8
  -5   5   2 70.0527 7.82358   7
  -5   5   2 75.7251 9.08598   2
  -5   5   2 61.3000 6.50851   6
  -5   5   2 63.1698 6.02117   6
  -5   5   2 64.6277 8.53150   3
  -5   5   2 70.0566 6.07700   8
   4  -5  -2 16.5674 3.55249   8
   4  -5  -2 18.8224 4.05215   7
   4  -5  -2 28.3334 5.00085   8
   4  -5  -2 22.6480 4.91821   4
   4  -5  -2 20.3013 4.14409   2
   4  -5  -2 10.3385 4.24919   5
  -4   5   2 14.9151 4.31064   4
  -4   5   2 11.6206 4.96343   3
  -4   5   2 15.5028 2.98959   6
  -4   5   2 19.5391 4.13915   6
  -4   5   2 26.4645 5.14615   5
  -4   5   2 19.5623 3.81905   7
  -4   5   2 14.6588 3.18042   8
  -4   5   2 19.4330 3.73432   8
  -4   5   2 18.0758 4.32105   2
  -4   5   2 18.5630 4.15731   3
   3  -5  -2 1160.75 28.5256   5
   3  -5  -2 1169.18 28.1307   2
   3  -5  -2 1196.96 28.6771   8
   3  -5  -2 1168.67 30.0074   4
   3  -5  -2 1140.98 27.0269   7
   3  -5  -2 1164.70 28.2454   8
  -3   5   2 1167.39 25.9407   7
  -3   5   2 1148.13 29.9847   3
  -3   5   2 1151.98 27.7876   5
  -3   5   2 1156.11 28.9270   4
  -3   5   2 1225.20 27.5405   8
  -3   5   2 1150.13 31.0713   3
  -3   5   2 1175.86 22.4779   6
  -3   5   2 1139.50 22.9723   6
  -3   5   2 1120.66 27.0281   8
  -3   5   2 1188.07 27.2087   2
   2  -5  -2 474.317 13.9153   2
   2  -5  -2 484.726 10.1513   6
   2  -5  -2 470.887 15.3691   4
   2  -5  -2 482.490 13.2989   7
   2  -5  -2 469.458 14.9344   8
   2  -5  -2 476.131 14.6018   5
  -2   5   2 483.063 13.0016   7
  -2   5   2 476.269 14.5499   8
  -2   5   2 486.418 14.0275   2
  -2   5   2 469.456 15.3979   3
  -2   5   2 472.784 14.2510   5
  -2   5   2 472.221 14.6985   8
  -2   5   2 472.228 10.2430   6
  -2   5   2 470.803 16.2332   3
  -2   5   2 479.885 15.0224   4
   1  -5  -2 758.375 20.6548   8
   1  -5  -2 749.134 19.6479   4
   1  -5  -2 767.521 18.0669   7
   1  -5  -2 779.428 15.6109   6
   1  -5  -2 755.006 18.8335   2
   1  -5  -2 784.904 19.4682   5
   1  -5  -2 767.130 20.5425   8
  -1   5   2 782.686 16.2631   6
  -1   5   2 750.685 19.6655   3
  -1   5   2 785.256 20.5139   8
  -1   5   2 746.874 19.1217   5
  -1   5   2 775.496 19.3580   4
  -1   5   2 788.615 20.4717   8
  -1   5   2 776.203 19.0032   2
   0  -5  -2 75.8419 5.91942   8
   0  -5  -2 69.9167 4.76382   7
   0  -5  -2 83.1848 4.18075   6
   0  -5  -2 68.5234 5.21716   2
   0  -5  -2 70.8023 4.88752   4
   0  -5  -2 79.5517 5.22676   5
   0   5   2 72.1604 4.73247   3
   0   5   2 69.1959 5.45569   2
   0   5   2 72.7463 4.49552   6
   0   5   2 72.3263 4.81492   4
   0   5   2 74.8371 5.85042   8
   0   5   2 76.9521 6.04403   8
   0   5   2 72.0732 5.37620   7
   0   5   2 70.8423 4.99737   5
  -1  -5  -2 167.471 8.13299   8
  -1  -5  -2 169.937 8.33745   8
  -1  -5  -2 155.327 6.43174   4
  -1  -5  -2 155.908 7.76689   6
  -1  -5  -2 161.709 7.64988   2
  -1  -5  -2 155.225 6.97350   5
  -1  -5  -2 165.612 7.30792   7
  -1  -5  -2 163.012 6.08576   3
   1   5   2 156.047 7.92067   7
   1   5   2 167.395 7.40685   5
   1   5   2 159.066 6.41755   4
   1   5   2 155.688 7.19290   6
   1   5   2 159.196 5.72736   3
   1   5   2 159.370 8.07815   2
   1   5   2 163.043 8.30155   8
  -2  -5  -2 850.565 22.0830   2
  -2  -5  -2 862.043 21.0110   5
  -2  -5  -2 864.405 22.0322   7
  -2  -5  -2 868.723 17.3220   3
  -2  -5  -2 858.841 19.3761   4
  -2  -5  -2 858.079 22.3547   8
  -2  -5  -2 884.611 22.2145   8
  -2  -5  -2 863.475 21.6808   6
   2   5   2 864.465 22.9863   2
   2   5   2 724.355 20.7845   4
   2   5   2 855.555 22.6875   7
   2   5   2 822.996 22.1526   8
   2   5   2 863.135 22.0590   6
   2   5   2 866.854 21.7101   5
   2   5   2 878.053 22.1086   8
   2   5   2 895.370 17.0929   3
  -3  -5  -2 444.672 12.2612   4
  -3  -5  -2 437.427 15.3112   2
  -3  -5  -2 448.702 14.0723   5
  -3  -5  -2 439.344 15.1889   6
  -3  -5  -2 449.333 14.2852   8
  -3  -5  -2 458.189 14.4980   8
  -3  -5  -2 452.235 15.4955   7
   3   5   2 431.964 15.9789   2
   3   5   2 447.179 12.6690   4
   3   5   2 421.062 14.3316   8
   3   5   2 433.408 16.1100   7
   3   5   2 439.935 14.6035   5
   3   5   2 439.295 15.4902   6
  -4  -5  -2 79.5827 6.88745   8
  -4  -5  -2 94.3591 6.99600   8
  -4  -5  -2 80.4389 8.39603   7
  -4  -5  -2 82.3572 3.62141   3
  -4  -5  -2 80.5913 7.24356   5
  -4  -5  -2 99.1344 6.22838   4
  -4  -5  -2 94.7763 8.39581   2
  -4  -5  -2 93.0170 8.59850   6
   4   5   2 77.2410 9.54008   7
   4   5   2 98.3280 9.83842   2
   4   5   2 83.9731 6.20275   4
   4   5   2 89.9545 6.46981   8
   4   5   2 79.1422 7.52219   5
   4   5   2 86.0242 8.13422   6
   4   5   2 86.1118 6.94579   8
  -5  -5  -2 92.4278 7.25338   8
  -5  -5  -2 105.952 7.12938   4
  -5  -5  -2 92.4222 5.04125   3
  -5  -5  -2 82.9630 7.21466   8
  -5  -5  -2 78.2217 5.41445   3
  -5  -5  -2 87.3423 8.94741   7
  -5  -5  -2 86.8535 9.42987   2
  -5  -5  -2 96.2186 8.42822   5
   5   5   2 103.898 7.26261   8
   5   5   2 100.898 7.40607   8
   5   5   2 109.388 8.19485   4
   5   5   2 100.064 8.68066   5
   5   5   2 88.5535 9.30428   6
   5   5   2 84.0076 11.8096   2
  -6  -5  -2 -1.5751 3.65589   4
  -6  -5  -2 -3.5854 4.50039   5
  -6  -5  -2 -4.4592 4.81965   2
  -6  -5  -2 4.77754 4.21140   3
  -6  -5  -2 5.78852 4.64465   7
  -6  -5  -2 4.51319 3.15037   8
  -6  -5  -2 -3.0274 3.66393   3
   6   5   2 -0.0127 4.67332   6
   6   5   2 -4.3002 4.32845   5
   6   5   2 4.89172 3.21689   8
  -7  -5  -2 62.8759 9.75158   4
  -7  -5  -2 64.0630 13.2171   2
  -7  -5  -2 68.0437 8.60803   3
  -7  -5  -2 49.5491 8.12752   3
   7   5   2 55.8776 11.2296   5
   7   5   2 55.5769 7.94706   8
   7   5   2 57.6962 7.66210   8
   7   5   2 64.1405 13.4932   6
  -8  -5  -2 401.331 22.4481   2
  -8  -5  -2 395.052 15.8612   3
  -8  -5  -2 364.814 17.6172   4
  -8  -5  -2 396.560 21.5558   7
   8   5   2 388.555 20.7563   5
   8   5   2 331.162 13.6691   8
   8   5   2 357.008 13.5396   8
   7  -6  -2 -5.6097 4.87494   8
   7  -6  -2 -3.4762 5.88637   7
   7  -6  -2 -8.1576 6.77900   4
   7  -6  -2 3.72927 4.44399   8
  -7   6   2 9.10594 6.66766   3
   6  -6  -2 156.203 10.2352   8
   6  -6  -2 154.214 13.6329   4
   6  -6  -2 178.214 12.8976   2
   6  -6  -2 172.392 10.4691   8
   6  -6  -2 168.301 12.6599   7
  -6   6   2 156.094 12.4907   7
  -6   6   2 165.012 13.5350   3
  -6   6   2 166.843 11.8515   5
  -6   6   2 161.399 9.87353   6
   5  -6  -2 291.723 13.4967   7
   5  -6  -2 271.210 12.6876   8
   5  -6  -2 275.436 15.3197   4
   5  -6  -2 264.253 13.5399   2
   5  -6  -2 286.648 12.5323   8
  -5   6   2 261.832 13.7428   2
  -5   6   2 267.565 14.9666   3
  -5   6   2 271.293 13.1536   5
  -5   6   2 281.673 8.76961   6
  -5   6   2 276.693 12.6955   7
  -5   6   2 281.731 7.63134   6
  -5   6   2 267.060 11.0883   8
   4  -6  -2 850.800 23.5488   7
   4  -6  -2 850.682 24.6051   2
   4  -6  -2 839.075 26.2540   4
   4  -6  -2 833.744 24.7287   5
   4  -6  -2 828.200 23.6065   8
   4  -6  -2 861.633 24.2567   8
  -4   6   2 832.106 21.9748   7
  -4   6   2 811.949 23.1211   2
  -4   6   2 840.133 26.1002   3
  -4   6   2 954.056 29.7694   8
  -4   6   2 818.470 23.2663   5
   3  -6  -2 642.508 18.2823   7
   3  -6  -2 666.021 19.9866   8
   3  -6  -2 629.056 20.5669   4
   3  -6  -2 648.185 19.5202   8
   3  -6  -2 641.630 19.3958   5
   3  -6  -2 653.861 19.1369   2
  -3   6   2 648.647 18.7813   5
  -3   6   2 635.765 20.0475   4
  -3   6   2 621.026 21.8244   3
  -3   6   2 645.535 18.6502   2
  -3   6   2 642.219 20.7165   3
  -3   6   2 654.418 18.8308   8
  -3   6   2 600.468 18.5287   8
  -3   6   2 634.879 17.2558   7
   2  -6  -2 230.087 10.9000   8
   2  -6  -2 243.539 11.2727   4
   2  -6  -2 262.336 10.2210   2
   2  -6  -2 234.101 10.2280   5
   2  -6  -2 242.431 9.41993   7
  -2   6   2 243.682 10.2122   2
  -2   6   2 239.804 10.6401   8
  -2   6   2 239.541 11.0227   3
  -2   6   2 233.168 11.9789   3
  -2   6   2 240.030 10.9880   4
  -2   6   2 259.910 9.75150   7
  -2   6   2 244.780 10.3269   5
  -2   6   2 241.552 10.9774   8
   1  -6  -2 29.4154 4.19467   7
   1  -6  -2 27.5219 4.77139   5
   1  -6  -2 29.5993 2.55438   6
   1  -6  -2 30.3134 4.93137   8
   1  -6  -2 29.6525 4.98760   8
   1  -6  -2 31.4351 4.59945   2
   1  -6  -2 28.3566 4.68629   4
  -1   6   2 29.7446 5.32200   8
  -1   6   2 36.3081 4.96662   4
  -1   6   2 33.3975 3.37835   6
  -1   6   2 27.0693 4.40186   2
  -1   6   2 32.1509 5.57539   8
  -1   6   2 37.9971 4.89814   7
  -1   6   2 27.8115 4.36348   5
  -1   6   2 25.8467 4.44643   3
   0  -6  -2 82.2613 4.64443   6
   0  -6  -2 73.9228 5.57040   7
   0  -6  -2 85.5122 6.90436   8
   0  -6  -2 68.9237 6.31075   8
   0  -6  -2 72.9083 5.83619   2
   0  -6  -2 78.6294 5.82095   3
   0  -6  -2 77.2828 5.77189   5
   0  -6  -2 77.1438 5.58004   4
   0   6   2 73.2315 4.99420   6
   0   6   2 70.3244 6.43927   2
   0   6   2 73.1537 5.53922   5
   0   6   2 71.9645 5.12476   3
   0   6   2 88.3673 7.17323   8
   0   6   2 81.5955 6.37078   7
   0   6   2 79.6723 5.54156   4
   0   6   2 69.9089 6.58196   8
  -1  -6  -2 143.761 7.39203   7
  -1  -6  -2 144.714 6.80902   4
  -1  -6  -2 143.684 6.53261   3
  -1  -6  -2 158.067 8.93043   8
  -1  -6  -2 149.033 6.95868   6
  -1  -6  -2 141.139 8.38277   8
  -1  -6  -2 142.261 7.36575   5
  -1  -6  -2 139.805 7.79868   2
   1   6   2 143.131 7.36867   6
   1   6   2 136.796 6.45874   4
   1   6   2 150.411 7.89627   5
   1   6   2 147.373 8.43977   7
   1   6   2 147.209 6.28229   3
   1   6   2 151.287 8.85666   8
   1   6   2 135.879 8.38391   8
   1   6   2 146.537 8.54562   2
  -2  -6  -2 1100.28 27.3544   2
  -2  -6  -2 1107.76 22.7090   3
  -2  -6  -2 1135.20 28.2632   8
  -2  -6  -2 1060.89 24.1387   4
  -2  -6  -2 1086.82 26.2780   5
  -2  -6  -2 1100.52 27.7898   8
  -2  -6  -2 1118.56 26.7211   6
  -2  -6  -2 1100.94 27.0572   7
   2   6   2 1076.68 27.8703   8
   2   6   2 1106.75 27.1255   6
   2   6   2 1117.38 22.3221   3
   2   6   2 1093.75 27.0919   5
   2   6   2 1112.63 27.8108   8
   2   6   2 1091.37 24.3923   4
   2   6   2 1087.44 28.1310   7
   2   6   2 1072.80 28.0381   2
  -3  -6  -2 687.217 20.9248   2
  -3  -6  -2 678.965 20.5249   7
  -3  -6  -2 702.584 14.6123   3
  -3  -6  -2 671.836 19.5422   5
  -3  -6  -2 719.584 20.5487   8
  -3  -6  -2 693.363 20.4570   8
  -3  -6  -2 693.363 20.7673   6
  -3  -6  -2 732.171 17.4561   4
   3   6   2 682.232 21.8772   2
   3   6   2 703.281 22.0910   7
   3   6   2 726.495 17.8305   4
   3   6   2 693.239 14.4600   3
   3   6   2 711.008 20.8440   8
   3   6   2 709.034 20.5606   5
   3   6   2 708.577 21.2972   6
  -4  -6  -2 33.8989 7.04741   2
  -4  -6  -2 34.9905 6.71759   7
  -4  -6  -2 42.6352 6.84894   5
  -4  -6  -2 39.1057 7.24126   8
  -4  -6  -2 37.8250 6.75605   8
  -4  -6  -2 25.8515 5.14981   4
  -4  -6  -2 32.9463 5.90789   6
   4   6   2 45.1011 5.63575   4
   4   6   2 41.3457 6.43296   8
   4   6   2 31.7906 6.62803   5
   4   6   2 36.2990 6.63832   8
   4   6   2 38.5369 6.13583   6
   4   6   2 49.6403 9.19924   2
   4   6   2 43.6758 9.00211   7
  -5  -6  -2 4.03602 3.01915   4
  -5  -6  -2 4.67534 4.07448   7
  -5  -6  -2 0.38353 1.88383   3
  -5  -6  -2 2.33767 4.10736   2
  -5  -6  -2 0.16722 4.12427   5
  -5  -6  -2 -4.1753 3.58521   8
   5   6   2 4.41121 3.22423   8
   5   6   2 2.10243 4.62232   6
   5   6   2 1.88308 4.01772   5
   5   6   2 -3.9695 3.39348   4
   5   6   2 -0.5935 3.48632   8
  -6  -6  -2 108.886 9.10885   8
  -6  -6  -2 103.368 9.25317   4
  -6  -6  -2 109.329 7.13811   3
  -6  -6  -2 113.403 6.43172   3
  -6  -6  -2 110.519 11.7992   2
   6   6   2 107.133 11.2774   5
   6   6   2 108.421 9.00746   8
   6   6   2 86.5502 9.71361   4
   6   6   2 84.8362 8.68671   8
   6   6   2 111.509 11.5863   6
  -7  -6  -2 60.2734 12.8426   7
  -7  -6  -2 70.9714 7.89166   3
  -7  -6  -2 50.6789 8.21432   4
  -7  -6  -2 68.6544 8.18289   3
   7   6   2 74.1126 9.08485   8
   7   6   2 69.8297 9.03637   8
   7   6   2 69.6169 12.1688   5
   7   6   2 75.5034 13.2218   6
  -8  -6  -2 100.846 11.5126   3
  -8  -6  -2 101.986 16.2077   2
  -8  -6  -2 125.125 13.3459   4
  -8  -6  -2 112.079 16.3839   7
   8   6   2 109.899 10.5171   8
   8   6   2 104.019 15.4351   5
   7  -7  -2 20.3000 8.46833   4
   7  -7  -2 34.5510 8.22322   7
   7  -7  -2 40.0205 6.36083   8
   7  -7  -2 21.9563 15.2802   2
  -7   7   2 32.8761 8.54565   3
  -7   7   2 30.6828 7.67721   5
   6  -7  -2 32.4809 7.06175   7
   6  -7  -2 44.6633 8.99639   8
   6  -7  -2 34.3842 6.86399   2
   6  -7  -2 46.5206 8.58731   4
  -6   7   2 49.8810 8.64844   3
  -6   7   2 30.1963 8.85729   7
  -6   7   2 61.7290 13.2012   5
   5  -7  -2 99.2140 10.8148   4
   5  -7  -2 103.939 9.83721   2
   5  -7  -2 96.3524 9.28855   8
   5  -7  -2 103.484 9.76744   7
   5  -7  -2 108.123 9.07621   8
  -5   7   2 108.698 11.0073   3
  -5   7   2 76.2903 9.46813   5
  -5   7   2 71.5732 9.92724   7
  -5   7   2 103.910 12.4190   2
  -5   7   2 87.2022 9.48526   8
   4  -7  -2 498.986 18.3182   2
   4  -7  -2 524.677 18.4157   8
   4  -7  -2 502.217 17.7049   7
   4  -7  -2 508.020 18.2719   8
   4  -7  -2 491.637 19.7455   4
  -4   7   2 489.144 19.4716   3
  -4   7   2 489.664 16.2300   7
  -4   7   2 493.972 17.4614   5
  -4   7   2 480.283 17.8862   2
  -4   7   2 504.698 17.4876   8
   3  -7  -2 130.745 9.47083   5
   3  -7  -2 144.826 9.46031   8
   3  -7  -2 136.652 8.80199   2
   3  -7  -2 135.955 8.27966   7
   3  -7  -2 123.983 9.39774   4
  -3   7   2 134.392 11.8912   4
  -3   7   2 121.824 9.31054   8
  -3   7   2 117.529 11.5048   3
  -3   7   2 120.585 9.38670   2
  -3   7   2 127.763 8.67215   5
  -3   7   2 123.405 8.42768   7
  -3   7   2 127.157 9.42340   3
  -3   7   2 133.134 9.36891   8
   2  -7  -2 68.6925 6.25383   2
   2  -7  -2 70.0315 7.25816   4
   2  -7  -2 67.8965 7.27913   8
   2  -7  -2 67.1131 7.12574   8
   2  -7  -2 62.6562 6.83764   5
   2  -7  -2 64.8848 6.06433   7
  -2   7   2 68.9009 7.77215   8
  -2   7   2 73.5418 6.44858   5
  -2   7   2 68.5159 7.73042   8
  -2   7   2 72.5360 7.63627   4
  -2   7   2 67.4981 6.74578   3
  -2   7   2 67.3461 8.31226   3
  -2   7   2 72.7046 6.78248   7
  -2   7   2 79.5765 7.75285   2
   1  -7  -2 869.115 23.0926   2
   1  -7  -2 883.003 25.0619   8
   1  -7  -2 860.716 23.5005   4
   1  -7  -2 869.791 22.0134   7
   1  -7  -2 882.834 23.1769   5
   1  -7  -2 911.498 25.4832   8
   1  -7  -2 900.564 18.0599   6
  -1   7   2 861.229 22.6197   4
  -1   7   2 871.511 22.4183   7
  -1   7   2 904.808 24.9023   8
  -1   7   2 880.440 23.4430   3
  -1   7   2 869.326 23.1203   5
  -1   7   2 906.173 18.9925   6
  -1   7   2 895.784 23.4574   2
  -1   7   2 891.665 24.9100   8
   0  -7  -2 671.069 20.8155   8
   0  -7  -2 642.676 18.5970   5
   0  -7  -2 666.685 19.0282   2
   0  -7  -2 663.250 18.5895   3
   0  -7  -2 671.951 20.9123   8
   0  -7  -2 687.658 16.2707   6
   0  -7  -2 678.946 18.4361   7
   0  -7  -2 652.963 18.3339   4
   0   7   2 651.121 19.0011   5
   0   7   2 666.862 17.9044   4
   0   7   2 641.053 19.4698   2
   0   7   2 656.018 19.0513   7
   0   7   2 671.003 20.7176   8
   0   7   2 671.934 18.0450   3
   0   7   2 676.068 20.7179   8
  -1  -7  -2 1392.18 30.8992   6
  -1  -7  -2 1383.92 30.8291   4
  -1  -7  -2 1372.47 35.7244   8
  -1  -7  -2 1387.00 32.6764   2
  -1  -7  -2 1437.18 35.0269   8
  -1  -7  -2 1431.58 30.5154   3
  -1  -7  -2 1410.48 32.0352   7
  -1  -7  -2 1329.68 31.7424   5
   1   7   2 1386.84 33.0118   5
   1   7   2 1412.30 34.7234   8
   1   7   2 1384.90 33.1497   7
   1   7   2 1384.13 29.7103   3
   1   7   2 1376.84 30.4527   4
   1   7   2 1380.40 33.6918   2
   1   7   2 1395.14 31.4996   6
  -2  -7  -2 191.786 7.42743   3
  -2  -7  -2 184.296 10.7068   8
  -2  -7  -2 179.128 9.16020   6
  -2  -7  -2 175.148 7.98975   4
  -2  -7  -2 191.453 9.70602   7
  -2  -7  -2 182.966 9.77513   2
  -2  -7  -2 184.582 9.25966   5
  -2  -7  -2 185.508 10.6088   8
   2   7   2 189.351 11.0583   7
   2   7   2 169.509 10.4152   8
   2   7   2 185.879 9.73134   5
   2   7   2 178.321 7.76933   4
   2   7   2 186.310 9.91588   6
   2   7   2 185.702 10.8201   8
   2   7   2 189.459 6.68840   3
   2   7   2 172.959 10.6577   2
  -3  -7  -2 59.1770 7.76523   8
  -3  -7  -2 55.8525 5.57795   4
  -3  -7  -2 43.4440 7.26627   8
  -3  -7  -2 44.3595 7.07305   6
  -3  -7  -2 66.8846 7.21674   5
  -3  -7  -2 55.7769 6.98935   2
  -3  -7  -2 61.8158 4.55141   3
  -3  -7  -2 51.4890 6.92938   7
   3   7   2 54.1038 5.62036   4
   3   7   2 56.4202 7.67345   8
   3   7   2 58.7002 7.43252   5
   3   7   2 44.2569 8.36688   7
   3   7   2 51.2912 7.07244   8
   3   7   2 44.3441 7.83810   2
   3   7   2 57.9281 3.90772   3
   3   7   2 52.6303 7.75472   6
  -4  -7  -2 2.78283 3.95493   5
  -4  -7  -2 1.73509 3.72929   2
  -4  -7  -2 1.06155 4.05364   8
  -4  -7  -2 9.74509 3.99195   7
  -4  -7  -2 3.71437 4.64899   6
  -4  -7  -2 1.34000 1.72155   3
  -4  -7  -2 -5.3234 3.86065   8
  -4  -7  -2 5.63972 3.13639   4
   4   7   2 3.82381 1.76833   3
   4   7   2 7.27460 4.30927   6
   4   7   2 -0.4415 3.47432   5
   4   7   2 4.95097 3.68051   8
   4   7   2 0.27690 2.85465   4
   4   7   2 -1.2495 4.97016   2
  -5  -7  -2 213.552 13.7557   2
  -5  -7  -2 200.683 12.7336   7
  -5  -7  -2 202.522 9.83574   4
  -5  -7  -2 196.419 11.8568   8
   5   7   2 185.955 11.7146   8
   5   7   2 193.665 11.6189   8
   5   7   2 215.883 10.6447   4
   5   7   2 213.053 13.8644   6
   5   7   2 210.808 13.3421   5
  -6  -7  -2 107.924 10.3166   8
  -6  -7  -2 109.152 8.97231   4
  -6  -7  -2 94.4581 12.0188   2
  -6  -7  -2 84.6980 11.5822   7
  -6  -7  -2 77.7238 5.65317   3
   6   7   2 74.8201 12.6067   6
   6   7   2 86.1640 12.2253   5
   6   7   2 77.9623 9.89083   4
   6   7   2 87.0605 9.35612   8
  -7  -7  -2 137.538 11.0800   4
  -7  -7  -2 109.941 10.4318   8
  -7  -7  -2 111.048 14.5378   4
  -7  -7  -2 96.3955 14.0262   2
   7   7   2 118.663 11.2038   8
   7   7   2 145.969 11.6299   8
  -8  -7  -2 85.5027 15.9716   7
  -8  -7  -2 62.0323 12.1059   4
  -8  -7  -2 69.6012 11.9967   2
  -8  -7  -2 50.1852 11.5200   6
   8   7   2 68.8383 10.8318   8
   8   7   2 54.3963 10.7136   5
   8   7   2 69.6609 10.9766   8
   6  -8  -2 125.079 13.1446   2
   6  -8  -2 132.453 13.4662   7
   6  -8  -2 121.876 11.6345   8
   6  -8  -2 122.144 14.5694   4
  -6   8   2 144.469 13.3281   5
  -6   8   2 128.085 14.8096   3
   5  -8  -2 357.895 19.0770   4
   5  -8  -2 346.054 17.1539   2
   5  -8  -2 377.694 16.9784   8
   5  -8  -2 348.049 16.5807   8
   5  -8  -2 391.366 17.3083   7
  -5   8   2 380.197 16.3245   8
  -5   8   2 376.944 18.7102   3
  -5   8   2 369.044 16.4967   5
  -5   8   2 331.912 15.9698   7
   4  -8  -2 509.152 19.4582   8
   4  -8  -2 519.357 19.8193   8
   4  -8  -2 529.521 19.6491   2
   4  -8  -2 532.018 21.5983   4
   4  -8  -2 510.675 18.5984   7
  -4   8   2 527.258 18.8535   5
  -4   8   2 501.160 17.8502   7
  -4   8   2 531.410 20.9725   3
  -4   8   2 526.127 19.3840   8
  -4   8   2 485.258 19.5649   2
   3  -8  -2 22.4851 5.09623   4
   3  -8  -2 44.4749 7.05132   2
   3  -8  -2 41.5075 7.18250   8
   3  -8  -2 35.4543 6.46365   7
  -3   8   2 31.1208 5.98465   8
  -3   8   2 27.2113 5.46647   7
  -3   8   2 30.2838 6.01968   2
  -3   8   2 41.8052 6.74225   5
  -3   8   2 33.3724 7.32568   3
   2  -8  -2 7.88970 3.31166   2
   2  -8  -2 12.4937 4.12888   8
   2  -8  -2 10.7878 3.84204   5
   2  -8  -2 8.84799 3.83964   4
   2  -8  -2 10.7999 3.43071   7
   2  -8  -2 17.9932 4.35522   8
  -2   8   2 15.2749 4.40865   4
  -2   8   2 12.8929 4.71850   8
  -2   8   2 7.90163 4.68770   8
  -2   8   2 16.2354 4.01705   7
  -2   8   2 7.79964 4.52544   2
  -2   8   2 10.4451 3.81735   5
  -2   8   2 6.62874 3.42030   3
   1  -8  -2 248.445 11.4803   2
   1  -8  -2 255.448 12.9770   8
   1  -8  -2 244.870 10.5992   7
   1  -8  -2 243.253 11.5459   4
   1  -8  -2 253.098 7.07036   6
   1  -8  -2 243.874 11.5454   5
   1  -8  -2 263.186 13.2477   8
  -1   8   2 258.672 11.6999   5
  -1   8   2 235.067 13.4945   8
  -1   8   2 258.392 12.6649   2
  -1   8   2 261.583 13.2057   8
  -1   8   2 256.497 11.3242   3
  -1   8   2 258.330 11.4192   4
  -1   8   2 257.825 11.8149   7
   0  -8  -2 526.725 18.7878   8
   0  -8  -2 513.899 18.8700   8
   0  -8  -2 508.611 16.9280   2
   0  -8  -2 491.155 16.4102   5
   0  -8  -2 504.420 16.2402   4
   0  -8  -2 519.379 16.1024   7
   0  -8  -2 519.088 16.8113   3
   0   8   2 497.966 17.7854   2
   0   8   2 496.297 15.6893   4
   0   8   2 457.674 21.3665   8
   0   8   2 510.437 14.3319   6
   0   8   2 511.742 15.8236   3
   0   8   2 509.909 18.6522   8
   0   8   2 504.847 17.0459   5
   0   8   2 483.886 17.0103   7
  -1  -8  -2 837.316 25.5285   8
  -1  -8  -2 826.341 22.6268   7
  -1  -8  -2 834.287 23.6125   2
  -1  -8  -2 831.790 21.7085   4
  -1  -8  -2 823.513 21.2027   6
  -1  -8  -2 835.369 25.4549   8
  -1  -8  -2 812.255 22.7048   5
  -1  -8  -2 835.174 21.5054   3
   1   8   2 822.133 25.1847   8
   1   8   2 848.183 20.7179   3
   1   8   2 872.833 22.2382   6
   1   8   2 832.146 24.7404   2
   1   8   2 810.421 23.9201   7
   1   8   2 818.576 21.0825   4
   1   8   2 826.889 23.7550   5
   1   8   2 850.119 25.2693   8
  -2  -8  -2 334.258 15.1981   8
  -2  -8  -2 339.741 15.3509   8
  -2  -8  -2 309.808 12.1244   3
  -2  -8  -2 316.893 11.5457   4
  -2  -8  -2 330.467 13.3911   7
  -2  -8  -2 327.985 13.0690   6
  -2  -8  -2 322.276 13.7770   2
   2   8   2 318.388 15.1621   7
   2   8   2 320.425 15.1700   2
   2   8   2 319.695 15.0869   8
   2   8   2 337.444 10.1106   3
   2   8   2 320.395 13.5298   6
   2   8   2 333.065 13.9283   5
   2   8   2 340.379 15.2355   8
   2   8   2 327.904 11.4617   4
  -3  -8  -2 44.0096 6.54244   6
  -3  -8  -2 62.6295 7.60454   7
  -3  -8  -2 41.6017 6.11927   4
  -3  -8  -2 65.0015 5.63514   3
  -3  -8  -2 51.0839 7.50149   2
  -3  -8  -2 48.5754 8.41318   8
  -3  -8  -2 47.6507 7.56102   5
  -3  -8  -2 46.9258 8.61187   8
   3   8   2 66.6772 8.63044   8
   3   8   2 47.5572 9.88204   7
   3   8   2 65.3801 8.46493   6
   3   8   2 56.8029 7.88504   5
   3   8   2 62.6634 4.51424   3
   3   8   2 37.1690 8.46579   8
   3   8   2 37.4561 6.28055   4
  -4  -8  -2 3.53330 4.27287   2
  -4  -8  -2 5.39833 4.37690   7
  -4  -8  -2 -3.9857 5.08843   6
  -4  -8  -2 1.32425 2.42252   3
  -4  -8  -2 -2.8434 3.17943   4
  -4  -8  -2 1.16333 4.44116   8
   4   8   2 4.57948 4.20418   8
   4   8   2 0.44111 4.32250   5
   4   8   2 3.05842 4.77567   6
   4   8   2 -4.6645 3.35663   4
   4   8   2 3.84842 4.48656   8
  -5  -8  -2 828.557 27.6844   2
  -5  -8  -2 848.538 21.7209   4
  -5  -8  -2 836.135 25.8897   8
  -5  -8  -2 837.134 27.6602   7
   5   8   2 818.104 25.7835   8
   5   8   2 854.955 28.0111   5
   5   8   2 847.308 28.2441   6
   5   8   2 848.663 26.3951   8
   5   8   2 866.758 22.5844   4
  -6  -8  -2 179.905 14.8234   7
  -6  -8  -2 197.405 11.0058   4
  -6  -8  -2 204.636 15.4126   2
  -6  -8  -2 210.283 13.8925   8
   6   8   2 210.986 16.4661   6
   6   8   2 204.337 12.2153   4
   6   8   2 209.790 15.1048   5
   6   8   2 200.712 13.3605   8
   6   8   2 202.254 13.6761   8
  -7  -8  -2 77.8080 13.8688   7
  -7  -8  -2 105.199 10.9599   4
  -7  -8  -2 93.2902 15.4517   2
  -7  -8  -2 66.5773 11.1180   8
   7   8   2 114.381 12.3578   8
   7   8   2 94.3224 12.0518   8
  -8  -8  -2 61.2570 12.2940   6
  -8  -8  -2 60.7449 13.2151   4
  -8  -8  -2 41.5108 11.8196   2
  -8  -8  -2 28.5223 9.87190   7
   8   8   2 35.8797 7.66944   8
   6  -9  -2 21.3606 7.28781   2
   6  -9  -2 23.8903 8.55728   4
   6  -9  -2 23.6194 6.73285   8
   6  -9  -2 21.2073 7.44538   7
  -6   9   2 27.7342 7.58940   5
  -6   9   2 34.1281 7.83101   3
   5  -9  -2 20.6326 6.41033   7
   5  -9  -2 37.3091 7.59998   2
   5  -9  -2 25.6749 6.61723   8
   5  -9  -2 21.7185 7.37844   4
  -5   9   2 27.2481 7.08907   3
  -5   9   2 18.0754 6.17920   5
   4  -9  -2 22.0688 5.86578   8
   4  -9  -2 26.4882 5.64552   2
   4  -9  -2 28.6532 6.15557   4
   4  -9  -2 18.2894 5.51718   8
   4  -9  -2 31.4150 5.89915   7
  -4   9   2 30.8657 7.14989   7
  -4   9   2 29.3976 7.44336   8
  -4   9   2 44.6410 8.94748   5
  -4   9   2 27.9289 5.94761   3
   3  -9  -2 10.2170 5.25958   4
   3  -9  -2 11.1324 4.81461   8
   3  -9  -2 11.5263 5.01615   8
   3  -9  -2 12.5962 4.21081   2
  -3   9   2 12.6986 5.57350   8
  -3   9   2 15.0921 5.42578   7
  -3   9   2 10.5995 4.97727   3
  -3   9   2 14.0029 4.89166   5
   2  -9  -2 153.222 11.6942   8
   2  -9  -2 151.705 9.83968   2
   2  -9  -2 144.042 9.48852   7
   2  -9  -2 146.925 11.5045   8
   2  -9  -2 152.411 10.7249   4
  -2   9   2 156.263 12.4168   8
  -2   9   2 154.776 10.2915   3
  -2   9   2 165.674 12.4367   2
  -2   9   2 164.044 10.8773   7
  -2   9   2 164.206 10.5344   5
   1  -9  -2 671.677 23.4695   8
   1  -9  -2 681.558 23.7181   8
   1  -9  -2 692.921 21.2495   2
   1  -9  -2 676.048 20.0725   7
   1  -9  -2 653.841 14.5929   6
   1  -9  -2 666.562 21.5335   4
  -1   9   2 657.225 21.0812   7
  -1   9   2 658.693 20.7628   3
  -1   9   2 699.054 23.7982   8
  -1   9   2 627.935 21.6709   2
  -1   9   2 666.916 23.2717   8
  -1   9   2 680.301 21.2979   5
  -1   9   2 655.302 20.7241   4
   0  -9  -2 1012.71 30.2279   8
   0  -9  -2 1009.38 27.1863   3
   0  -9  -2 939.057 26.8445   5
   0  -9  -2 1013.28 27.7653   2
   0  -9  -2 1012.84 23.1912   6
   0  -9  -2 1043.36 30.5633   8
   0  -9  -2 1033.44 26.6843   7
   0  -9  -2 1039.23 27.0869   4
   0   9   2 992.577 25.8840   4
   0   9   2 975.029 28.5858   2
   0   9   2 1031.56 26.1869   3
   0   9   2 967.488 27.9857   7
   0   9   2 1034.32 28.3403   5
   0   9   2 1024.23 30.0699   8
   0   9   2 1024.95 29.9803   8
  -1  -9  -2 175.297 9.89991   7
  -1  -9  -2 155.471 9.93490   3
  -1  -9  -2 170.855 9.68680   4
  -1  -9  -2 162.834 12.0497   8
  -1  -9  -2 167.968 11.8815   8
  -1  -9  -2 165.464 8.91087   6
  -1  -9  -2 161.861 10.9088   2
  -1  -9  -2 148.853 9.91975   5
   1   9   2 156.377 12.1707   8
   1   9   2 156.573 11.6376   7
   1   9   2 161.630 8.97988   4
   1   9   2 159.987 9.36272   6
   1   9   2 136.697 12.0533   2
   1   9   2 166.409 8.50113   3
   1   9   2 170.720 12.3257   8
   1   9   2 151.856 10.6490   5
  -2  -9  -2 -2.0224 3.24882   3
  -2  -9  -2 6.37628 4.73111   8
  -2  -9  -2 -3.7581 4.59560   8
  -2  -9  -2 0.07374 3.64446   6
  -2  -9  -2 -0.0908 3.59038   7
  -2  -9  -2 2.10699 3.14638   4
  -2  -9  -2 -0.1726 3.90589   2
   2   9   2 -1.2937 5.53444   7
   2   9   2 0.11638 5.07908   8
   2   9   2 -8.3371 5.81576   2
   2   9   2 -2.0907 3.33209   5
   2   9   2 3.48384 4.12155   6
   2   9   2 3.70944 2.43596   3
   2   9   2 -2.0601 3.39779   4
  -3  -9  -2 15.7744 5.17589   7
  -3  -9  -2 11.3778 4.81284   6
  -3  -9  -2 11.9751 5.09030   2
  -3  -9  -2 20.4309 4.25364   4
  -3  -9  -2 26.5746 6.38046   8
  -3  -9  -2 15.4047 5.35824   8
   3   9   2 17.2029 3.05926   3
   3   9   2 13.0237 5.12174   6
   3   9   2 14.2493 5.60879   8
   3   9   2 13.9720 4.75963   5
   3   9   2 16.9228 4.01862   4
   3   9   2 12.0877 5.59948   8
  -4  -9  -2 111.107 10.5927   2
  -4  -9  -2 115.031 7.14958   3
  -4  -9  -2 87.1214 9.90149   7
  -4  -9  -2 119.533 11.7724   8
  -4  -9  -2 104.666 8.68449   4
   4   9   2 99.5788 11.4396   8
   4   9   2 126.289 11.9719   8
   4   9   2 104.703 11.3146   5
   4   9   2 119.267 5.92337   3
   4   9   2 111.615 8.96184   4
   4   9   2 104.162 11.6198   6
  -5  -9  -2 133.450 9.72829   4
  -5  -9  -2 109.895 12.9542   8
   5   9   2 119.504 9.88221   4
   5   9   2 128.812 13.3778   5
   5   9   2 135.460 13.0044   8
   5   9   2 113.620 13.7551   6
  -6  -9  -2 300.967 18.0096   7
  -6  -9  -2 281.673 13.1272   4
  -6  -9  -2 275.074 18.0539   2
  -6  -9  -2 258.641 17.4460   8
   6   9   2 249.570 16.3846   8
   6   9   2 293.883 16.8279   8
   6   9   2 281.738 18.7525   5
   6   9   2 278.168 13.8459   4
  -7  -9  -2 20.8731 9.10565   2
  -7  -9  -2 25.6057 9.09902   7
  -7  -9  -2 31.9554 7.13920   4
   7   9   2 25.1215 7.95416   8
   7   9   2 33.7498 9.75811   5
   5 -10  -2 15.3698 6.81096   7
   5 -10  -2 28.1544 7.86700   2
   5 -10  -2 21.0730 7.87159   4
   5 -10  -2 14.1657 6.71243   8
  -5  10   2 14.0311 7.43158   3
  -5  10   2 9.18222 6.81725   5
   4 -10  -2 29.2218 6.85253   8
   4 -10  -2 24.1159 5.73154   2
   4 -10  -2 22.6719 6.94635   4
   4 -10  -2 25.0983 5.91545   7
  -4  10   2 27.5411 6.50161   3
  -4  10   2 32.4130 6.86570   5
   3 -10  -2 6.44763 5.50690   4
   3 -10  -2 8.18887 5.46698   8
   3 -10  -2 13.4086 4.77527   7
   3 -10  -2 -5.3133 5.38731   8
   3 -10  -2 4.35034 4.98915   2
  -3  10   2 -7.2814 6.33651   8
  -3  10   2 13.8506 5.28551   5
  -3  10   2 -3.3095 5.61506   3
   2 -10  -2 297.476 14.5657   2
   2 -10  -2 294.307 13.9818   7
   2 -10  -2 318.415 16.5999   8
   2 -10  -2 306.197 17.1778   8
   2 -10  -2 315.740 15.8906   4
  -2  10   2 322.344 15.0881   3
  -2  10   2 300.610 14.9407   5
  -2  10   2 305.182 17.1445   8
   1 -10  -2 52.8437 8.36381   2
   1 -10  -2 49.9980 4.50707   6
   1 -10  -2 53.5681 7.88918   7
   1 -10  -2 46.0020 9.99506   8
   1 -10  -2 54.2973 8.80958   4
   1 -10  -2 50.7537 9.61620   8
  -1  10   2 31.9288 7.76511   8
  -1  10   2 39.6867 6.86377   7
  -1  10   2 59.1893 8.82233   5
  -1  10   2 41.3068 7.88661   8
  -1  10   2 47.7917 7.49924   3
   0 -10  -2 137.026 12.4281   8
   0 -10  -2 143.297 11.8330   3
   0 -10  -2 130.990 10.3398   4
   0 -10  -2 141.522 9.91370   7
   0 -10  -2 160.815 11.0907   2
   0 -10  -2 141.429 12.8265   8
   0 -10  -2 137.888 7.48349   6
   0  10   2 120.105 13.0291   7
   0  10   2 159.665 11.5501   5
   0  10   2 145.310 9.09043   3
   0  10   2 136.176 9.90506   4
   0  10   2 140.704 13.2738   8
   0  10   2 150.573 13.2751   8
  -1 -10  -2 8.14107 5.11011   3
  -1 -10  -2 3.52370 3.47663   6
  -1 -10  -2 6.84253 5.63242   8
  -1 -10  -2 16.0929 4.78453   2
  -1 -10  -2 0.90756 4.27737   7
  -1 -10  -2 13.0884 4.25562   4
   1  10   2 7.40153 4.39898   4
   1  10   2 0.77840 3.06584   3
   1  10   2 5.83362 4.94032   5
   1  10   2 2.81991 6.83080   8
   1  10   2 4.15721 5.52603   8
  -2 -10  -2 23.4348 6.90676   8
  -2 -10  -2 37.4009 8.38929   3
  -2 -10  -2 13.3921 5.81352   8
  -2 -10  -2 16.7275 4.62154   4
  -2 -10  -2 26.0233 5.44670   7
   2  10   2 30.5197 7.02189   8
   2  10   2 29.4289 6.94603   8
   2  10   2 32.6194 6.15350   3
   2  10   2 26.4154 5.86511   5
   2  10   2 24.0134 5.60864   6
  -3 -10  -2 16.9263 4.69124   4
  -3 -10  -2 7.77791 4.72966   7
  -3 -10  -2 2.89816 6.23804   8
  -3 -10  -2 24.2000 6.12874   2
  -3 -10  -2 20.1252 4.50488   3
  -3 -10  -2 6.68497 5.44278   6
   3  10   2 14.8540 6.30670   8
   3  10   2 12.0269 5.71173   5
   3  10   2 10.4216 4.38629   4
   3  10   2 5.09424 6.39313   8
   3  10   2 16.0662 3.65188   3
   3  10   2 10.2944 6.14582   6
  -4 -10  -2 255.554 16.6862   8
  -4 -10  -2 231.931 12.0366   3
  -4 -10  -2 284.024 12.4920   4
  -4 -10  -2 242.320 22.1775   7
   4  10   2 257.655 17.1644   8
   4  10   2 261.055 12.3104   4
   4  10   2 274.490 16.8314   8
   4  10   2 262.804 19.3857   5
  -5 -10  -2 172.774 14.6799   2
  -5 -10  -2 146.565 11.0709   4
  -5 -10  -2 173.571 15.9627   8
  -5 -10  -2 157.490 13.4954   7
   5  10   2 161.393 15.9200   5
   5  10   2 156.758 15.3712   8
  -6 -10  -2 120.908 15.4463   2
  -6 -10  -2 123.980 11.7433   4
  -6 -10  -2 124.437 14.8179   7
   6  10   2 162.470 17.6427   5
   6  10   2 107.794 14.4819   8
  -7 -10  -2 16.6346 9.10097   2
  -7 -10  -2 8.78645 10.0635   6
  -7 -10  -2 9.06314 8.82738   7
   7  10   2 30.2789 10.2377   5
   7  10   2 -2.9759 7.32066   8
   4 -11  -2 42.5326 7.82393   7
   4 -11  -2 63.6399 13.4600   8
  -4  11   2 42.9311 8.79701   5
  -4  11   2 70.0190 12.8566   3
   3 -11  -2 209.766 19.7490   2
   3 -11  -2 248.999 14.7498   7
   3 -11  -2 253.328 17.6704   8
   3 -11  -2 261.804 16.9558   4
  -3  11   2 237.297 15.4470   3
  -3  11   2 255.108 16.0649   5
   2 -11  -2 558.711 36.0525   8
   2 -11  -2 555.248 20.4917   7
   2 -11  -2 559.859 21.3997   2
   2 -11  -2 553.186 24.2185   8
  -2  11   2 569.955 24.5508   8
  -2  11   2 566.725 22.7863   3
  -2  11   2 538.780 23.6543   5
   1 -11  -2 634.080 14.1935   6
   1 -11  -2 630.674 25.6318   8
   1 -11  -2 624.437 21.4283   7
   1 -11  -2 647.114 22.7211   2
   1 -11  -2 582.818 13.8814   6
   1 -11  -2 632.743 25.4354   8
   1 -11  -2 655.379 23.3553   4
  -1  11   2 597.496 26.4277   8
  -1  11   2 649.913 26.2598   5
  -1  11   2 661.268 22.1158   3
   0 -11  -2 10.8760 6.34246   8
   0 -11  -2 10.8499 4.45414   7
   0 -11  -2 -2.0115 6.25157   8
   0 -11  -2 7.86472 3.72878   6
   0 -11  -2 11.8134 3.58224   6
   0 -11  -2 3.97427 6.97260   3
   0 -11  -2 7.73148 5.05339   2
   0  11   2 7.86862 6.75355   8
   0  11   2 14.9935 4.57747   3
   0  11   2 9.55020 5.53056   5
   0  11   2 12.9080 7.69913   8
  -1 -11  -2 60.9036 8.75986   6
  -1 -11  -2 89.4587 12.2279   3
  -1 -11  -2 67.8989 8.08620   6
  -1 -11  -2 61.1984 12.1921   8
  -1 -11  -2 56.2846 9.88471   2
  -1 -11  -2 79.0563 9.59526   4
  -1 -11  -2 71.7117 12.9335   8
  -1 -11  -2 69.6183 9.22592   7
   1  11   2 52.9593 10.5316   5
   1  11   2 63.9721 12.7491   8
   1  11   2 87.6659 9.89094   4
   1  11   2 72.8038 8.09357   3
  -2 -11  -2 272.903 13.8046   6
  -2 -11  -2 303.933 15.4526   7
  -2 -11  -2 303.706 16.8537   2
  -2 -11  -2 293.003 14.4131   3
  -2 -11  -2 318.890 14.3471   4
  -2 -11  -2 247.028 18.5452   8
  -2 -11  -2 326.986 19.4254   8
   2  11   2 303.784 18.7240   8
   2  11   2 307.348 13.6724   4
   2  11   2 299.007 12.3038   3
   2  11   2 266.635 18.0061   8
  -3 -11  -2 387.216 15.0813   3
  -3 -11  -2 398.248 18.7125   2
  -3 -11  -2 365.131 23.8024   7
  -3 -11  -2 404.241 15.7698   4
  -3 -11  -2 419.773 21.2101   8
   3  11   2 393.077 20.7694   8
   3  11   2 416.928 21.4064   8
   3  11   2 408.864 19.9794   5
   3  11   2 423.549 13.8662   3
   3  11   2 384.341 15.5868   4
  -4 -11  -2 202.171 11.7331   4
  -4 -11  -2 207.272 14.6897   7
  -4 -11  -2 192.233 10.8362   3
  -4 -11  -2 203.755 17.7537   8
  -4 -11  -2 204.770 15.4864   2
   4  11   2 202.962 9.24921   3
   4  11   2 213.923 16.6124   5
   4  11   2 156.488 16.6017   8
  -5 -11  -2 36.3127 6.41158   4
  -5 -11  -2 36.0170 9.21205   2
  -5 -11  -2 38.2659 8.37801   7
   5  11   2 51.8147 10.1807   8
   5  11   2 41.0175 9.45477   5
  -6 -11  -2 32.1668 9.43203   2
  -6 -11  -2 30.3199 8.83326   7
  -6 -11  -2 19.1655 7.39495   4
  -6 -11  -2 40.1856 10.5778   6
   6  11   2 17.2913 8.90542   8
   6  11   2 32.6767 9.92606   5
   4 -12  -2 38.6771 9.99141   8
   3 -12  -2 134.401 15.6676   4
   3 -12  -2 109.429 15.9930   8
   3 -12  -2 142.232 13.7164   7
   3 -12  -2 116.728 13.2828   2
  -3  12   2 141.812 15.0640   5
  -3  12   2 137.901 13.8796   3
   2 -12  -2 186.059 14.3730   2
   2 -12  -2 181.742 19.6681   7
   2 -12  -2 212.798 16.8013   4
  -2  12   2 203.304 15.5018   5
  -2  12   2 205.781 14.7367   3
   1 -12  -2 127.113 15.5652   8
   1 -12  -2 111.702 11.9574   2
   1 -12  -2 106.005 15.6952   8
   1 -12  -2 112.818 11.3977   7
  -1  12   2 90.4565 16.4238   8
  -1  12   2 128.730 11.6967   3
  -1  12   2 113.813 13.4961   5
   0 -12  -2 21.0912 6.62266   7
   0 -12  -2 21.7285 8.06479   8
   0 -12  -2 8.37842 7.67639   8
   0 -12  -2 5.02177 4.30959   6
   0 -12  -2 12.3284 5.79369   2
   0 -12  -2 -0.1597 5.51539   4
   0 -12  -2 17.4385 4.23801   6
   0  12   2 14.5025 8.20108   8
   0  12   2 11.4401 4.77532   3
   0  12   2 5.55490 6.21939   5
  -1 -12  -2 114.963 12.1899   4
  -1 -12  -2 88.6116 14.3537   3
  -1 -12  -2 68.2691 13.7131   7
  -1 -12  -2 82.8633 15.7695   8
  -1 -12  -2 94.2484 12.1556   2
  -1 -12  -2 106.016 10.1348   6
  -1 -12  -2 119.825 16.0394   8
   1  12   2 99.4438 16.7667   8
   1  12   2 98.5431 10.0367   3
   1  12   2 90.1808 12.7116   5
   1  12   2 67.1003 14.9080   8
  -2 -12  -2 389.282 18.3577   7
  -2 -12  -2 384.986 22.6691   8
  -2 -12  -2 398.845 18.2463   3
  -2 -12  -2 383.548 16.7704   4
  -2 -12  -2 324.143 16.1543   6
  -2 -12  -2 389.176 19.0585   2
  -2 -12  -2 402.392 17.0778   6
   2  12   2 368.238 19.9484   5
   2  12   2 396.083 22.4522   8
   2  12   2 406.282 15.2898   3
   2  12   2 343.005 21.7070   8
   2  12   2 333.077 16.2076   4
  -3 -12  -2 825.572 24.2479   4
  -3 -12  -2 753.004 35.5927   8
  -3 -12  -2 772.593 24.5920   3
  -3 -12  -2 841.183 27.0967   6
  -3 -12  -2 790.215 27.4729   7
  -3 -12  -2 802.886 28.8475   2
   3  12   2 712.333 23.3144   4
   3  12   2 827.053 30.1066   5
   3  12   2 788.924 21.7515   3
   3  12   2 716.637 32.4510   8
   3  12   2 815.667 31.7955   8
  -4 -12  -2 115.007 14.5614   2
  -4 -12  -2 119.550 14.0114   7
  -4 -12  -2 121.278 12.2859   4
  -4 -12  -2 135.001 15.3101   6
   4  12   2 142.895 9.72608   3
   4  12   2 131.646 16.6782   5
  -5 -12  -2 81.3271 14.7916   7
  -5 -12  -2 99.6708 12.0372   4
  -5 -12  -2 69.0901 15.9709   2
   5  12   2 74.5387 12.5081   8
   5  12   2 81.0025 17.4136   5
   2 -13  -2 170.336 17.1055   4
   2 -13  -2 146.773 18.4349   8
   2 -13  -2 195.987 15.5094   7
  -2  13   2 142.890 17.2991   5
  -2  13   2 172.730 14.4323   3
   1 -13  -2 127.064 15.2628   4
   1 -13  -2 113.739 12.8188   7
   1 -13  -2 133.638 17.9801   8
   1 -13  -2 144.761 13.2680   2
  -1  13   2 145.733 13.8973   3
  -1  13   2 118.863 16.1673   5
   0 -13  -2 1.04151 5.85084   7
   0 -13  -2 2.43373 8.08650   8
   0 -13  -2 7.85474 4.54470   6
   0  13   2 -0.1326 5.86416   3
   0  13   2 2.91361 9.64134   8
   0  13   2 1.41242 7.69237   5
  -1 -13  -2 116.452 14.6082   2
  -1 -13  -2 121.189 18.5280   8
  -1 -13  -2 137.547 13.5969   7
  -1 -13  -2 111.621 11.3401   6
  -1 -13  -2 119.572 14.1728   4
   1  13   2 145.535 12.1539   3
   1  13   2 130.489 15.4199   5
   1  13   2 140.273 18.8078   8
  -2 -13  -2 404.304 19.8493   7
  -2 -13  -2 415.114 21.1115   2
  -2 -13  -2 480.317 19.0754   6
  -2 -13  -2 400.999 25.2564   8
  -2 -13  -2 438.271 19.4625   4
   2  13   2 422.867 25.2457   8
   2  13   2 398.821 16.7999   3
   2  13   2 365.132 21.8964   5
  -3 -13  -2 239.266 17.0050   7
  -3 -13  -2 218.673 19.0802   2
  -3 -13  -2 264.245 17.3099   6
  -3 -13  -2 215.971 15.7664   4
   3  13   2 240.394 21.0968   8
   3  13   2 201.724 13.1068   3
   3  13   2 252.574 19.3480   5
  -4 -13  -2 74.8368 15.7429   2
  -4 -13  -2 72.4790 13.1245   4
  -4 -13  -2 106.152 15.8419   6
  -4 -13  -2 89.4802 14.8800   7
   4  13   2 99.8373 19.3305   8
   4  13   2 76.8575 17.4028   5
   0 -14  -2 41.8247 7.96471   7
   0 -14  -2 30.0272 8.94863   2
   0 -14  -2 25.6043 11.2168   8
   0 -14  -2 46.0452 9.56969   4
   0  14   2 39.5568 8.18181   3
   0  14   2 33.3865 10.1371   5
  -1 -14  -2 140.218 12.2122   6
  -1 -14  -2 89.1895 15.2774   2
  -1 -14  -2 127.970 20.9845   8
  -1 -14  -2 109.206 14.3294   7
   1  14   2 108.499 12.9343   3
   1  14   2 119.921 17.9401   5
   1  14   2 159.835 23.0912   8
  -2 -14  -2 180.823 16.4072   7
  -2 -14  -2 200.226 17.5921   4
  -2 -14  -2 148.463 18.0002   2
   2  14   2 155.129 14.1578   3
   2  14   2 177.645 20.3479   5
   2  14   2 190.252 23.1547   8
  -3 -14  -2 116.650 16.6911   4
  -3 -14  -2 104.020 16.5196   6
  -3 -14  -2 109.059 17.4906   2
  -3 -14  -2 93.4693 16.5894   7
   3  14   2 111.460 19.1022   5
   3  14   2 85.7165 15.1960   8
   3  13  -3 115.284 21.1706   8
   3  13  -3 132.027 21.6063   5
  -3 -13   3 96.8932 16.7462   2
  -3 -13   3 120.740 16.5567   7
  -3 -13   3 133.545 15.3963   6
   2  13  -3 226.515 23.5084   8
   2  13  -3 208.093 16.0862   3
   2  13  -3 200.319 21.9567   5
  -2 -13   3 260.454 15.2038   6
  -2 -13   3 210.046 17.3750   7
  -2 -13   3 221.784 18.6010   2
   1  13  -3 273.707 16.8258   3
   1  13  -3 242.488 20.7654   5
   1  13  -3 270.740 24.7364   8
  -1 -13   3 254.734 21.9780   8
  -1 -13   3 232.879 18.9719   2
  -1 -13   3 256.425 13.6926   6
  -1 -13   3 247.644 17.2154   7
   0  13  -3 97.3369 21.6765   8
   0  13  -3 82.5057 16.7780   5
   0 -13   3 105.022 9.40098   6
   0 -13   3 109.989 15.7001   7
   0 -13   3 81.5127 14.1691   2
   0 -13   3 92.6288 17.8392   8
  -1  13  -3 14.3419 7.54472   3
   1 -13   3 3.41758 9.99508   8
   1 -13   3 3.20930 7.94994   7
   1 -13   3 -3.1128 7.53608   2
  -2  13  -3 99.7993 17.1712   5
  -2  13  -3 93.9091 14.7774   3
   2 -13   3 105.447 17.2944   2
   2 -13   3 70.5863 11.3810   7
   2 -13   3 83.6906 18.1774   8
   5  12  -3 8.04869 11.4941   8
   4  12  -3 81.0856 13.0817   8
   4  12  -3 85.0817 12.9028   5
   4  12  -3 91.2663 14.0890   3
  -4 -12   3 81.8153 11.9459   7
  -4 -12   3 68.2388 15.9256   2
   3  12  -3 108.339 23.7685   8
   3  12  -3 95.9322 14.0007   3
   3  12  -3 92.8943 17.7527   5
  -3 -12   3 101.743 22.0619   6
  -3 -12   3 96.1656 13.7205   7
  -3 -12   3 92.6818 14.4844   2
   2  12  -3 273.699 22.0448   8
   2  12  -3 277.501 15.9102   3
   2  12  -3 248.145 19.9684   5
  -2 -12   3 260.351 14.7421   6
  -2 -12   3 268.221 17.9898   2
  -2 -12   3 252.117 20.2863   8
  -2 -12   3 274.957 17.5081   7
   1  12  -3 106.682 12.8432   3
   1  12  -3 87.6933 14.9450   5
   1  12  -3 98.2105 17.7657   8
   1  12  -3 104.859 18.9259   8
  -1 -12   3 114.063 9.97740   6
  -1 -12   3 74.6809 13.1558   2
  -1 -12   3 63.5771 12.5505   6
  -1 -12   3 110.046 16.2714   8
  -1 -12   3 89.9235 12.7571   7
   0  12  -3 35.8941 10.7260   8
   0  12  -3 29.1449 8.97361   5
   0  12  -3 14.7549 6.45216   3
   0  12  -3 27.0781 6.69867   4
   0 -12   3 11.1275 6.21224   6
   0 -12   3 9.50656 8.67511   8
   0 -12   3 20.0122 6.95323   2
   0 -12   3 20.8119 7.33204   7
   0 -12   3 19.5156 9.21091   8
   0 -12   3 19.9832 4.82469   6
  -1  12  -3 12.5122 9.40763   8
   1 -12   3 0.93570 6.36092   4
   1 -12   3 -2.0157 6.12826   7
   1 -12   3 4.34654 8.27415   8
   1 -12   3 -1.1810 3.72612   6
  -2  12  -3 157.513 14.3108   3
  -2  12  -3 138.578 17.2455   5
   2 -12   3 151.274 15.9795   2
   2 -12   3 168.420 16.1455   7
   2 -12   3 133.562 17.6993   8
  -3  12  -3 536.423 33.0798   5
  -3  12  -3 494.627 23.6472   3
   3 -12   3 504.450 23.9787   7
   3 -12   3 508.648 25.6142   2
   3 -12   3 494.014 26.1355   8
   5  11  -3 88.8753 19.2041   5
   5  11  -3 89.9244 17.5157   8
   5  11  -3 74.2871 13.7767   3
  -5 -11   3 84.8402 14.8406   6
  -5 -11   3 78.0884 14.7200   7
  -5 -11   3 109.570 16.8356   2
   4  11  -3 70.3588 15.7089   5
   4  11  -3 65.0626 12.0936   3
   4  11  -3 46.2859 10.6915   8
  -4 -11   3 58.4018 9.46166   2
  -4 -11   3 73.7215 12.6346   7
  -4 -11   3 58.7020 9.33577   6
   3  11  -3 100.219 15.3991   5
   3  11  -3 78.6395 15.1427   8
   3  11  -3 94.0754 15.1703   8
   3  11  -3 114.738 12.8478   3
  -3 -11   3 94.7898 12.3088   6
  -3 -11   3 116.828 12.9667   7
  -3 -11   3 106.843 16.1422   8
  -3 -11   3 91.5778 12.7810   2
   2  11  -3 263.094 19.1275   8
   2  11  -3 337.846 20.6246   8
   2  11  -3 296.963 20.7838   5
   2  11  -3 309.050 15.4481   3
  -2 -11   3 326.670 18.0183   2
  -2 -11   3 338.841 17.2588   7
  -2 -11   3 311.760 19.1271   8
  -2 -11   3 358.149 15.4037   6
   1  11  -3 86.3114 14.9823   8
   1  11  -3 113.045 15.6217   8
   1  11  -3 77.4411 8.31764   4
   1  11  -3 128.504 13.6642   5
   1  11  -3 109.606 11.0631   3
  -1 -11   3 77.5191 10.9478   6
  -1 -11   3 103.731 8.87483   6
  -1 -11   3 102.845 12.1473   2
  -1 -11   3 107.353 14.5871   8
  -1 -11   3 108.679 11.8264   7
  -1 -11   3 104.781 14.7196   8
   0  11  -3 44.0891 9.11397   4
   0  11  -3 31.2422 7.68438   5
   0  11  -3 22.6350 8.34968   8
   0  11  -3 47.3124 9.82221   3
   0 -11   3 27.2338 6.77627   7
   0 -11   3 37.0170 8.79888   8
   0 -11   3 44.8326 9.67562   8
   0 -11   3 33.8286 6.92422   6
   0 -11   3 37.1380 6.77841   4
   0 -11   3 32.7359 7.00369   2
   0 -11   3 46.7257 8.96902   6
  -1  11  -3 19.7616 6.70368   4
  -1  11  -3 40.4489 9.19711   8
  -1  11  -3 33.4122 7.02694   5
   1 -11   3 24.3739 6.58646   7
   1 -11   3 32.9309 5.80349   6
   1 -11   3 41.8815 7.44359   6
   1 -11   3 24.6192 7.72776   8
   1 -11   3 14.4460 7.82257   8
   1 -11   3 27.6482 6.67626   4
  -2  11  -3 194.113 14.5005   3
  -2  11  -3 190.143 20.9271   8
  -2  11  -3 191.209 14.6381   5
   2 -11   3 189.926 16.8392   8
   2 -11   3 175.522 15.0305   7
   2 -11   3 198.894 14.4669   4
   2 -11   3 160.116 16.3608   8
   2 -11   3 204.350 15.1531   2
  -3  11  -3 268.488 16.3487   5
  -3  11  -3 253.231 16.7907   3
   3 -11   3 256.659 18.4484   8
   3 -11   3 243.567 17.7974   2
   3 -11   3 246.763 17.3043   7
  -4  11  -3 125.849 15.0428   5
  -4  11  -3 151.117 15.3309   3
   4 -11   3 156.977 16.2709   7
   4 -11   3 126.986 17.0053   2
   4 -11   3 118.051 15.3458   8
   6  10  -3 76.0811 14.5520   5
   6  10  -3 87.2858 15.0007   8
   6  10  -3 99.9215 13.7714   3
  -6 -10   3 104.423 16.1537   2
  -6 -10   3 70.2500 10.8102   6
  -6 -10   3 55.3206 9.96731   7
   5  10  -3 233.692 17.4470   8
   5  10  -3 233.970 20.2589   5
   5  10  -3 259.498 15.2681   3
  -5 -10   3 260.716 17.5957   2
  -5 -10   3 220.561 16.3899   7
  -5 -10   3 243.875 17.1223   6
   4  10  -3 79.3864 13.2837   8
   4  10  -3 66.1667 11.2324   3
   4  10  -3 76.6494 14.0903   5
  -4 -10   3 73.8668 12.7347   3
  -4 -10   3 65.3020 12.6087   2
  -4 -10   3 69.9677 11.5888   7
  -4 -10   3 74.6187 13.9842   8
   3  10  -3 102.542 13.4175   8
   3  10  -3 105.221 13.8992   8
   3  10  -3 122.343 11.2632   3
  -3 -10   3 135.919 12.0557   6
  -3 -10   3 150.845 12.6758   2
  -3 -10   3 105.724 13.9686   8
  -3 -10   3 125.749 12.9664   3
   2  10  -3 38.4663 8.73260   3
   2  10  -3 57.6923 9.31275   5
   2  10  -3 63.2068 12.1680   8
   2  10  -3 50.1703 5.35472   4
   2  10  -3 59.2177 11.7154   8
  -2 -10   3 56.6189 9.13501   6
  -2 -10   3 45.6905 8.89585   8
  -2 -10   3 65.3683 10.2067   2
  -2 -10   3 47.6430 9.19708   7
  -2 -10   3 44.1926 7.92715   3
  -2 -10   3 60.7850 11.2741   6
   1  10  -3 20.9208 6.22663   5
   1  10  -3 20.8247 4.14394   4
   1  10  -3 19.2944 7.14622   8
   1  10  -3 37.8651 8.04306   3
   1  10  -3 37.0809 7.74371   8
  -1 -10   3 26.9371 6.27516   2
  -1 -10   3 17.1653 6.43567   8
  -1 -10   3 31.2742 5.96594   6
  -1 -10   3 25.4673 7.01290   8
  -1 -10   3 25.9445 4.60431   6
   0  10  -3 85.1339 12.2786   8
   0  10  -3 102.446 9.81608   3
   0  10  -3 95.4503 8.82311   4
   0  10  -3 99.4057 13.3121   8
   0  10  -3 98.6260 11.4369   5
   0 -10   3 117.479 13.3171   8
   0 -10   3 110.132 7.47247   6
   0 -10   3 97.5306 9.03442   6
   0 -10   3 101.004 9.66926   4
   0 -10   3 92.4281 12.0284   8
   0 -10   3 104.132 10.2524   7
  -1  10  -3 300.347 15.5617   5
  -1  10  -3 337.472 14.7740   4
  -1  10  -3 306.627 18.6236   8
  -1  10  -3 312.328 15.1537   3
  -1  10  -3 283.295 17.5627   8
   1 -10   3 305.805 15.8618   7
   1 -10   3 310.032 15.4481   5
   1 -10   3 309.488 11.3669   6
   1 -10   3 312.693 16.9134   8
   1 -10   3 310.210 10.0766   6
   1 -10   3 304.674 18.2820   8
   1 -10   3 300.556 16.0345   2
   1 -10   3 337.600 15.3289   4
  -2  10  -3 50.7154 9.97675   5
  -2  10  -3 45.9740 8.87215   8
  -2  10  -3 56.3717 9.94091   3
   2 -10   3 60.1292 11.2603   8
   2 -10   3 44.8705 5.13604   6
   2 -10   3 61.5656 11.1641   7
   2 -10   3 49.6746 10.6812   8
   2 -10   3 44.2002 9.77207   4
   2 -10   3 64.6877 9.24896   5
   2 -10   3 56.1438 4.35242   6
  -3  10  -3 476.351 19.3905   5
  -3  10  -3 518.586 21.4260   3
  -3  10  -3 513.678 23.7107   8
   3 -10   3 499.214 22.8987   8
   3 -10   3 507.875 22.4103   2
   3 -10   3 421.316 17.7062   5
   3 -10   3 480.469 21.2982   8
   3 -10   3 476.524 21.3144   7
  -4  10  -3 125.365 12.2178   5
  -4  10  -3 96.6176 12.4316   3
   4 -10   3 118.723 13.3154   8
   4 -10   3 122.139 14.1428   7
   4 -10   3 106.796 14.3701   2
  -5  10  -3 8.45014 6.73327   5
  -5  10  -3 9.88148 8.17875   4
  -5  10  -3 5.55270 7.12538   3
   5 -10   3 3.99967 7.31251   8
   5 -10   3 4.08202 7.91363   2
   5 -10   3 16.1669 8.10835   7
   7   9  -3 1.54031 7.97277   8
   7   9  -3 10.0886 7.70382   3
   7   9  -3 20.1495 11.7400   5
  -7  -9   3 10.7944 9.43238   6
  -7  -9   3 27.9559 9.68415   7
   6   9  -3 44.6493 8.44968   8
   6   9  -3 27.2806 9.29612   5
   6   9  -3 41.5249 7.40502   3
  -6  -9   3 49.0111 9.26405   7
  -6  -9   3 69.4881 14.2022   2
  -6  -9   3 35.6159 9.60259   6
   5   9  -3 116.353 13.2685   8
   5   9  -3 166.838 13.8957   8
   5   9  -3 157.544 15.8298   5
   5   9  -3 178.622 12.8695   3
  -5  -9   3 158.021 13.0552   7
  -5  -9   3 150.225 15.4810   8
  -5  -9   3 119.109 12.8303   3
  -5  -9   3 140.244 14.3888   6
   4   9  -3 187.000 14.0422   8
   4   9  -3 217.145 15.1921   8
   4   9  -3 226.013 12.7576   3
  -4  -9   3 220.747 13.6276   3
  -4  -9   3 225.194 14.4850   2
  -4  -9   3 216.614 14.1265   6
  -4  -9   3 181.066 14.9105   8
  -4  -9   3 207.533 13.5446   7
   3   9  -3 18.7513 6.70561   8
   3   9  -3 33.2835 7.79250   5
   3   9  -3 23.1019 6.24832   8
  -3  -9   3 29.8999 5.51005   6
  -3  -9   3 36.8792 7.44319   8
  -3  -9   3 22.4714 5.49752   3
  -3  -9   3 28.2810 6.27283   7
   2   9  -3 10.0528 4.26481   3
   2   9  -3 6.58566 4.99518   5
   2   9  -3 4.25809 8.97672   8
   2   9  -3 8.95278 5.66965   8
  -2  -9   3 8.25807 4.30929   7
  -2  -9   3 8.01275 5.25405   8
  -2  -9   3 1.15341 4.65320   6
  -2  -9   3 6.62350 4.59795   2
  -2  -9   3 2.87228 4.38925   3
  -2  -9   3 6.76432 4.00195   6
  -2  -9   3 10.5465 5.63490   8
   1   9  -3 46.4914 10.0921   8
   1   9  -3 29.4332 5.00018   3
   1   9  -3 48.5533 8.68230   5
   1   9  -3 52.5921 5.52950   4
   1   9  -3 60.1095 9.83840   8
  -1  -9   3 48.7124 6.70486   6
  -1  -9   3 39.6788 8.35180   2
  -1  -9   3 31.4001 6.11812   8
  -1  -9   3 34.2761 5.83786   7
  -1  -9   3 42.1012 7.87832   5
  -1  -9   3 47.0890 9.64515   8
  -1  -9   3 37.3446 8.66335   3
   0   9  -3 272.215 12.9237   3
   0   9  -3 278.391 14.1511   5
   0   9  -3 274.557 11.3681   4
   0   9  -3 247.430 14.8981   8
   0   9  -3 278.833 15.9696   8
   0  -9   3 238.999 13.8904   3
   0  -9   3 279.655 14.2535   2
   0  -9   3 281.738 10.1886   6
   0  -9   3 280.842 12.1185   4
   0  -9   3 245.764 12.0218   5
   0  -9   3 272.613 13.3670   7
   0  -9   3 269.945 14.2833   8
   0  -9   3 262.007 15.8457   8
   0  -9   3 259.411 11.3898   6
  -1   9  -3 640.574 19.2847   4
  -1   9  -3 611.231 23.4801   8
  -1   9  -3 599.453 22.7811   8
  -1   9  -3 604.457 20.7669   3
  -1   9  -3 657.337 20.9226   5
   1  -9   3 632.544 22.5402   8
   1  -9   3 619.442 21.4708   7
   1  -9   3 616.063 18.7363   5
   1  -9   3 613.364 20.2640   4
   1  -9   3 618.239 15.4196   6
   1  -9   3 635.958 22.0217   2
   1  -9   3 609.843 23.6494   8
   1  -9   3 595.589 16.5402   6
  -2   9  -3 483.897 18.7852   3
  -2   9  -3 495.709 20.7631   8
  -2   9  -3 477.322 17.4161   5
  -2   9  -3 432.974 17.7528   4
   2  -9   3 480.880 20.7761   8
   2  -9   3 472.980 11.5307   6
   2  -9   3 459.998 12.1956   6
   2  -9   3 452.968 15.8891   5
   2  -9   3 479.958 19.3243   8
   2  -9   3 469.410 18.6601   4
   2  -9   3 479.467 19.2645   2
   2  -9   3 481.615 19.4095   7
  -3   9  -3 3.31634 6.25958   8
  -3   9  -3 5.93184 4.55182   5
  -3   9  -3 7.14812 4.91755   3
   3  -9   3 4.03767 4.70438   8
   3  -9   3 -3.0313 4.83266   2
   3  -9   3 3.67877 4.67677   5
   3  -9   3 2.90779 4.94730   7
   3  -9   3 -0.9672 5.11773   8
  -4   9  -3 7.55261 5.13806   5
  -4   9  -3 0.09903 5.02957   3
  -4   9  -3 2.46560 6.67118   8
   4  -9   3 2.64107 5.12384   8
   4  -9   3 5.41395 8.86262   8
   4  -9   3 -3.4219 5.39316   5
   4  -9   3 0.91138 6.60997   7
   4  -9   3 4.01334 5.58573   2
  -5   9  -3 157.750 12.3868   5
  -5   9  -3 160.382 15.3832   4
  -5   9  -3 154.308 14.1086   3
   5  -9   3 142.786 15.7191   2
   5  -9   3 131.235 13.4257   5
   5  -9   3 155.159 15.6620   7
   5  -9   3 165.426 13.2819   8
  -6   9  -3 317.546 20.9037   4
  -6   9  -3 312.666 19.7589   3
  -6   9  -3 327.283 16.6747   5
   6  -9   3 310.777 21.5101   2
   6  -9   3 345.500 21.8670   7
   6  -9   3 325.284 19.1727   8
   7   8  -3 44.2390 8.62822   8
   7   8  -3 50.5508 8.10400   3
   7   8  -3 51.4680 11.9703   5
  -7  -8   3 68.0699 11.5662   6
  -7  -8   3 69.7529 15.3094   7
   6   8  -3 134.872 12.6785   8
   6   8  -3 80.0452 11.9500   3
   6   8  -3 102.125 12.3066   8
   6   8  -3 106.236 15.6826   5
  -6  -8   3 114.971 13.9331   6
  -6  -8   3 106.451 13.4894   7
  -6  -8   3 101.586 13.7166   3
  -6  -8   3 121.209 21.6154   8
   5   8  -3 266.810 17.8876   5
   5   8  -3 218.838 21.9087   8
   5   8  -3 283.611 14.1403   3
   5   8  -3 239.797 14.4990   8
  -5  -8   3 230.985 14.1843   3
  -5  -8   3 224.319 20.0278   6
  -5  -8   3 268.894 15.5917   2
  -5  -8   3 225.086 14.2785   7
  -5  -8   3 257.185 15.7925   8
   4   8  -3 575.302 23.1066   5
   4   8  -3 589.201 19.3227   3
   4   8  -3 535.371 20.7055   8
  -4  -8   3 539.365 18.5609   3
  -4  -8   3 577.924 20.2396   7
  -4  -8   3 576.332 20.6726   2
  -4  -8   3 570.027 21.1137   6
  -4  -8   3 566.300 21.3985   8
   3   8  -3 7.93347 5.51781   5
   3   8  -3 5.25768 4.67688   8
   3   8  -3 7.83023 4.64186   8
   3   8  -3 2.36983 3.66657   3
   3   8  -3 3.17338 5.46327   2
  -3  -8   3 11.6632 4.54991   7
  -3  -8   3 -0.4519 4.73497   6
  -3  -8   3 7.20927 3.88038   6
  -3  -8   3 9.35368 4.93076   2
  -3  -8   3 10.4493 4.33019   3
  -3  -8   3 10.2366 5.13685   8
   2   8  -3 84.3636 9.39096   5
   2   8  -3 92.2757 7.92298   3
   2   8  -3 82.7750 9.92544   2
   2   8  -3 79.4893 4.15178   4
   2   8  -3 86.5061 10.0371   8
   2   8  -3 83.1496 9.39017   8
  -2  -8   3 79.0653 7.70076   6
  -2  -8   3 82.6395 10.1787   8
  -2  -8   3 76.2147 8.17726   3
  -2  -8   3 81.1542 8.99502   8
  -2  -8   3 75.7059 8.24017   5
  -2  -8   3 72.0525 8.42404   2
  -2  -8   3 86.0888 8.79522   7
  -2  -8   3 71.1568 8.76400   6
   1   8  -3 35.8574 6.84258   5
   1   8  -3 19.9896 5.44954   7
   1   8  -3 14.1605 4.97208   8
   1   8  -3 33.7902 5.97444   3
   1   8  -3 22.7927 5.19455   8
  -1  -8   3 18.8046 4.70085   2
  -1  -8   3 20.4980 4.44670   5
  -1  -8   3 27.2099 5.30561   8
  -1  -8   3 31.5359 6.57942   7
  -1  -8   3 20.0322 4.52076   6
  -1  -8   3 22.2489 3.97538   6
   0   8  -3 545.043 20.1812   8
   0   8  -3 546.889 18.5556   5
   0   8  -3 542.911 19.4919   2
   0   8  -3 566.393 15.5796   4
   0   8  -3 527.590 18.6070   7
   0   8  -3 553.238 18.0562   3
   0   8  -3 565.643 20.3915   8
   0  -8   3 540.199 20.6488   8
   0  -8   3 553.989 16.5469   4
   0  -8   3 543.461 19.3156   8
   0  -8   3 531.145 18.5766   3
   0  -8   3 560.528 15.2368   6
   0  -8   3 542.253 17.0688   5
   0  -8   3 531.622 18.1702   7
   0  -8   3 536.450 18.8205   2
   0  -8   3 545.133 16.3423   6
  -1   8  -3 798.360 21.5460   4
  -1   8  -3 742.136 23.4461   7
  -1   8  -3 751.565 24.0752   2
  -1   8  -3 786.689 25.0010   8
  -1   8  -3 822.286 23.5788   3
  -1   8  -3 744.702 29.1453   8
  -1   8  -3 841.576 22.9940   5
   1  -8   3 799.134 22.7316   4
   1  -8   3 764.552 23.8866   3
   1  -8   3 794.345 24.1620   2
   1  -8   3 797.809 18.1392   6
   1  -8   3 799.570 24.8613   8
   1  -8   3 801.138 21.1124   5
   1  -8   3 782.279 25.7707   8
   1  -8   3 793.305 23.7363   7
  -2   8  -3 232.454 13.3352   8
  -2   8  -3 223.058 13.7450   8
  -2   8  -3 236.873 11.0274   5
  -2   8  -3 217.084 12.2462   3
  -2   8  -3 194.059 11.5569   4
   2  -8   3 205.651 9.91740   5
   2  -8   3 232.219 13.0695   8
   2  -8   3 225.671 13.7134   8
   2  -8   3 214.284 12.6162   7
   2  -8   3 222.450 12.3021   4
   2  -8   3 222.365 12.5111   2
   2  -8   3 219.378 7.08481   6
  -3   8  -3 9.85028 4.23856   3
  -3   8  -3 15.5533 5.95519   8
  -3   8  -3 12.4656 3.97575   5
   3  -8   3 13.3328 5.09095   8
   3  -8   3 17.3257 5.06322   7
   3  -8   3 20.5583 5.42506   2
   3  -8   3 7.20917 4.10988   5
   3  -8   3 11.4547 4.65938   8
  -4   8  -3 12.9674 6.29388   8
  -4   8  -3 16.2288 4.43615   5
  -4   8  -3 16.5758 5.88935   3
   4  -8   3 18.1688 4.74681   8
   4  -8   3 9.41157 5.48831   7
   4  -8   3 23.9967 5.05881   5
  -5   8  -3 101.232 9.75914   5
  -5   8  -3 106.212 12.6711   4
  -5   8  -3 87.1450 11.1712   3
   5  -8   3 92.2738 10.9767   5
   5  -8   3 107.411 10.2453   8
   5  -8   3 91.0695 12.8721   7
   5  -8   3 108.671 13.1470   2
   5  -8   3 91.9564 10.5035   8
  -6   8  -3 534.606 23.6523   3
  -6   8  -3 578.899 19.6431   5
[truncated: 949,819 more chars]
