# Supplementary material for: Crystal structure of a tri­fluoro­methyl benzoato quadruple-bonded dimolybdenum complex
Source: Acta Crystallogr E Crystallogr Commun. 2022 Jan 7;78(Pt 2):154–8. doi: 10.1107/S205698902200010X (PMC8819430; doi:10.1107/S205698902200010X)
Supplement: Supplementary file 2 [file e-78-00154-Isup2.hkl]

data_I                                                                          
_shelx_title ' PhCF3Mo2.res in P-1'                                             
_shelx_refln_list_code          4                                               
_shelx_F_calc_maximum      191.78                                               
_exptl_crystal_F_000       585.53                                               
_reflns_d_resolution_high  0.8378                                               
                                                                                
loop_                                                                           
 _space_group_symop_operation_xyz                                               
 'x, y, z'                                                                      
 '-x, -y, -z'                                                                   
                                                                                
_cell_length_a     7.7687                                                       
_cell_length_b    12.0992                                                       
_cell_length_c    12.5722                                                       
_cell_angle_alpha  85.843                                                       
_cell_angle_beta   81.208                                                       
_cell_angle_gamma  83.107                                                       
                                                                                
_shelx_F_squared_multiplier     1.000                                           
                                                                                
loop_                                                                           
 _refln_index_h                                                                 
 _refln_index_k                                                                 
 _refln_index_l                                                                 
 _refln_F_squared_calc                                                          
 _refln_F_squared_meas                                                          
 _refln_F_squared_sigma                                                         
 _refln_observed_status                                                         
   1   0   0       5035.43       4860.61        26.76 o                         
   2   0   0        103.53        118.96         3.51 o                         
   3   0   0        226.20        210.31         6.47 o                         
   4   0   0        133.06        151.27         6.87 o                         
   5   0   0       3741.90       3857.11        31.47 o                         
   6   0   0       2586.51       2583.46        23.82 o                         
   7   0   0         14.15         20.81         6.67 o                         
   8   0   0        146.29        118.80        12.22 o                         
   9   0   0          9.90         -2.70        11.74 o                         
  -8   1   0        181.78        148.45        13.11 o                         
  -7   1   0         94.03        105.05         9.17 o                         
  -6   1   0       2761.56       2828.16        27.46 o                         
  -5   1   0       1817.53       1885.92        18.91 o                         
  -4   1   0         92.77        114.35         4.03 o                         
  -3   1   0          2.18          9.93         1.69 o                         
  -2   1   0       1023.53       1091.06         7.31 o                         
  -1   1   0       4305.94       4209.16        23.31 o                         
   1   1   0       7391.12       6914.67        53.92 o                         
   2   1   0        286.59        313.38         4.13 o                         
   3   1   0         63.01        104.53         9.33 o                         
   4   1   0       3604.32       3697.45        26.79 o                         
   5   1   0       4399.97       4326.74        34.55 o                         
   6   1   0       2108.82       2144.68        22.40 o                         
   7   1   0        831.88        826.91        18.11 o                         
   8   1   0          0.06          6.40         9.11 o                         
   9   1   0        211.58        182.84        14.96 o                         
  -8   2   0        443.53        456.94        22.09 o                         
  -7   2   0        691.58        713.52        19.90 o                         
  -6   2   0         25.79         34.63         4.69 o                         
  -5   2   0       1336.74       1421.74        13.31 o                         
  -4   2   0          4.26          4.93         2.23 o                         
  -3   2   0       3779.51       3864.15        26.71 o                         
  -2   2   0       1278.76       1174.57         8.57 o                         
  -1   2   0       2716.77       2871.93        16.97 o                         
   0   2   0       5638.61       5518.49        31.74 o                         
   1   2   0      26342.24      22347.96       216.97 o                         
   2   2   0         69.89         66.18         2.35 o                         
   3   2   0       4402.57       4543.50        24.99 o                         
   4   2   0        197.94        142.92         4.75 o                         
   5   2   0        734.89        669.50         9.35 o                         
   6   2   0       1126.03       1162.30        15.57 o                         
   7   2   0        418.43        385.92        15.94 o                         
   8   2   0        138.60         93.04        12.36 o                         
   9   2   0        269.40        265.53        35.60 o                         
  -8   3   0        509.92        555.64        25.41 o                         
  -7   3   0        438.45        421.10        18.63 o                         
  -6   3   0        143.59        140.07         7.01 o                         
  -5   3   0         11.25         15.33         3.01 o                         
  -4   3   0        495.37        507.06         7.16 o                         
  -3   3   0      10283.83      10872.26        54.61 o                         
  -2   3   0        185.53        148.80         3.12 o                         
  -1   3   0        124.80         89.79         3.00 o                         
   0   3   0       1559.65       1491.65         9.78 o                         
   1   3   0        124.70        143.60         2.91 o                         
   2   3   0      12564.12      12130.19        66.13 o                         
   3   3   0       6392.42       6161.88        32.11 o                         
   4   3   0       1001.20        988.49         9.85 o                         
   5   3   0        860.43        809.57        10.36 o                         
   6   3   0        300.22        310.48         9.03 o                         
   7   3   0          2.58         -2.82         4.23 o                         
   8   3   0        553.50        610.90        33.57 o                         
   9   3   0         75.12         99.70        15.48 o                         
  -8   4   0        556.38        573.76        15.29 o                         
  -7   4   0        443.47        463.95        13.00 o                         
  -6   4   0         86.22         62.53         4.92 o                         
  -5   4   0         86.41         61.47         4.49 o                         
  -4   4   0        129.67        135.65         4.99 o                         
  -3   4   0       1446.42       1319.80        10.87 o                         
  -2   4   0       9831.06      10048.66        56.72 o                         
  -1   4   0       2955.71       2960.94        25.09 o                         
   0   4   0        697.00        732.15         6.98 o                         
   1   4   0       1272.56       1299.46         9.93 o                         
   2   4   0       9840.75       9650.22        48.82 o                         
   3   4   0       5144.67       5055.89        27.71 o                         
   4   4   0       1316.31       1256.02        11.94 o                         
   5   4   0        126.40         93.21         5.80 o                         
   6   4   0          0.40         -2.68         5.02 o                         
   7   4   0       1050.67        984.37        18.28 o                         
   8   4   0        558.57        550.11        17.46 o                         
  -8   5   0        502.27        553.86        19.35 o                         
  -7   5   0         46.62         38.11         6.73 o                         
  -6   5   0        110.66        117.86         7.97 o                         
  -5   5   0        967.00        961.27        11.33 o                         
  -4   5   0        240.22        263.18         5.99 o                         
  -3   5   0       1505.78       1484.04        13.99 o                         
  -2   5   0       1906.37       2072.57        16.39 o                         
  -1   5   0        660.56        731.68         7.40 o                         
   0   5   0        329.94        362.74         5.15 o                         
   1   5   0       3747.66       3442.28        28.30 o                         
   2   5   0       4378.27       4391.56        26.27 o                         
   3   5   0       7320.83       7110.82        38.63 o                         
   4   5   0       1433.33       1435.65        13.11 o                         
   5   5   0         12.00          7.24         3.13 o                         
   6   5   0        200.77        191.14         9.85 o                         
   7   5   0       1172.74       1127.62        19.44 o                         
   8   5   0        382.72        429.24        17.53 o                         
  -7   6   0         13.07          9.84         8.18 o                         
  -6   6   0        301.02        290.25        12.49 o                         
  -5   6   0         15.89         21.33         4.88 o                         
  -4   6   0        472.19        497.57        10.05 o                         
  -3   6   0        566.62        546.51         8.71 o                         
  -2   6   0          0.32          2.18         2.50 o                         
  -1   6   0        917.71        872.55         8.20 o                         
   0   6   0        578.26        616.03         7.18 o                         
   1   6   0        662.23        527.18         7.30 o                         
   2   6   0       2260.22       2278.70        16.50 o                         
   3   6   0        519.90        490.10         7.71 o                         
   4   6   0         15.60          8.02         3.13 o                         
   5   6   0        140.03        117.98         7.94 o                         
   6   6   0        164.07        162.07         8.16 o                         
   7   6   0        548.77        527.80        15.94 o                         
   8   6   0        995.57        963.57        22.91 o                         
  -7   7   0        157.29        142.66        12.17 o                         
  -6   7   0       1276.97       1200.29        22.06 o                         
  -5   7   0        718.07        789.92        26.53 o                         
  -4   7   0       1464.98       1514.62        18.00 o                         
  -3   7   0          6.95          7.37         3.38 o                         
  -2   7   0        369.26        452.95         8.21 o                         
  -1   7   0        704.37        647.99         7.54 o                         
   0   7   0       2948.10       2856.24        22.55 o                         
   1   7   0       2517.69       2348.86        16.73 o                         
   2   7   0       1547.91       1519.83        13.46 o                         
   3   7   0        182.29        184.14         6.21 o                         
   4   7   0       2715.22       2707.29        25.67 o                         
   5   7   0       1557.31       1550.23        18.22 o                         
   6   7   0        844.43        896.96        19.02 o                         
   7   7   0        243.74        276.69        14.89 o                         
   8   7   0        343.12        348.83        22.52 o                         
  -7   8   0         56.28         51.75        22.62 o                         
  -6   8   0        378.25        396.00        16.82 o                         
  -5   8   0       1357.16       1361.33        22.34 o                         
  -4   8   0        178.76        165.00         8.85 o                         
  -3   8   0         13.74         31.85         4.99 o                         
  -2   8   0        402.97        369.28         8.64 o                         
  -1   8   0       1650.19       1713.35        13.99 o                         
   0   8   0       6297.42       6300.54        35.99 o                         
   1   8   0       1424.58       1433.88        13.06 o                         
   2   8   0        179.20        142.56         5.72 o                         
   3   8   0          0.01         -0.50         3.16 o                         
   4   8   0       1326.13       1363.15        18.40 o                         
   5   8   0       4266.77       4312.33        36.36 o                         
   6   8   0       1219.65       1307.63        20.54 o                         
   7   8   0        215.75        196.34        13.05 o                         
   8   8   0        189.39        183.06        18.16 o                         
  -6   9   0        572.41        532.49        24.68 o                         
  -5   9   0        958.20        937.50        22.38 o                         
  -4   9   0          3.23          3.06         7.18 o                         
  -3   9   0         11.59          0.83         5.28 o                         
  -2   9   0        219.68        182.06         9.26 o                         
  -1   9   0       2086.36       2143.86        17.39 o                         
   0   9   0       2185.26       2205.34        17.67 o                         
   1   9   0        441.72        428.74         8.38 o                         
   2   9   0        410.73        379.54         8.89 o                         
   3   9   0         10.47         16.38         4.66 o                         
   4   9   0       1892.85       1853.58        19.79 o                         
   5   9   0       5754.71       5778.17        72.29 o                         
   6   9   0       1309.16       1360.63        25.45 o                         
   7   9   0         70.63         60.00        13.10 o                         
  -5  10   0        157.59        158.08        13.74 o                         
  -4  10   0          5.28         11.29         8.22 o                         
  -3  10   0         51.63         54.81         7.84 o                         
  -2  10   0       1184.67       1176.00        20.78 o                         
  -1  10   0        605.86        597.47        14.01 o                         
   0  10   0        572.82        598.68        11.94 o                         
   1  10   0         37.68         22.80         4.83 o                         
   2  10   0          5.27          8.66         5.11 o                         
   3  10   0        172.77        175.38        10.84 o                         
   4  10   0        803.43        778.92        28.65 o                         
   5  10   0        842.80        874.06        19.25 o                         
   6  10   0        778.35        765.32        23.57 o                         
   7  10   0         74.51         42.08        15.03 o                         
  -5  11   0          0.02         -2.91        12.23 o                         
  -4  11   0         83.66         59.93        10.63 o                         
  -3  11   0        724.93        783.57        24.87 o                         
  -2  11   0        430.63        452.14        17.83 o                         
  -1  11   0          3.99         23.08         5.28 o                         
   0  11   0        192.91        194.34         9.32 o                         
   1  11   0        156.70        175.59         9.69 o                         
   2  11   0        916.67        848.00        15.30 o                         
   3  11   0       1141.42       1249.27        17.86 o                         
   4  11   0        540.92        575.77        15.92 o                         
   5  11   0        490.83        497.97        21.40 o                         
   6  11   0        102.95        102.39        16.52 o                         
  -4  12   0        125.33        158.04        15.25 o                         
  -3  12   0        932.59        903.31        25.75 o                         
  -2  12   0        647.67        628.89        22.27 o                         
  -1  12   0        258.36        243.24        16.75 o                         
   0  12   0          0.03         14.93         6.22 o                         
   1  12   0        118.28         88.16         8.82 o                         
   2  12   0        847.38        810.21        20.47 o                         
   3  12   0        737.86        786.17        18.58 o                         
   4  12   0        388.55        497.86        19.12 o                         
   5  12   0         59.34         44.28        12.29 o                         
  -3  13   0        505.99        526.99        68.49 o                         
  -2  13   0        349.19        373.33        27.62 o                         
  -1  13   0         24.83         33.50        11.41 o                         
   0  13   0          7.72         10.78         9.31 o                         
   1  13   0        133.90        129.18        10.30 o                         
   2  13   0        354.95        433.89        18.43 o                         
   3  13   0        846.46        847.59        26.29 o                         
   4  13   0        259.63        299.37        23.73 o                         
  -1  14   0          0.08         30.97        21.80 o                         
   0  14   0        185.87        164.24        21.83 o                         
   1  14   0        173.92        207.94        15.09 o                         
   2  14   0        212.44        193.20        14.30 o                         
   3  14   0        107.32        133.00        46.44 o                         
  -2 -14   1        330.50        477.74        29.25 o                         
  -1 -14   1        415.66        467.95        27.33 o                         
   0 -14   1        177.80        151.55        16.17 o                         
  -4 -13   1         98.54         47.24        16.97 o                         
  -3 -13   1        355.07        368.87        25.51 o                         
  -2 -13   1        331.21        386.18        20.61 o                         
  -1 -13   1        207.35        195.21        18.25 o                         
   0 -13   1          2.12         11.54         8.97 o                         
   1 -13   1          2.00         -1.56        10.53 o                         
   2 -13   1        334.72        340.57        22.78 o                         
  -5 -12   1         31.24         25.95        15.20 o                         
  -4 -12   1        221.41        287.89        21.04 o                         
  -3 -12   1        420.38        475.90        17.70 o                         
  -2 -12   1       1526.35       1607.06        22.29 o                         
  -1 -12   1         38.38         47.96         6.93 o                         
   0 -12   1          0.05          7.61         6.89 o                         
   1 -12   1        184.36        169.51        10.49 o                         
   2 -12   1        478.84        514.06        21.31 o                         
   3 -12   1        955.65        992.69        27.16 o                         
   4 -12   1        256.73        257.32        22.55 o                         
  -6 -11   1        110.88        109.85        13.85 o                         
  -5 -11   1        262.02        330.71        21.04 o                         
  -4 -11   1        297.68        312.93        14.35 o                         
  -3 -11   1        412.83        441.82        14.74 o                         
  -2 -11   1        541.28        555.38        13.97 o                         
  -1 -11   1         16.58         11.86         6.63 o                         
   0 -11   1        123.19        127.00         9.79 o                         
   1 -11   1         83.97         74.59         6.77 o                         
   2 -11   1        983.83       1001.27        33.36 o                         
   3 -11   1        807.79        825.96        23.51 o                         
   4 -11   1        624.56        659.54        23.67 o                         
   5 -11   1         30.20         34.58        12.75 o                         
  -7 -10   1          0.36        -16.41        16.41 o                         
  -6 -10   1        255.99        198.58        17.38 o                         
  -5 -10   1        480.10        534.65        18.62 o                         
  -4 -10   1        525.42        549.94        12.16 o                         
  -3 -10   1        441.20        451.20        12.19 o                         
  -2 -10   1         91.72         91.22         6.46 o                         
  -1 -10   1          3.00         18.72         4.91 o                         
   0 -10   1        654.23        637.52        11.35 o                         
   1 -10   1        774.27        786.08        12.22 o                         
   2 -10   1         61.63         44.73         6.93 o                         
   3 -10   1        262.52        308.87        15.33 o                         
   4 -10   1         35.36         36.49         9.81 o                         
   5 -10   1         30.48         21.72        10.18 o                         
  -7  -9   1        264.17        246.07        18.43 o                         
  -6  -9   1        798.56        809.68        20.82 o                         
  -5  -9   1       2677.36       2669.34        34.53 o                         
  -4  -9   1        177.56        190.30         8.16 o                         
  -3  -9   1        144.31        123.38         6.83 o                         
  -2  -9   1        339.49        337.22         8.59 o                         
  -1  -9   1        129.53        124.99         6.39 o                         
   0  -9   1       1011.00        982.39        11.45 o                         
   1  -9   1        950.19        955.33        11.25 o                         
   2  -9   1         50.67         55.49         5.35 o                         
   3  -9   1         99.14        100.39         7.07 o                         
   4  -9   1          2.79          3.52         8.58 o                         
   5  -9   1        443.23        441.07        19.51 o                         
   6  -9   1       1041.38       1071.44        37.22 o                         
  -7  -8   1       1066.84       1113.55        30.06 o                         
  -6  -8   1       1038.71       1100.83        20.05 o                         
  -5  -8   1        996.43       1050.15        13.70 o                         
  -4  -8   1        678.09        697.30        12.69 o                         
  -3  -8   1         14.23          5.55         3.14 o                         
  -2  -8   1        180.74        157.08         6.35 o                         
  -1  -8   1        909.04       1000.73        11.00 o                         
   0  -8   1       3152.31       3130.89        21.34 o                         
   1  -8   1       1610.14       1591.22        13.66 o                         
   2  -8   1          5.78          1.88         3.39 o                         
   3  -8   1        472.89        501.48        11.72 o                         
   4  -8   1        109.14        105.05         7.48 o                         
   5  -8   1        647.30        654.40        16.03 o                         
   6  -8   1        963.20        895.58        23.37 o                         
   7  -8   1        673.54        661.09        34.18 o                         
  -8  -7   1        760.72        793.39        25.14 o                         
  -7  -7   1       1516.48       1558.63        23.63 o                         
  -6  -7   1       2778.62       2833.31        31.51 o                         
  -5  -7   1       1369.95       1398.02        16.19 o                         
  -4  -7   1        503.83        493.89         8.56 o                         
  -3  -7   1       1475.79       1488.65        13.13 o                         
  -2  -7   1        447.38        439.25         7.48 o                         
  -1  -7   1        514.13        562.08         7.65 o                         
   0  -7   1       2437.43       2477.39        18.20 o                         
   1  -7   1        976.57        932.53         9.42 o                         
   2  -7   1         13.13         19.84         3.12 o                         
   3  -7   1         70.45         71.45         4.53 o                         
   4  -7   1       1190.65       1159.78        16.47 o                         
   5  -7   1       1383.14       1432.19        29.33 o                         
   6  -7   1        803.73        789.80        19.55 o                         
   7  -7   1        444.35        388.55        20.99 o                         
  -8  -6   1        834.52        841.21        22.98 o                         
  -7  -6   1        744.30        788.51        17.55 o                         
  -6  -6   1       2061.88       2129.39        24.56 o                         
  -5  -6   1        862.08        870.02        12.80 o                         
  -4  -6   1        101.51        100.29         4.87 o                         
  -3  -6   1       1549.20       1517.59        12.99 o                         
  -2  -6   1       2478.28       2352.88        16.31 o                         
  -1  -6   1       3836.58       3654.61        22.04 o                         
   0  -6   1        636.23        617.88         7.36 o                         
   1  -6   1        113.09        115.96         4.14 o                         
   2  -6   1         96.65        137.02         5.40 o                         
   3  -6   1        596.01        633.54         9.67 o                         
   4  -6   1        447.41        465.99        10.09 o                         
   5  -6   1        700.29        741.60        13.42 o                         
   6  -6   1          8.88         15.94         4.43 o                         
   7  -6   1        169.17        155.63        14.51 o                         
  -8  -5   1        435.22        466.92        19.23 o                         
  -7  -5   1       2180.65       2104.31        29.64 o                         
  -6  -5   1       1445.16       1536.87        18.18 o                         
  -5  -5   1         92.60         73.22         4.63 o                         
  -4  -5   1        278.59        234.39         5.60 o                         
  -3  -5   1       2329.94       2194.40        15.13 o                         
  -2  -5   1       4532.35       4417.40        28.50 o                         
  -1  -5   1       2293.46       2164.73        15.37 o                         
   0  -5   1          9.18          3.01         1.60 o                         
   1  -5   1        209.56        232.64         4.17 o                         
   2  -5   1        754.56        755.28         9.19 o                         
   3  -5   1       4070.15       4187.56        27.21 o                         
   4  -5   1       1186.29       1198.67        11.14 o                         
   5  -5   1        215.99        208.85         7.16 o                         
   6  -5   1        252.40        249.60        10.22 o                         
   7  -5   1         93.07         68.91         7.02 o                         
   8  -5   1        370.16        381.38        18.41 o                         
  -8  -4   1        468.69        478.65        19.69 o                         
  -7  -4   1       1072.45       1034.66        20.91 o                         
  -6  -4   1         18.43         19.47         5.45 o                         
  -5  -4   1        132.21        101.77         4.60 o                         
  -4  -4   1       1635.60       1740.70        13.29 o                         
  -3  -4   1       2559.99       2430.23        16.65 o                         
  -2  -4   1       8531.60       8712.82        46.47 o                         
  -1  -4   1        543.70        419.49         4.95 o                         
   0  -4   1        734.30        699.34         8.15 o                         
   1  -4   1        135.47        109.01         2.95 o                         
   2  -4   1       1549.91       1671.50        14.25 o                         
   3  -4   1        572.31        525.22         6.62 o                         
   4  -4   1        272.08        317.41         6.27 o                         
   5  -4   1        104.93         98.60         5.19 o                         
   6  -4   1          3.93         -4.37         4.51 o                         
   7  -4   1       1230.45       1232.96        17.74 o                         
   8  -4   1       1031.17       1041.43        19.02 o                         
  -8  -3   1        535.24        511.67        23.94 o                         
  -7  -3   1        351.53        338.61        10.19 o                         
  -6  -3   1        120.34        109.22         5.81 o                         
  -5  -3   1       1452.01       1422.18        13.66 o                         
  -4  -3   1       1977.63       1809.54        13.65 o                         
  -3  -3   1       2897.88       2848.17        17.35 o                         
  -2  -3   1       3985.02       3766.51        22.11 o                         
  -1  -3   1        343.40        363.84         4.64 o                         
   0  -3   1        812.86        858.40         7.13 o                         
   1  -3   1          1.65          5.92         1.24 o                         
   2  -3   1       3029.06       3043.14        17.34 o                         
   3  -3   1       5600.71       5879.11        32.17 o                         
   4  -3   1       2517.31       2511.83        17.05 o                         
   5  -3   1         28.28         27.95         3.48 o                         
   6  -3   1          1.19          9.75         4.06 o                         
   7  -3   1        626.82        613.22        16.87 o                         
   8  -3   1        580.86        563.69        13.59 o                         
  -9  -2   1        329.32        331.85        36.46 o                         
  -8  -2   1         60.59         67.61        10.62 o                         
  -7  -2   1          2.61          1.38         8.38 o                         
  -6  -2   1        590.13        591.14        10.09 o                         
  -5  -2   1       1897.16       1762.36        15.01 o                         
  -4  -2   1       4008.09       3938.41        26.05 o                         
  -3  -2   1       5012.11       5112.14        30.77 o                         
  -2  -2   1        429.52        412.10         4.61 o                         
  -1  -2   1       4943.85       4882.58        28.17 o                         
   0  -2   1        288.84        288.53         5.74 o                         
   1  -2   1       2573.90       2424.73        13.64 o                         
   2  -2   1         79.31         85.23         2.73 o                         
   3  -2   1          8.51         19.44         1.73 o                         
   4  -2   1         40.14         48.63         3.45 o                         
   5  -2   1         43.62         56.43         3.91 o                         
   6  -2   1        161.78        163.00         6.88 o                         
   7  -2   1        981.03       1031.79        14.40 o                         
   8  -2   1       1126.19       1134.07        31.11 o                         
  -9  -1   1         45.14         60.32        23.69 o                         
  -8  -1   1          4.24         20.47        12.14 o                         
  -7  -1   1        569.26        537.46        16.73 o                         
  -6  -1   1        628.94        639.37        12.79 o                         
  -5  -1   1       4068.62       3949.70        30.83 o                         
  -4  -1   1       3568.62       3681.28        24.31 o                         
  -3  -1   1        303.86        215.65         4.56 o                         
  -2  -1   1         12.09         28.44         1.65 o                         
  -1  -1   1       2633.79       2561.69        14.08 o                         
   1  -1   1      12276.09      11566.96        70.34 o                         
   2  -1   1       1464.03       1487.90        10.05 o                         
   3  -1   1        297.57        299.65         5.04 o                         
   4  -1   1         85.56         95.80         4.28 o                         
   5  -1   1         12.91        121.42        10.28 o                         
   6  -1   1       2133.74       2147.84        18.52 o                         
   7  -1   1         64.63         59.27         8.15 o                         
   8  -1   1        347.09        302.24        20.36 o                         
   9  -1   1         41.65         19.24        12.35 o                         
  -8   0   1        154.40        143.80        15.16 o                         
  -7   0   1        168.07        145.04        12.07 o                         
  -6   0   1        911.83        868.07        13.74 o                         
  -5   0   1       4546.75       4577.38        35.98 o                         
  -4   0   1       2249.02       2313.85        19.00 o                         
  -3   0   1       1743.26       1799.65        18.06 o                         
  -2   0   1      12778.50      12408.97        73.24 o                         
  -1   0   1       3101.26       2974.98        16.31 o                         
   1   0   1       4861.00       4477.91        26.84 o                         
   2   0   1        562.94        628.87         5.83 o                         
   3   0   1          2.71          6.62         2.03 o                         
   4   0   1       1420.21       1405.99        12.22 o                         
   5   0   1       1824.03       1886.60        19.45 o                         
   6   0   1       1462.60       1419.99        18.57 o                         
   7   0   1        278.21        311.26        13.25 o                         
   8   0   1        177.60        177.90        18.22 o                         
   9   0   1          2.01        -11.66        14.26 o                         
  -8   1   1        920.84        909.30        24.55 o                         
  -7   1   1       1583.42       1558.79        23.95 o                         
  -6   1   1        750.11        807.27        14.75 o                         
  -5   1   1       2642.42       2714.37        22.61 o                         
  -4   1   1        730.25        747.12         8.37 o                         
  -3   1   1        707.12        729.36         7.71 o                         
  -2   1   1       6737.22       6789.74        36.34 o                         
  -1   1   1       6534.44       6550.46        32.85 o                         
   1   1   1       2174.08       2263.18        16.63 o                         
   2   1   1       1225.43       1287.05         8.97 o                         
   3   1   1        153.00        121.42         3.71 o                         
   4   1   1       1783.01       1781.47        13.84 o                         
   5   1   1       2930.81       2999.43        21.08 o                         
   6   1   1        278.63        277.69        10.64 o                         
   7   1   1        309.44        297.95        14.58 o                         
   8   1   1          5.82         -8.79        10.69 o                         
   9   1   1        262.95        237.77        37.98 o                         
  -8   2   1        920.69        930.94        26.08 o                         
  -7   2   1        787.67        798.07        23.15 o                         
  -6   2   1        147.94        186.41         8.39 o                         
  -5   2   1        487.30        498.41         7.92 o                         
  -4   2   1        950.05       1023.18        10.15 o                         
  -3   2   1       6253.35       6458.14        35.15 o                         
  -2   2   1      32308.78      30164.81       293.93 o                         
   0   2   1       1940.18       1873.27        12.44 o                         
   1   2   1        454.52        463.88         4.15 o                         
   2   2   1       1430.15       1346.90         9.31 o                         
   3   2   1       5082.24       4953.54        37.71 o                         
   4   2   1        677.89        599.40         9.02 o                         
   5   2   1       2285.26       2389.29        18.28 o                         
   6   2   1        396.92        369.90         7.76 o                         
   7   2   1        369.21        378.07        20.98 o                         
   8   2   1         91.17         64.85        10.66 o                         
   9   2   1        271.50        226.46        23.16 o                         
  -8   3   1       1233.51       1195.17        40.13 o                         
  -7   3   1        799.16        786.71        20.02 o                         
  -6   3   1        847.59        849.65        12.20 o                         
  -5   3   1        209.58        222.52         6.49 o                         
  -4   3   1        137.69        158.73         4.54 o                         
  -3   3   1        339.73        363.96         5.11 o                         
  -2   3   1       4976.89       5052.86        27.50 o                         
  -1   3   1       4879.59       5336.83        34.11 o                         
   0   3   1        982.08       1128.98         7.80 o                         
   1   3   1        124.93        123.18         2.99 o                         
   2   3   1       2041.57       1932.65        15.37 o                         
   3   3   1       6412.59       6328.49        32.90 o                         
   4   3   1       3151.30       3102.83        21.71 o                         
   5   3   1        366.77        392.06         8.57 o                         
   6   3   1        152.13        143.85         8.13 o                         
   7   3   1         10.21          9.94         4.83 o                         
   8   3   1        373.07        349.86        19.99 o                         
   9   3   1        162.52        129.16        15.96 o                         
  -8   4   1        378.42        412.50        16.70 o                         
  -7   4   1        743.60        772.44        15.51 o                         
  -6   4   1         72.04        133.84         9.06 o                         
  -5   4   1        372.69        379.70         8.56 o                         
  -4   4   1       1544.87       1504.37        11.60 o                         
  -3   4   1       1844.33       1766.88        12.59 o                         
  -2   4   1      17282.25      17428.16        91.15 o                         
  -1   4   1       6439.04       6327.55        35.87 o                         
   0   4   1        867.25        893.55         7.87 o                         
   1   4   1        458.09        423.93         5.26 o                         
   2   4   1       3038.30       3059.76        18.47 o                         
   3   4   1       2947.92       2764.71        17.31 o                         
   4   4   1       2595.76       2650.17        17.61 o                         
   5   4   1        752.70        709.89        11.09 o                         
   6   4   1        118.12        106.77         6.40 o                         
   7   4   1       1214.39       1119.58        17.10 o                         
   8   4   1        405.50        383.28        21.85 o                         
   9   4   1        256.59        252.35        26.14 o                         
  -8   5   1        256.48        242.55        20.58 o                         
  -7   5   1        394.18        409.27        13.52 o                         
  -6   5   1        177.01        178.60        10.48 o                         
  -5   5   1        460.58        451.66         8.36 o                         
  -4   5   1        227.31        239.13         5.69 o                         
  -3   5   1        336.19        318.62         6.50 o                         
  -2   5   1       1399.29       1368.78        12.96 o                         
  -1   5   1        129.63        151.80         3.48 o                         
   0   5   1       3126.16       3004.77        18.05 o                         
   1   5   1       4292.62       4149.12        26.15 o                         
   2   5   1       5714.40       5573.88        30.96 o                         
   3   5   1       1842.76       1721.55        12.98 o                         
   4   5   1       2005.86       1989.12        14.89 o                         
   5   5   1        183.96        169.70         6.68 o                         
   6   5   1         25.86         27.12         4.69 o                         
   7   5   1        454.35        472.19        13.35 o                         
   8   5   1        616.51        604.56        29.53 o                         
  -7   6   1         49.40         41.77         9.23 o                         
  -6   6   1        483.87        466.24        12.03 o                         
  -5   6   1        582.89        558.97        11.65 o                         
  -4   6   1       1058.64       1113.88        14.37 o                         
  -3   6   1       2749.55       2769.15        21.63 o                         
  -2   6   1       1424.01       1395.50        13.50 o                         
  -1   6   1         12.98         20.96         2.16 o                         
   0   6   1       1908.95       1994.04        14.11 o                         
   1   6   1        464.38        320.29         5.53 o                         
   2   6   1       2279.95       2293.37        16.55 o                         
   3   6   1       1522.21       1374.66        12.07 o                         
   4   6   1        183.61        175.38         5.58 o                         
   5   6   1         30.94         29.63         4.22 o                         
   6   6   1        266.85        287.41        11.13 o                         
   7   6   1        601.36        593.54        19.36 o                         
   8   6   1        832.67        818.52        19.53 o                         
  -7   7   1        178.88        163.38        14.51 o                         
  -6   7   1        366.05        368.81        14.13 o                         
  -5   7   1        523.53        581.10        16.45 o                         
  -4   7   1        458.49        433.52        10.61 o                         
  -3   7   1        174.69        151.80         8.18 o                         
  -2   7   1        625.46        594.44         9.12 o                         
  -1   7   1        231.29        193.81         4.77 o                         
   0   7   1       3854.05       3829.28        24.50 o                         
   1   7   1       7953.03       7715.08        41.16 o                         
   2   7   1       1548.11       1657.86        13.59 o                         
   3   7   1        388.72        389.28         6.94 o                         
   4   7   1        364.82        359.09         7.99 o                         
   5   7   1        206.94        199.66        10.13 o                         
   6   7   1        636.33        696.75        16.48 o                         
   7   7   1        279.00        329.34        20.62 o                         
   8   7   1        150.60        167.98        15.73 o                         
  -6   8   1        129.79        144.78        16.04 o                         
  -5   8   1       1925.11       1873.23        26.12 o                         
  -4   8   1        332.69        354.24        11.96 o                         
  -3   8   1        357.65        355.50        10.55 o                         
  -2   8   1          8.73         -0.25         3.38 o                         
  -1   8   1        416.05        384.03         7.87 o                         
   0   8   1       3019.84       3046.52        21.78 o                         
   1   8   1       2595.16       2531.01        19.17 o                         
   2   8   1        173.72        233.06         6.61 o                         
   3   8   1          4.96         10.26         3.32 o                         
   4   8   1         17.13         16.42         4.44 o                         
   5   8   1       2503.90       2604.66        28.87 o                         
   6   8   1       1247.52       1265.36        20.46 o                         
   7   8   1        307.23        341.98        17.44 o                         
   8   8   1        140.09        186.73        22.65 o                         
  -6   9   1        388.45        384.75        22.19 o                         
  -5   9   1        396.12        392.08        17.70 o                         
  -4   9   1          0.54         -1.27         6.11 o                         
  -3   9   1        416.20        427.84        13.96 o                         
  -2   9   1          7.70          8.64         4.75 o                         
  -1   9   1       2998.41       2997.03        22.20 o                         
   0   9   1       4428.08       4367.20        27.96 o                         
   1   9   1        962.18        983.96        11.97 o                         
   2   9   1        149.15        155.82         9.61 o                         
   3   9   1        570.92        605.27        11.30 o                         
   4   9   1       1460.97       1488.07        17.80 o                         
   5   9   1       1072.91       1228.08        28.02 o                         
   6   9   1        593.44        648.71        20.65 o                         
   7   9   1         63.57         56.90        15.52 o                         
  -5  10   1        114.48         79.46        11.33 o                         
  -4  10   1          7.21         21.00         9.15 o                         
  -3  10   1        477.79        497.27        18.00 o                         
  -2  10   1       2293.93       2362.73        29.72 o                         
  -1  10   1        206.15        246.75         9.08 o                         
   0  10   1        509.07        463.04        14.08 o                         
   1  10   1        191.02        183.14         8.33 o                         
   2  10   1         47.97         55.28         5.07 o                         
   3  10   1       1983.09       2032.77        20.57 o                         
   4  10   1       1969.26       2040.68        24.27 o                         
   5  10   1        485.36        572.06        13.59 o                         
   6  10   1        591.26        549.99        18.83 o                         
   7  10   1        153.50        103.09        18.90 o                         
  -5  11   1        100.23        158.86        32.04 o                         
  -4  11   1         20.92         27.64        10.53 o                         
  -3  11   1        465.78        501.23        19.87 o                         
  -2  11   1       1544.71       1519.46        28.04 o                         
  -1  11   1        282.87        305.72        11.16 o                         
   0  11   1        479.40        465.58        11.53 o                         
   1  11   1        242.26        243.05        10.24 o                         
   2  11   1        924.43        896.11        17.14 o                         
   3  11   1       3395.00       3459.39        31.15 o                         
   4  11   1       1318.97       1399.16        19.03 o                         
   5  11   1        395.99        419.00        17.35 o                         
   6  11   1         97.05         84.36        17.15 o                         
  -4  12   1        171.46        185.93        15.86 o                         
  -3  12   1        721.15        704.61        23.66 o                         
  -2  12   1        817.11        803.23        29.98 o                         
  -1  12   1        201.84        180.13        13.18 o                         
   0  12   1         16.60          5.80         6.82 o                         
   1  12   1         69.83         68.58         6.98 o                         
   2  12   1        425.58        442.79        13.75 o                         
   3  12   1       1659.00       1653.13        38.72 o                         
   4  12   1        761.32        764.01        20.99 o                         
   5  12   1        238.28        210.27        18.56 o                         
  -2  13   1        335.29        342.32        21.78 o                         
  -1  13   1        210.06        241.03        21.28 o                         
   0  13   1         59.11         65.03         8.98 o                         
   1  13   1        236.54        219.41        14.73 o                         
   2  13   1        712.98        842.70        22.47 o                         
   3  13   1        983.69       1063.03        25.18 o                         
   4  13   1        315.77        328.77        26.40 o                         
  -1  14   1          0.25         24.99        14.88 o                         
   0  14   1        204.37        154.93        14.32 o                         
   1  14   1        144.93        154.00        15.00 o                         
   2  14   1        485.20        442.67        31.10 o                         
   3  14   1        269.69        269.10        20.51 o                         
  -1 -14   2        420.51        452.40        22.77 o                         
   0 -14   2        223.65        185.50        24.03 o                         
  -4 -13   2        317.78        364.78        26.31 o                         
  -3 -13   2        385.02        390.38        23.98 o                         
  -2 -13   2        473.28        478.60        22.62 o                         
  -1 -13   2        594.77        576.51        23.89 o                         
   0 -13   2         23.91         27.51        12.73 o                         
   1 -13   2         22.97         39.59        11.72 o                         
   2 -13   2        222.06        179.18        15.95 o                         
  -5 -12   2         45.49         20.20        13.48 o                         
  -4 -12   2        301.63        339.79        22.37 o                         
  -3 -12   2        425.70        470.03        21.22 o                         
  -2 -12   2       1418.70       1457.77        23.67 o                         
  -1 -12   2        123.88        120.19         8.50 o                         
   0 -12   2          1.12          2.91         8.34 o                         
   1 -12   2         17.13         30.32         7.83 o                         
   2 -12   2        677.23        738.31        30.82 o                         
   3 -12   2        694.55        648.79        25.72 o                         
   4 -12   2        650.52        705.84        31.83 o                         
  -6 -11   2         11.55          9.63        13.42 o                         
  -5 -11   2        139.55        144.97        14.57 o                         
  -4 -11   2        104.18        141.25        12.54 o                         
  -3 -11   2        248.37        264.01        12.59 o                         
  -2 -11   2        374.78        354.12        13.20 o                         
  -1 -11   2         11.83         11.35         5.92 o                         
   0 -11   2         18.45         18.01         5.96 o                         
   1 -11   2        320.13        332.78        12.26 o                         
   2 -11   2       1335.50       1377.27        24.65 o                         
   3 -11   2        967.05        891.63        24.95 o                         
   4 -11   2        334.31        354.69        21.17 o                         
   5 -11   2         54.43         74.11        31.75 o                         
  -6 -10   2        212.69        212.46        20.04 o                         
  -5 -10   2        701.65        714.06        20.88 o                         
  -4 -10   2        601.14        628.71        17.35 o                         
  -3 -10   2        394.57        463.16        12.01 o                         
  -2 -10   2         70.94         66.95         5.93 o                         
  -1 -10   2         77.79         59.69         5.15 o                         
   0 -10   2        363.74        386.00        14.47 o                         
   1 -10   2       1248.98       1268.64        16.22 o                         
   2 -10   2          8.79         12.23         6.99 o                         
   3 -10   2       1102.54       1125.83        22.43 o                         
   4 -10   2         53.25         81.48        10.14 o                         
   5 -10   2          0.08        -10.35        10.70 o                         
  -7  -9   2         98.82         76.98        12.83 o                         
  -6  -9   2        336.62        313.80        18.46 o                         
  -5  -9   2       1367.46       1346.55        22.15 o                         
  -4  -9   2        203.15        196.23        10.82 o                         
  -3  -9   2        137.60        122.40         7.91 o                         
  -2  -9   2         83.48         71.46         5.13 o                         
  -1  -9   2        458.90        426.69         9.45 o                         
   0  -9   2        802.90        729.93        10.67 o                         
   1  -9   2       2212.75       2257.47        20.88 o                         
   2  -9   2       1061.14       1088.71        21.76 o                         
   3  -9   2        345.79        351.23        12.53 o                         
   4  -9   2        140.88        148.93        15.89 o                         
   5  -9   2        700.10        684.39        27.44 o                         
   6  -9   2        792.44        780.36        26.98 o                         
  -7  -8   2        304.50        302.38        22.70 o                         
  -6  -8   2        275.38        300.82        15.47 o                         
  -5  -8   2        705.39        727.45        21.36 o                         
  -4  -8   2       2752.18       2911.35        31.60 o                         
  -3  -8   2         22.75         20.60         4.62 o                         
  -2  -8   2        355.24        325.39         7.12 o                         
  -1  -8   2         42.54         24.67         3.22 o                         
   0  -8   2        876.79        825.86         9.93 o                         
   1  -8   2        894.60        950.91        10.63 o                         
   2  -8   2       1255.59       1195.40        14.40 o                         
   3  -8   2        415.51        433.65        11.73 o                         
   4  -8   2         47.59         67.42         7.34 o                         
   5  -8   2       1061.44       1101.37        20.56 o                         
   6  -8   2       1656.18       1697.46        33.82 o                         
   7  -8   2        501.88        494.99        48.55 o                         
  -8  -7   2        822.40        703.89        23.74 o                         
  -7  -7   2        659.86        682.91        19.41 o                         
  -6  -7   2        182.04        200.63        12.31 o                         
  -5  -7   2        471.13        453.12        13.03 o                         
  -4  -7   2        257.66        248.90        11.56 o                         
  -3  -7   2        451.10        477.83         9.42 o                         
  -2  -7   2        840.83        816.26         9.26 o                         
  -1  -7   2         82.88         38.70         3.30 o                         
   0  -7   2       2321.60       2210.80        16.76 o                         
   1  -7   2        417.92        385.65         6.56 o                         
   2  -7   2        145.78        147.30         5.30 o                         
   3  -7   2         22.18         12.76         3.63 o                         
   4  -7   2        364.82        366.81        11.16 o                         
   5  -7   2       3060.66       3043.80        52.65 o                         
   6  -7   2       1687.31       1588.34        24.96 o                         
   7  -7   2        316.17        357.36        22.62 o                         
  -8  -6   2       1836.10       1787.30        52.07 o                         
  -7  -6   2       1083.70       1111.47        24.35 o                         
  -6  -6   2        301.15        328.34        14.34 o                         
  -5  -6   2        102.20         76.86         6.00 o                         
  -4  -6   2        124.75        103.58         5.74 o                         
  -3  -6   2        117.78        106.09         5.46 o                         
  -2  -6   2       2338.65       2293.03        16.22 o                         
  -1  -6   2       2517.15       2679.18        18.39 o                         
   0  -6   2         39.85         89.64         4.30 o                         
   1  -6   2        751.95        849.51         9.09 o                         
   2  -6   2         86.29         58.76         3.12 o                         
   3  -6   2         41.66         44.86         3.71 o                         
   4  -6   2       1568.36       1583.37        17.71 o                         
   5  -6   2       1641.57       1704.10        22.07 o                         
   6  -6   2        619.67        653.95        12.18 o                         
   7  -6   2        267.58        272.89        17.99 o                         
  -8  -5   2       2029.28       2066.24        27.43 o                         
  -7  -5   2       3372.07       3278.11        30.41 o                         
  -6  -5   2        675.65        680.99        15.31 o                         
  -5  -5   2        141.22        138.32         6.59 o                         
  -4  -5   2        763.06        796.41         8.51 o                         
  -3  -5   2        975.98        984.46        10.89 o                         
  -2  -5   2       3933.44       3917.49        27.32 o                         
  -1  -5   2       5277.34       5105.63        29.89 o                         
   0  -5   2          3.73         15.20         1.91 o                         
   1  -5   2         42.36         45.59         2.65 o                         
   2  -5   2       2209.03       2226.02        15.52 o                         
   3  -5   2       1083.12       1047.57         9.60 o                         
   4  -5   2       2853.19       2871.07        19.40 o                         
   5  -5   2        132.98        159.27         7.75 o                         
   6  -5   2        551.92        515.27        11.87 o                         
   7  -5   2         67.05         48.05         6.72 o                         
   8  -5   2        528.91        519.41        28.32 o                         
  -8  -4   2       1096.07       1090.04        39.21 o                         
  -7  -4   2       2063.04       2082.71        24.56 o                         
  -6  -4   2        838.78        867.95        12.87 o                         
  -5  -4   2        574.20        577.74         8.87 o                         
  -4  -4   2       1882.98       1772.63        13.51 o                         
  -3  -4   2       2486.01       2350.68        17.46 o                         
  -2  -4   2       3916.29       3957.48        27.68 o                         
  -1  -4   2       1564.43       1540.42        13.21 o                         
   0  -4   2         78.80         74.19         3.07 o                         
   1  -4   2        107.51         84.48         3.10 o                         
   2  -4   2       1394.79       1372.72        10.67 o                         
   3  -4   2       3333.65       3554.77        22.19 o                         
   4  -4   2       1054.48       1042.37        10.25 o                         
   5  -4   2        310.39        312.96         7.88 o                         
   6  -4   2         54.12         50.40         5.92 o                         
   7  -4   2        416.41        421.22        12.88 o                         
   8  -4   2       1577.00       1572.60        28.52 o                         
  -8  -3   2        673.13        694.80        26.30 o                         
  -7  -3   2        941.06        931.69        16.42 o                         
  -6  -3   2         50.73         51.85         4.52 o                         
  -5  -3   2        746.17        678.36        10.06 o                         
  -4  -3   2        135.19        103.04         4.30 o                         
  -3  -3   2       4753.48       4767.88        26.15 o                         
  -2  -3   2       1412.30       1423.91        12.07 o                         
  -1  -3   2       2948.33       2689.39        20.12 o                         
   0  -3   2         41.97         38.43         2.37 o                         
   1  -3   2       2302.75       2136.52        16.13 o                         
   2  -3   2       2877.33       2904.07        18.10 o                         
   3  -3   2       2988.52       3078.63        19.18 o                         
   4  -3   2          4.70          0.11         2.29 o                         
   5  -3   2        421.34        428.34         9.43 o                         
   6  -3   2          9.54         13.96         4.44 o                         
   7  -3   2       1015.61       1018.89        16.02 o                         
   8  -3   2        723.10        748.80        18.17 o                         
  -8  -2   2        136.69        132.43        12.02 o                         
  -7  -2   2          0.77         11.46         7.45 o                         
  -6  -2   2        981.20        992.40        15.81 o                         
  -5  -2   2       1874.90       1901.77        16.10 o                         
  -4  -2   2       3100.69       3017.02        24.82 o                         
  -3  -2   2       1723.61       1569.45        11.64 o                         
  -2  -2   2        338.71        304.76         4.08 o                         
  -1  -2   2        361.75        368.76         4.82 o                         
   0  -2   2         39.49         59.21         2.30 o                         
   1  -2   2        395.36        383.93         4.17 o                         
   2  -2   2          1.85          0.53         1.36 o                         
   3  -2   2        228.39        234.84         4.40 o                         
   4  -2   2        210.42        200.26         4.83 o                         
   5  -2   2         93.88         99.80         6.44 o                         
   6  -2   2       1225.70       1231.61        15.58 o                         
   7  -2   2       1044.10       1065.19        16.13 o                         
   8  -2   2        687.55        708.27        25.85 o                         
  -8  -1   2        182.64        190.40        17.69 o                         
  -7  -1   2        135.94        144.55        11.20 o                         
  -6  -1   2       1659.36       1610.36        18.52 o                         
  -5  -1   2       2104.10       1982.61        17.35 o                         
  -4  -1   2       4372.65       4377.48        27.99 o                         
  -3  -1   2         46.85         33.89         2.11 o                         
  -2  -1   2       1287.59       1258.80         9.22 o                         
  -1  -1   2       2752.99       2731.32        14.90 o                         
   0  -1   2       4844.57       4979.20        30.51 o                         
   1  -1   2       6558.71       6337.80        33.85 o                         
   2  -1   2       4484.73       4323.52        26.66 o                         
   3  -1   2        618.20        585.01         6.05 o                         
   4  -1   2        131.57        107.41         3.59 o                         
   5  -1   2        877.92        885.87        10.32 o                         
   6  -1   2       1028.38       1063.62        12.43 o                         
   7  -1   2         72.92         50.58         8.99 o                         
   8  -1   2        640.28        610.03        21.49 o                         
   9  -1   2        214.18        165.26        16.83 o                         
  -8   0   2          8.76         23.77         9.58 o                         
  -7   0   2        294.08        296.27        14.82 o                         
  -6   0   2       3299.18       3277.03        30.49 o                         
  -5   0   2       3574.74       3529.41        24.04 o                         
  -4   0   2       4461.33       4558.22        27.87 o                         
  -3   0   2          1.12         -0.28         1.63 o                         
  -2   0   2        102.95         90.61         2.59 o                         
  -1   0   2        831.47        885.16         6.63 o                         
   0   0   2       2558.51       2564.83        16.57 o                         
   1   0   2       1478.07       1504.32        17.15 o                         
   2   0   2         13.75         22.45         1.43 o                         
   3   0   2         39.96         43.98         2.49 o                         
   4   0   2          1.65          5.72         2.33 o                         
   5   0   2       2636.59       2675.34        19.83 o                         
   6   0   2       2326.59       2302.58        21.69 o                         
   7   0   2       1886.67       1842.55        24.36 o                         
   8   0   2        185.87        211.32        18.23 o                         
   9   0   2         47.06         19.11        11.98 o                         
  -8   1   2        393.19        398.17        20.16 o                         
  -7   1   2       1058.26       1058.71        22.82 o                         
  -6   1   2         57.22         52.71         4.70 o                         
  -5   1   2       2285.40       2286.81        20.50 o                         
  -4   1   2        191.39        249.79         8.51 o                         
  -3   1   2          0.05          2.34         1.38 o                         
  -2   1   2          0.95          2.42         1.32 o                         
  -1   1   2       1287.77       1167.10         7.96 o                         
   0   1   2       6706.19       6822.26        38.57 o                         
   1   1   2      12442.36      11432.14        56.54 o                         
   2   1   2        200.20        215.82         3.47 o                         
   3   1   2          0.22          5.08         1.62 o                         
   5   1   2        574.65        566.85         8.53 o                         
   6   1   2        936.87        896.35        11.75 o                         
   7   1   2        276.14        297.75        13.46 o                         
   8   1   2         65.05         47.65        13.34 o                         
   9   1   2        301.39        240.69        25.61 o                         
  -8   2   2        939.38        900.69        24.82 o                         
  -7   2   2        841.08        892.29        20.22 o                         
  -6   2   2       1032.94       1087.96        16.15 o                         
  -5   2   2       1091.34       1097.23        13.13 o                         
  -4   2   2       3746.52       4029.65        26.47 o                         
  -3   2   2       4749.03       5010.96        32.37 o                         
  -2   2   2       3727.04       3649.93        20.32 o                         
  -1   2   2        311.02        356.75         3.92 o                         
   0   2   2       5065.03       4881.34        24.11 o                         
   1   2   2       3481.97       3403.55        19.98 o                         
   2   2   2        297.86        228.16         5.05 o                         
   3   2   2       1224.85       1186.82         9.66 o                         
   4   2   2       2099.85       1939.26        13.70 o                         
   5   2   2        730.77        678.23         9.16 o                         
   6   2   2        296.24        310.79         7.76 o                         
   7   2   2        146.03        157.96        11.27 o                         
   8   2   2          0.65          6.90         9.43 o                         
   9   2   2        201.93        225.91        22.23 o                         
  -8   3   2       1067.13       1066.45        28.67 o                         
  -7   3   2       1014.53       1028.32        19.16 o                         
  -6   3   2       1480.24       1472.02        16.65 o                         
  -5   3   2         34.18         26.54         3.32 o                         
  -4   3   2       1449.37       1471.10        12.23 o                         
  -3   3   2       3645.35       3775.15        23.38 o                         
  -2   3   2      13076.69      13520.47        63.89 o                         
  -1   3   2       3216.90       3194.42        23.99 o                         
   0   3   2        131.91        120.34         2.80 o                         
   1   3   2        161.54        178.13         3.15 o                         
   2   3   2        704.41        692.38         8.55 o                         
   3   3   2       3312.05       3199.72        20.80 o                         
   4   3   2       2341.17       2389.59        17.33 o                         
   5   3   2         78.47        102.52         4.63 o                         
   6   3   2         71.42         47.90         4.55 o                         
   7   3   2         60.88         45.34         5.09 o                         
   8   3   2        537.30        483.41        13.85 o                         
   9   3   2        491.99        546.08        28.70 o                         
  -8   4   2        549.83        540.89        19.18 o                         
  -7   4   2       1131.51       1137.34        17.77 o                         
  -6   4   2        487.90        495.68        10.73 o                         
  -5   4   2        154.53        148.85         6.66 o                         
  -4   4   2       2487.75       2505.01        17.19 o                         
  -3   4   2      13957.88      14351.62        76.18 o                         
  -2   4   2      10256.06      10542.65        53.23 o                         
  -1   4   2       3173.20       3167.73        18.72 o                         
   0   4   2         18.65         14.29         1.70 o                         
   1   4   2        139.02        119.56         3.62 o                         
   2   4   2       4043.57       3833.12        25.85 o                         
   3   4   2       7638.89       7754.02        48.81 o                         
   4   4   2       1776.65       1716.56        15.03 o                         
   5   4   2       1117.69       1101.10        11.23 o                         
   6   4   2         84.44         63.17         5.44 o                         
   7   4   2        488.88        486.73        12.67 o                         
   8   4   2        854.15        828.21        18.28 o                         
   9   4   2        336.11        301.27        28.78 o                         
  -7   5   2        283.34        279.08        12.84 o                         
  -6   5   2         93.72        102.54         7.80 o                         
  -5   5   2        238.94        246.71         8.01 o                         
  -4   5   2         75.37         67.70         3.65 o                         
  -3   5   2       4007.91       4223.07        24.75 o                         
  -2   5   2       1658.16       1729.37        12.73 o                         
  -1   5   2       2664.08       2792.59        18.31 o                         
   0   5   2        291.31        268.00         4.90 o                         
   1   5   2        648.77        582.90         6.72 o                         
   2   5   2       3188.98       3111.65        19.02 o                         
   3   5   2       1697.30       1604.64        14.58 o                         
   4   5   2        305.10        314.71         6.32 o                         
   5   5   2        346.96        340.82         8.02 o                         
   6   5   2          0.51          1.97         4.60 o                         
   7   5   2        192.16        215.19        12.01 o                         
   8   5   2       1330.17       1343.41        33.45 o                         
  -7   6   2          0.15         -2.99        10.61 o                         
  -6   6   2        632.23        596.62        14.17 o                         
  -5   6   2        933.50       1002.88        12.24 o                         
  -4   6   2       2996.64       3063.14        26.72 o                         
  -3   6   2       2331.08       2324.03        18.71 o                         
  -2   6   2        825.73        883.50        10.61 o                         
  -1   6   2         98.54        111.05         4.01 o                         
   0   6   2        281.04        278.19         5.23 o                         
   1   6   2        689.36        525.47         6.81 o                         
   2   6   2       4088.09       3984.35        23.77 o                         
   3   6   2       2600.04       2546.22        17.86 o                         
   4   6   2        122.83        138.17         6.38 o                         
   5   6   2          1.12          3.46         3.59 o                         
   6   6   2        354.04        384.13        10.21 o                         
   7   6   2        233.37        246.20        12.18 o                         
   8   6   2        378.11        397.71        19.69 o                         
  -7   7   2        125.03        119.46        12.20 o                         
  -6   7   2        145.07        152.58        13.47 o                         
  -5   7   2        365.95        351.75        12.33 o                         
  -4   7   2       1710.05       1808.10        20.67 o                         
  -3   7   2        495.97        470.45         9.41 o                         
  -2   7   2        230.43        251.93         6.84 o                         
  -1   7   2       3322.11       3209.36        21.20 o                         
   0   7   2       2424.08       2412.64        17.73 o                         
   1   7   2       5094.98       5045.56        30.19 o                         
   2   7   2        739.19        666.93         8.31 o                         
   3   7   2        227.67        201.81         5.76 o                         
   4   7   2         14.34          9.09         2.96 o                         
   5   7   2        683.70        738.35        14.42 o                         
   6   7   2        350.90        323.18        12.88 o                         
   7   7   2        382.86        449.26        25.73 o                         
   8   7   2        237.60        238.16        16.10 o                         
  -6   8   2        484.31        469.04        19.79 o                         
  -5   8   2       1356.20       1323.01        20.88 o                         
  -4   8   2       1829.67       1874.60        22.36 o                         
  -3   8   2        139.61        124.12         7.55 o                         
  -2   8   2         41.44         41.40         3.98 o                         
  -1   8   2        940.49        916.91        10.91 o                         
   0   8   2       1861.60       1832.06        15.89 o                         
   1   8   2       3169.26       3020.17        20.88 o                         
   2   8   2       1210.39       1185.10        12.44 o                         
   3   8   2        210.45        199.25         9.17 o                         
   4   8   2          4.45          3.21         4.17 o                         
   5   8   2       3004.80       3061.90        31.04 o                         
   6   8   2        704.13        733.38        16.57 o                         
   7   8   2        331.68        344.65        20.99 o                         
   8   8   2        160.76        164.06        22.24 o                         
  -6   9   2         96.58         93.69        11.13 o                         
  -5   9   2        106.20         93.74        10.10 o                         
  -4   9   2        111.68        104.11         7.62 o                         
  -3   9   2         43.80         44.32         6.37 o                         
  -2   9   2        576.76        562.60        12.45 o                         
  -1   9   2       2468.42       2419.15        20.95 o                         
   0   9   2       3596.94       3664.96        25.81 o                         
   1   9   2        530.21        586.20         9.36 o                         
   2   9   2          7.94          0.02         3.61 o                         
   3   9   2         71.59         59.32         4.90 o                         
   4   9   2        319.40        405.08        10.06 o                         
   5   9   2        399.77        453.11        17.38 o                         
   6   9   2        930.96       1009.05        20.75 o                         
   7   9   2        122.53        101.98        13.70 o                         
  -5  10   2         52.01         61.66        10.66 o                         
  -4  10   2         87.69         97.88         9.50 o                         
  -3  10   2         18.96         15.25         9.21 o                         
  -2  10   2       1051.58       1114.24        19.94 o                         
  -1  10   2        175.04        176.69         8.15 o                         
   0  10   2        548.40        516.50        10.83 o                         
   1  10   2         12.98         22.53         4.85 o                         
   2  10   2         81.36         94.54         6.93 o                         
   3  10   2         67.21         48.49         5.81 o                         
   4  10   2        892.88        943.74        19.35 o                         
   5  10   2        536.67        580.32        20.81 o                         
   6  10   2        502.26        462.31        24.57 o                         
   7  10   2         23.50         40.90        15.71 o                         
  -4  11   2        246.37        188.81        25.23 o                         
  -3  11   2        854.76        895.37        24.51 o                         
  -2  11   2       2055.02       2022.18        32.56 o                         
  -1  11   2       2249.96       2273.28        24.11 o                         
   0  11   2         38.25         33.33         5.53 o                         
   1  11   2        278.73        257.07        10.42 o                         
   2  11   2       1103.49       1077.70        20.09 o                         
   3  11   2       1389.14       1457.81        20.41 o                         
   4  11   2        523.58        724.27        16.78 o                         
   5  11   2        120.03        145.70        13.59 o                         
   6  11   2        101.19        103.46        13.33 o                         
  -4  12   2        210.01        140.28        36.24 o                         
  -3  12   2        490.27        478.43        21.46 o                         
  -2  12   2        810.43        722.44        25.82 o                         
  -1  12   2        400.15        418.69        18.28 o                         
   0  12   2         56.13         42.20         6.87 o                         
   1  12   2        344.31        353.50        15.12 o                         
   2  12   2       1327.27       1371.41        24.58 o                         
   3  12   2       2851.16       2858.63        38.84 o                         
   4  12   2        459.06        472.83        19.42 o                         
   5  12   2        341.79        305.44        22.90 o                         
  -2  13   2        550.23        617.36        28.72 o                         
  -1  13   2        470.44        479.00        21.62 o                         
   0  13   2         15.73         10.54         9.38 o                         
   1  13   2        471.91        466.19        18.23 o                         
   2  13   2       1467.23       1522.61        33.70 o                         
   3  13   2        857.19        838.47        27.28 o                         
   4  13   2        311.48        315.86        23.26 o                         
   0  14   2        157.19        137.41        13.54 o                         
   1  14   2        436.08        443.90        26.14 o                         
   2  14   2        664.78        633.91        26.11 o                         
   3  14   2        373.61        375.58        24.89 o                         
  -3 -13   3        471.52        439.40        28.85 o                         
  -2 -13   3        800.25        819.86        26.83 o                         
  -1 -13   3        931.63        924.47        25.00 o                         
   0 -13   3        413.50        356.42        21.23 o                         
   1 -13   3         35.87         16.50        14.68 o                         
   2 -13   3        346.09        323.16        24.42 o                         
  -5 -12   3        162.77         29.19        41.69 o                         
  -4 -12   3        363.59        299.95        21.74 o                         
  -3 -12   3        354.72        350.30        24.36 o                         
  -2 -12   3        969.23        965.07        24.51 o                         
  -1 -12   3        380.63        354.37        17.14 o                         
   0 -12   3         85.70         74.40         8.10 o                         
   1 -12   3         10.00          6.03         9.39 o                         
   2 -12   3        574.16        551.69        26.18 o                         
   3 -12   3       1819.17       1832.28        42.08 o                         
  -5 -11   3        304.09        317.34        23.45 o                         
  -4 -11   3        223.86        222.68        16.46 o                         
  -3 -11   3        332.06        368.90        17.81 o                         
  -2 -11   3       1061.13       1170.61        30.95 o                         
  -1 -11   3        371.29        366.74        13.73 o                         
   0 -11   3        140.35        133.77         8.68 o                         
   1 -11   3        121.14        110.02         9.71 o                         
   2 -11   3        647.35        687.36        20.11 o                         
   3 -11   3        943.51        922.88        28.05 o                         
   4 -11   3        507.34        498.00        27.03 o                         
  -6 -10   3        296.83        292.83        24.33 o                         
  -5 -10   3        777.30        883.79        25.41 o                         
  -4 -10   3        238.62        261.26        17.36 o                         
  -3 -10   3        397.09        452.32        21.45 o                         
  -2 -10   3        211.27        191.44         9.58 o                         
  -1 -10   3        108.02         95.71         6.84 o                         
   0 -10   3        363.87        368.20        11.14 o                         
   1 -10   3       1127.80       1129.72        14.86 o                         
   2 -10   3        207.74        193.48         8.79 o                         
   3 -10   3       1774.07       1755.21        31.65 o                         
   4 -10   3        425.46        416.91        21.43 o                         
   5 -10   3         54.34         28.65        11.11 o                         
  -7  -9   3         88.13         47.84        14.60 o                         
  -6  -9   3        171.44        161.45        15.88 o                         
  -5  -9   3        525.73        547.89        23.15 o                         
  -4  -9   3        779.53        768.90        18.19 o                         
  -3  -9   3        112.48        101.35         8.70 o                         
  -2  -9   3         30.84         24.49         5.30 o                         
  -1  -9   3        208.37        156.25         8.14 o                         
   0  -9   3       1014.12        974.42        12.60 o                         
   1  -9   3       2252.36       2246.31        20.22 o                         
   2  -9   3       1678.78       1706.44        17.48 o                         
   3  -9   3          1.16         10.57         6.33 o                         
   4  -9   3          9.69          8.51         7.40 o                         
   5  -9   3        564.25        556.41        19.36 o                         
   6  -9   3       1088.77       1173.63        29.21 o                         
  -7  -8   3        248.31        199.42        16.88 o                         
  -6  -8   3        389.87        396.04        17.70 o                         
  -5  -8   3        869.90        906.95        26.72 o                         
  -4  -8   3       2009.78       2053.92        26.32 o                         
  -3  -8   3         52.75         24.51         5.01 o                         
  -2  -8   3        297.56        293.00         7.64 o                         
  -1  -8   3        110.12         88.11         6.54 o                         
   0  -8   3       2068.66       1983.77        16.32 o                         
   1  -8   3       2865.80       2868.48        21.77 o                         
   2  -8   3        829.66        798.10        11.84 o                         
   3  -8   3         44.29         48.38         6.01 o                         
   4  -8   3         46.73         62.17         7.71 o                         
   5  -8   3        359.25        358.01        14.40 o                         
   6  -8   3       2074.15       2085.87        35.15 o                         
  -7  -7   3        471.85        547.30        29.35 o                         
  -6  -7   3        202.15        224.02        14.22 o                         
  -5  -7   3        364.46        449.95        14.82 o                         
  -4  -7   3          8.19         16.06         4.94 o                         
  -3  -7   3         38.77         36.45         4.14 o                         
  -2  -7   3        672.25        644.85        10.01 o                         
  -1  -7   3        579.04        543.54         8.56 o                         
   0  -7   3       4173.31       4203.99        28.07 o                         
   1  -7   3       1653.21       1711.17        14.86 o                         
   2  -7   3          2.59          1.77         2.76 o                         
   3  -7   3         44.10         60.52         6.49 o                         
   4  -7   3        895.23        889.41        19.63 o                         
   5  -7   3       1672.52       1669.99        26.73 o                         
   6  -7   3       1464.45       1487.46        26.81 o                         
   7  -7   3        258.43        250.46        18.28 o                         
  -8  -6   3        343.54        376.66        21.53 o                         
  -7  -6   3       1030.22       1023.48        30.59 o                         
  -6  -6   3        416.06        374.68        14.93 o                         
  -5  -6   3        214.51        238.50        11.11 o                         
  -4  -6   3         52.08         36.01         4.35 o                         
  -3  -6   3        189.01        183.19         7.00 o                         
  -2  -6   3         25.65         13.26         3.00 o                         
  -1  -6   3        726.80        678.91         7.93 o                         
   0  -6   3        279.88        227.68         5.71 o                         
   1  -6   3        621.89        575.93         8.25 o                         
   2  -6   3         74.97         69.53         3.74 o                         
   3  -6   3        548.65        575.56         8.25 o                         
   4  -6   3       1440.42       1471.81        15.16 o                         
   5  -6   3       2637.77       2806.71        25.90 o                         
   6  -6   3        106.12        115.63         8.21 o                         
   7  -6   3         35.08         50.60         9.63 o                         
  -8  -5   3        680.68        719.50        26.67 o                         
  -7  -5   3        380.85        359.27        14.21 o                         
  -6  -5   3        458.70        439.55        11.74 o                         
  -5  -5   3          0.87          2.89         3.37 o                         
  -4  -5   3       1134.79       1107.82        12.63 o                         
  -3  -5   3       2933.75       2917.96        21.52 o                         
  -2  -5   3       1198.03       1004.23        11.25 o                         
  -1  -5   3        804.98        715.71         7.46 o                         
   0  -5   3        118.06        103.58         3.91 o                         
   1  -5   3         32.77         31.65         2.48 o                         
   2  -5   3        920.05        833.33         8.78 o                         
   3  -5   3       2704.08       2809.81        20.90 o                         
   4  -5   3       3833.74       3893.79        24.60 o                         
   5  -5   3       1950.07       2027.52        22.08 o                         
   6  -5   3        285.38        255.65        11.52 o                         
   7  -5   3          2.02          1.41         6.81 o                         
   8  -5   3        851.65        842.74        22.87 o                         
  -8  -4   3        758.66        759.28        19.17 o                         
  -7  -4   3        150.70        169.28        10.15 o                         
  -6  -4   3        938.40        890.70        13.89 o                         
  -5  -4   3        153.05        130.08         5.96 o                         
  -4  -4   3        399.10        403.58         6.31 o                         
  -3  -4   3       2193.23       2244.60        17.94 o                         
  -2  -4   3       1518.57       1453.98        13.06 o                         
  -1  -4   3          8.25         26.47         1.92 o                         
   0  -4   3          1.43         -1.32         1.52 o                         
   1  -4   3        218.25        216.84         4.39 o                         
   2  -4   3        676.25        658.90         7.25 o                         
   3  -4   3      10050.04      10489.76        52.79 o                         
   4  -4   3       1221.22       1209.37        11.90 o                         
   5  -4   3       1011.97       1048.93        11.98 o                         
   6  -4   3        320.77        324.23         9.19 o                         
   7  -4   3        429.94        422.21        13.48 o                         
   8  -4   3       1732.97       1775.10        27.10 o                         
  -8  -3   3        660.75        640.68        18.54 o                         
  -7  -3   3        347.48        328.92        18.52 o                         
  -6  -3   3         42.12         30.85         4.55 o                         
  -5  -3   3        645.56        665.92        10.19 o                         
  -4  -3   3        472.14        422.10         6.46 o                         
  -3  -3   3       5241.46       5252.58        29.93 o                         
  -2  -3   3       5383.01       5302.14        33.24 o                         
  -1  -3   3         17.23          8.77         1.60 o                         
   0  -3   3        351.60        368.32         5.14 o                         
   1  -3   3        101.22         96.95         3.18 o                         
   2  -3   3       2603.39       2460.89        15.83 o                         
   3  -3   3       3476.41       3603.62        21.38 o                         
   4  -3   3        955.56        930.70         9.85 o                         
   5  -3   3        178.76        172.04         7.22 o                         
   6  -3   3        655.24        659.49        12.06 o                         
   7  -3   3       1598.59       1576.41        22.07 o                         
   8  -3   3       1355.47       1356.33        23.10 o                         
  -8  -2   3        555.34        574.23        24.73 o                         
  -7  -2   3         73.01         55.43         7.53 o                         
  -6  -2   3       1270.49       1289.93        15.45 o                         
  -5  -2   3       1045.38        999.03        12.05 o                         
  -4  -2   3       1203.31       1218.27        12.34 o                         
  -3  -2   3         60.75         32.88         2.40 o                         
  -2  -2   3       1396.23       1358.67         9.70 o                         
  -1  -2   3        553.90        588.85         5.96 o                         
   0  -2   3        154.59        156.29         3.18 o                         
   1  -2   3        286.11        279.53         4.19 o                         
   2  -2   3       2726.95       2679.58        17.79 o                         
   3  -2   3       1481.89       1393.60        11.25 o                         
   4  -2   3       1465.90       1482.29        11.80 o                         
   5  -2   3        614.47        563.83         7.98 o                         
   6  -2   3       1531.93       1585.97        17.39 o                         
   7  -2   3        386.38        397.85        12.02 o                         
   8  -2   3        702.36        759.15        29.92 o                         
  -8  -1   3        212.33        166.86        13.26 o                         
  -7  -1   3         11.64          4.38         9.52 o                         
  -6  -1   3       1590.12       1604.47        17.69 o                         
  -5  -1   3       1436.95       1463.60        14.27 o                         
  -4  -1   3       3369.02       3354.63        23.99 o                         
  -3  -1   3       2452.64       2347.57        16.07 o                         
  -2  -1   3        232.73        224.72         3.68 o                         
  -1  -1   3        138.40        156.60         3.08 o                         
   0  -1   3      26653.99      24208.06       112.16 o                         
   1  -1   3       1474.92       1587.72        11.49 o                         
   2  -1   3        509.26        508.29         6.72 o                         
   3  -1   3        371.27        371.65         5.11 o                         
   4  -1   3        449.28        409.61         5.88 o                         
   5  -1   3       1164.34       1166.91        13.31 o                         
   6  -1   3       2068.40       2242.07        21.06 o                         
   7  -1   3        585.37        620.27        12.51 o                         
   8  -1   3       1138.83       1159.15        31.75 o                         
   9  -1   3        385.87        387.03        24.23 o                         
  -8   0   3         39.90         44.95        11.51 o                         
  -7   0   3        625.70        614.07        19.77 o                         
  -6   0   3       1442.95       1369.81        19.23 o                         
  -5   0   3       2125.98       2120.87        17.26 o                         
  -4   0   3       2527.44       2652.30        20.29 o                         
  -3   0   3         48.93         52.50         2.61 o                         
  -2   0   3        195.42        216.20         3.73 o                         
  -1   0   3        772.02        732.97         6.61 o                         
   0   0   3         56.39         90.04         2.57 o                         
   1   0   3      13958.65      13551.54        83.04 o                         
   2   0   3         60.79         55.85         2.13 o                         
   3   0   3         42.29         35.97         2.16 o                         
   4   0   3        349.23        331.78         5.80 o                         
   5   0   3       1955.32       1913.35        16.34 o                         
   6   0   3       3199.09       3246.85        27.72 o                         
   7   0   3       1770.43       1807.17        23.23 o                         
   8   0   3        103.59         97.02         7.84 o                         
   9   0   3          8.46         22.42        22.78 o                         
  -8   1   3        159.56        171.81        13.72 o                         
  -7   1   3       1416.54       1322.89        35.86 o                         
  -6   1   3          1.23          7.20         3.71 o                         
  -5   1   3       4215.80       4266.67        28.20 o                         
  -4   1   3       1150.10       1221.83        12.99 o                         
  -3   1   3         35.71         48.21         2.53 o                         
  -2   1   3        157.32        145.76         3.32 o                         
  -1   1   3        769.79        804.34         8.43 o                         
   0   1   3       5723.74       5473.67        26.97 o                         
   1   1   3      17107.55      15925.98        81.19 o                         
   2   1   3       1698.02       1627.39        11.76 o                         
   3   1   3         16.77         19.27         1.95 o                         
   4   1   3          0.78          5.74         2.31 o                         
   5   1   3       1335.58       1330.15        13.85 o                         
   6   1   3       3004.81       3045.20        25.81 o                         
   7   1   3        503.25        486.14        11.37 o                         
   8   1   3         41.16         33.00         6.74 o                         
   9   1   3        100.96        114.56        17.03 o                         
  -8   2   3        907.09        947.89        27.60 o                         
  -7   2   3       2052.64       2025.81        30.07 o                         
  -6   2   3       1046.64       1057.17        13.86 o                         
  -5   2   3        263.30        361.38         9.42 o                         
  -4   2   3         14.87         14.11         2.07 o                         
  -3   2   3        509.06        452.32         5.63 o                         
  -2   2   3         17.03         13.40         1.56 o                         
  -1   2   3       1199.50       1129.51        12.05 o                         
   0   2   3        148.01        170.91         3.21 o                         
   1   2   3          4.43          5.92         1.23 o                         
   2   2   3         12.51          4.77         1.45 o                         
   3   2   3         79.38        117.50         3.72 o                         
   4   2   3       2524.41       2441.84        16.43 o                         
   5   2   3       2424.67       2405.01        16.91 o                         
   6   2   3        958.59        922.99        13.98 o                         
   7   2   3         86.47         95.31         7.00 o                         
   8   2   3        111.67         76.97         7.26 o                         
   9   2   3        398.05        304.06        28.98 o                         
  -8   3   3        781.02        711.26        25.30 o                         
  -7   3   3        845.73        841.46        15.59 o                         
  -6   3   3        496.92        482.39        16.30 o                         
  -5   3   3        120.57        132.93         6.64 o                         
  -4   3   3        161.43        171.23         5.49 o                         
  -3   3   3        232.71        164.93         4.21 o                         
  -2   3   3       9070.82       9861.87        48.14 o                         
  -1   3   3       3173.32       3265.36        18.66 o                         
   0   3   3        166.69        156.36         3.41 o                         
   1   3   3       1131.65       1126.01         9.17 o                         
   2   3   3        333.07        430.28         6.95 o                         
   3   3   3        242.51        200.67         5.45 o                         
   4   3   3        775.46        712.03         7.79 o                         
   5   3   3        260.85        251.54         6.13 o                         
   6   3   3        337.88        321.35         9.13 o                         
   7   3   3          1.23          5.04         6.37 o                         
   8   3   3        586.52        573.95        15.10 o                         
   9   3   3       1430.04       1489.40        36.32 o                         
  -8   4   3       1040.45       1065.54        26.20 o                         
  -7   4   3        984.36        951.29        20.11 o                         
  -6   4   3        402.81        381.80        11.84 o                         
  -5   4   3       1787.42       1782.47        16.39 o                         
  -4   4   3       1346.58       1382.70        11.83 o                         
  -3   4   3        991.25       1010.56         9.28 o                         
  -2   4   3       2142.11       2153.10        14.38 o                         
  -1   4   3        360.21        325.48         4.82 o                         
   0   4   3        204.86        212.37         3.95 o                         
   1   4   3       3093.19       3029.45        18.67 o                         
   2   4   3       1133.24       1049.05        10.49 o                         
   3   4   3       8465.86       8119.27        51.34 o                         
   4   4   3        155.16         94.81         5.23 o                         
   5   4   3        192.41        208.67         6.13 o                         
   6   4   3        166.99        141.71         7.80 o                         
   7   4   3         65.03         40.06         5.64 o                         
   8   4   3       1360.93       1311.40        21.99 o                         
   9   4   3       1229.89       1184.17        38.06 o                         
  -7   5   3        493.99        465.62        15.48 o                         
  -6   5   3          0.00          3.46         4.81 o                         
  -5   5   3       1537.86       1563.65        15.80 o                         
  -4   5   3       2866.88       2876.71        21.51 o                         
  -3   5   3       3573.52       3584.81        22.09 o                         
  -2   5   3       1857.44       1869.50        14.29 o                         
  -1   5   3        870.30        877.99         8.57 o                         
   0   5   3          3.45          5.46         1.94 o                         
   1   5   3         66.31         94.59         3.73 o                         
   2   5   3       3036.46       3022.26        18.74 o                         
   3   5   3       1179.14       1112.32        12.12 o                         
   4   5   3         82.24         38.04         3.77 o                         
   5   5   3        178.08        150.17         7.47 o                         
   6   5   3          0.33         -2.94         3.80 o                         
   7   5   3        714.81        772.86        25.68 o                         
   8   5   3       1718.90       1727.72        25.20 o                         
  -7   6   3        101.14         86.06        11.64 o                         
  -6   6   3        639.52        590.64        18.36 o                         
  -5   6   3       1279.91       1367.81        15.83 o                         
  -4   6   3       3438.35       3573.90        26.80 o                         
  -3   6   3       1673.29       1734.06        14.58 o                         
  -2   6   3        511.64        495.48         6.85 o                         
  -1   6   3         71.33         61.77         3.11 o                         
   0   6   3       1551.38       1484.66        12.11 o                         
   1   6   3       1504.43       1551.92        12.72 o                         
   2   6   3       4261.35       4213.71        25.01 o                         
   3   6   3       1386.68       1354.87        13.56 o                         
   4   6   3        224.12        209.94         7.24 o                         
   5   6   3         10.28         14.15         4.50 o                         
   6   6   3        367.94        384.83        12.83 o                         
   7   6   3        394.97        415.41        14.41 o                         
   8   6   3        285.62        304.14        19.58 o                         
  -7   7   3          1.46          5.19         9.70 o                         
  -6   7   3        416.76        445.53        16.45 o                         
  -5   7   3       1476.79       1393.45        19.37 o                         
  -4   7   3       1895.80       1923.63        21.41 o                         
  -3   7   3       1732.81       1779.27        19.49 o                         
  -2   7   3         16.31         22.99         2.89 o                         
  -1   7   3        459.35        488.34         7.17 o                         
   0   7   3       2513.92       2423.28        18.05 o                         
   1   7   3        711.94        691.32         8.93 o                         
   2   7   3        169.93        152.36         5.63 o                         
   3   7   3        179.53        187.69         7.57 o                         
   4   7   3        444.67        434.85         9.87 o                         
   5   7   3        970.99       1069.37        20.94 o                         
   6   7   3        530.92        583.69        15.34 o                         
   7   7   3        428.62        508.80        19.84 o                         
   8   7   3        492.87        517.97        21.93 o                         
  -6   8   3        755.39        739.93        22.93 o                         
  -5   8   3       1541.90       1465.56        22.11 o                         
  -4   8   3        914.27        969.32        17.86 o                         
  -3   8   3        152.98        167.79         9.55 o                         
  -2   8   3        141.63        122.34         6.83 o                         
  -1   8   3       1440.63       1344.96        12.52 o                         
   0   8   3       3227.88       3198.83        21.92 o                         
   1   8   3       4507.93       4360.25        28.33 o                         
   2   8   3       1329.40       1348.24        13.85 o                         
   3   8   3         77.72         59.82         4.50 o                         
   4   8   3         38.80         20.32         5.37 o                         
   5   8   3       1190.84       1221.12        19.25 o                         
   6   8   3        459.29        505.21        15.59 o                         
   7   8   3        272.07        263.71        15.64 o                         
   8   8   3        207.52        224.69        19.55 o                         
  -6   9   3        248.88        202.58        15.78 o                         
  -5   9   3        980.44       1019.35        24.69 o                         
  -4   9   3        324.79        319.38        14.83 o                         
  -3   9   3        245.46        252.45        10.73 o                         
  -2   9   3       1172.04       1144.69        16.96 o                         
  -1   9   3        238.22        212.69         7.37 o                         
   0   9   3       2043.33       2136.18        18.13 o                         
   1   9   3       1712.27       1725.55        16.85 o                         
   2   9   3          7.75         12.54         4.50 o                         
   3   9   3          4.56          7.89         4.31 o                         
   4   9   3        108.77        106.73         8.73 o                         
   5   9   3        187.38        184.06        12.06 o                         
   6   9   3       1830.05       1927.82        35.01 o                         
   7   9   3        468.20        515.11        23.89 o                         
  -5  10   3        545.51        510.62        22.36 o                         
  -4  10   3         21.81         25.04         8.35 o                         
  -3  10   3        448.37        418.99        15.18 o                         
  -2  10   3        223.79        243.09        12.79 o                         
  -1  10   3        435.59        374.96        10.32 o                         
   0  10   3       2262.42       2233.66        20.87 o                         
   1  10   3       1235.48       1258.70        16.19 o                         
   2  10   3         71.49         53.50         5.23 o                         
   3  10   3        122.27        120.29         7.90 o                         
   4  10   3        402.24        386.83        16.53 o                         
   5  10   3        499.83        542.02        16.89 o                         
   6  10   3        304.27        361.24        21.76 o                         
   7  10   3        115.98        123.73        15.07 o                         
  -4  11   3        146.39        138.45        11.96 o                         
  -3  11   3       1205.57       1195.84        28.75 o                         
  -2  11   3       1372.17       1374.50        24.85 o                         
  -1  11   3       1117.48       1074.15        16.04 o                         
   0  11   3          4.14          6.08         5.82 o                         
   1  11   3          3.24         10.70         6.18 o                         
   2  11   3          4.28         -5.74         5.74 o                         
   3  11   3        722.43        764.84        16.76 o                         
   4  11   3        869.75        892.40        20.07 o                         
   5  11   3         68.40         71.03        13.56 o                         
   6  11   3         97.84         90.91        15.80 o                         
  -3  12   3        473.70        507.46        21.90 o                         
  -2  12   3       1229.35       1215.05        27.28 o                         
  -1  12   3         80.35         67.29        10.88 o                         
   0  12   3         12.03         -0.68         6.65 o                         
   1  12   3         12.46         30.42         7.89 o                         
   2  12   3        113.26        103.03         9.34 o                         
   3  12   3       2064.02       2087.05        29.16 o                         
   4  12   3        419.12        426.71        19.49 o                         
   5  12   3         73.25        130.96        14.89 o                         
  -2  13   3        790.12        738.14        25.37 o                         
  -1  13   3         10.62         11.78        11.63 o                         
   0  13   3        298.90        282.23        17.22 o                         
   1  13   3        315.66        330.96        16.72 o                         
   2  13   3        674.87        779.95        21.22 o                         
   3  13   3        495.85        660.93        23.01 o                         
   4  13   3        267.73        240.96        25.68 o                         
   0  14   3        401.42        368.53        23.20 o                         
   1  14   3       1061.81       1064.07        25.26 o                         
   2  14   3        616.39        609.45        31.77 o                         
  -3 -13   4        579.87        551.26        85.19 o                         
  -2 -13   4       1421.04       1365.08        53.68 o                         
  -1 -13   4        458.42        494.48        22.79 o                         
   0 -13   4        179.87        153.36        13.75 o                         
   1 -13   4         16.21         19.59        12.47 o                         
  -4 -12   4        189.94        119.75        22.13 o                         
  -3 -12   4        653.59        673.95        28.79 o                         
  -2 -12   4       1087.70       1036.30        26.50 o                         
  -1 -12   4       1354.26       1319.60        28.31 o                         
   0 -12   4         24.69         -1.33         7.90 o                         
   1 -12   4        134.45         90.84        10.38 o                         
   2 -12   4        481.36        449.62        24.13 o                         
   3 -12   4        916.17        928.33        38.59 o                         
  -5 -11   4        386.82        416.35        27.29 o                         
  -4 -11   4        350.16        389.14        34.41 o                         
  -3 -11   4        470.90        524.89        30.21 o                         
  -2 -11   4       1395.37       1354.29        30.98 o                         
  -1 -11   4       1421.70       1288.99        19.06 o                         
   0 -11   4        270.23        262.50        11.70 o                         
   1 -11   4        528.99        528.10        14.23 o                         
   2 -11   4        256.05        266.25        15.82 o                         
   3 -11   4        984.43        969.57        37.27 o                         
   4 -11   4        720.29        714.94        38.81 o                         
  -6 -10   4        339.93        337.78        25.27 o                         
  -5 -10   4        848.30        858.23        26.89 o                         
  -4 -10   4        232.65        283.59        21.32 o                         
  -3 -10   4        571.44        556.56        25.82 o                         
  -2 -10   4        318.39        303.06        11.87 o                         
  -1 -10   4         46.74         44.14         5.53 o                         
   0 -10   4        301.01        315.96        12.00 o                         
   1 -10   4        981.32        935.82        15.44 o                         
   2 -10   4       1648.54       1694.19        21.51 o                         
   3 -10   4        735.07        778.16        19.41 o                         
   4 -10   4        354.09        364.60        18.90 o                         
   5 -10   4         97.35         88.45        15.11 o                         
  -6  -9   4        169.56        177.59        16.94 o                         
  -5  -9   4        437.59        489.46        22.12 o                         
  -4  -9   4       2591.36       2598.36        61.17 o                         
  -3  -9   4        498.33        529.14        15.96 o                         
  -2  -9   4         12.54         17.92         5.81 o                         
  -1  -9   4        298.75        273.99         9.28 o                         
   0  -9   4        344.39        421.82        10.59 o                         
   1  -9   4       2603.36       2659.90        24.28 o                         
   2  -9   4       1713.43       1790.59        20.20 o                         
   3  -9   4         61.63         60.24         8.07 o                         
   4  -9   4         11.73         10.79         6.97 o                         
   5  -9   4          7.78         24.99        10.77 o                         
   6  -9   4        401.39        363.01        25.80 o                         
  -7  -8   4        152.57        145.21        15.57 o                         
  -6  -8   4        221.27        235.76        19.18 o                         
  -5  -8   4        406.26        436.62        17.65 o                         
  -4  -8   4       1525.96       1524.92        23.50 o                         
  -3  -8   4          0.70         -5.46         5.46 o                         
  -2  -8   4         72.56         55.69         4.89 o                         
  -1  -8   4        391.10        374.10         8.70 o                         
   0  -8   4       1663.46       1716.10        15.50 o                         
   1  -8   4       6031.28       6014.10        38.20 o                         
   2  -8   4       1003.53        963.26        12.88 o                         
   3  -8   4        236.62        264.68         8.96 o                         
   4  -8   4        161.68        166.81        11.60 o                         
   5  -8   4        234.91        256.52        15.18 o                         
   6  -8   4        758.96        776.51        23.84 o                         
  -7  -7   4        437.42        477.21        27.46 o                         
  -6  -7   4        320.60        343.87        18.27 o                         
  -5  -7   4        265.20        278.14        17.82 o                         
  -4  -7   4         15.50          9.12         5.38 o                         
  -3  -7   4        149.16        173.60         8.29 o                         
  -2  -7   4        514.57        531.23        11.10 o                         
  -1  -7   4        911.34        865.79         9.97 o                         
   0  -7   4       1269.58       1390.60        13.12 o                         
   1  -7   4       2211.16       2253.14        17.46 o                         
   2  -7   4        173.75        145.95         6.03 o                         
   3  -7   4         93.30         73.73         4.81 o                         
   4  -7   4        755.04        840.68        12.69 o                         
   5  -7   4       1449.72       1492.83        17.65 o                         
   6  -7   4        587.77        567.84        20.58 o                         
   7  -7   4        530.04        479.01        29.44 o                         
  -7  -6   4       1629.65       1578.56        34.12 o                         
  -6  -6   4        275.92        306.46        23.21 o                         
  -5  -6   4         65.70         59.79         6.09 o                         
  -4  -6   4          0.39         13.03         4.79 o                         
  -3  -6   4        456.01        437.29         9.80 o                         
  -2  -6   4       2606.08       2502.77        20.13 o                         
  -1  -6   4       1661.01       1687.73        13.48 o                         
   0  -6   4       1581.86       1424.22        12.98 o                         
   1  -6   4        774.09        794.32         9.16 o                         
   2  -6   4        265.05        219.83         6.17 o                         
   3  -6   4        671.01        703.97         9.90 o                         
   4  -6   4        726.89        748.80        12.75 o                         
   5  -6   4        592.13        598.57        12.38 o                         
   6  -6   4        596.04        654.85        13.71 o                         
   7  -6   4         88.00         75.76         9.85 o                         
  -8  -5   4        569.71        535.40        26.27 o                         
  -7  -5   4        468.74        500.79        15.82 o                         
  -6  -5   4        286.98        272.94        10.55 o                         
  -5  -5   4         97.57         81.82         6.66 o                         
  -4  -5   4         75.02         54.49         4.48 o                         
  -3  -5   4       1006.30       1003.21        12.77 o                         
  -2  -5   4       4506.27       4504.76        29.24 o                         
  -1  -5   4       1519.29       1538.15        12.13 o                         
   0  -5   4       1346.56       1439.70        11.95 o                         
   1  -5   4       1237.51       1279.95        11.19 o                         
   2  -5   4        239.44        220.97         5.71 o                         
   3  -5   4       4688.13       4741.45        29.28 o                         
   4  -5   4       3052.09       3090.94        23.56 o                         
   5  -5   4        731.04        731.15        14.37 o                         
   6  -5   4        218.30        237.99        10.51 o                         
   7  -5   4         12.58          0.06         7.29 o                         
   8  -5   4        204.06        171.23        15.16 o                         
  -8  -4   4        345.94        356.90        22.59 o                         
  -7  -4   4        259.32        272.08        14.29 o                         
  -6  -4   4        600.02        550.93        12.54 o                         
  -5  -4   4         50.26         43.78         5.03 o                         
  -4  -4   4         30.70         22.14         2.84 o                         
  -3  -4   4         19.48         41.47         3.27 o                         
  -2  -4   4       1712.47       1519.19        13.94 o                         
  -1  -4   4       5859.43       5937.45        32.88 o                         
   0  -4   4        169.68        158.40         4.25 o                         
   1  -4   4         34.14         29.23         2.52 o                         
   2  -4   4       1884.57       1810.87        13.42 o                         
   3  -4   4       9141.52       9693.84        53.44 o                         
   4  -4   4       3389.03       3378.57        21.98 o                         
   5  -4   4         21.12         12.46         3.94 o                         
   6  -4   4          0.15         10.36         5.62 o                         
   7  -4   4         19.20         16.66         5.98 o                         
   8  -4   4        817.29        770.87        32.15 o                         
  -8  -3   4         44.08         63.92         7.50 o                         
  -7  -3   4        339.54        359.36        13.49 o                         
  -6  -3   4         50.59         42.36         5.19 o                         
  -5  -3   4       1918.70       1904.33        17.93 o                         
  -4  -3   4        964.15        956.27        11.26 o                         
  -3  -3   4         20.55         14.42         2.17 o                         
  -2  -3   4        483.95        389.86         5.66 o                         
  -1  -3   4       1462.62       1481.12        10.86 o                         
   0  -3   4       1256.78       1170.21         9.61 o                         
   1  -3   4         84.39         82.89         3.60 o                         
   2  -3   4       3199.42       3292.89        20.42 o                         
   3  -3   4       6657.17       6871.15        37.75 o                         
   4  -3   4       7890.61       8213.66        43.52 o                         
   5  -3   4        164.24        179.56         8.83 o                         
   6  -3   4        268.16        275.06         8.73 o                         
   7  -3   4        521.41        520.61        12.67 o                         
   8  -3   4       1666.53       1656.59        27.07 o                         
  -8  -2   4        250.16        251.71        18.75 o                         
  -7  -2   4         63.99         57.65         5.87 o                         
  -6  -2   4        277.40        288.48        10.62 o                         
  -5  -2   4       1921.61       1990.96        18.25 o                         
  -4  -2   4        416.91        396.47         7.48 o                         
  -3  -2   4          9.88          1.32         1.92 o                         
  -2  -2   4        294.29        247.83         4.43 o                         
  -1  -2   4         15.74          2.23         1.41 o                         
   0  -2   4       8430.38       8553.71        43.48 o                         
   1  -2   4        454.38        416.53         5.29 o                         
   2  -2   4       1052.01       1022.04        10.68 o                         
   3  -2   4       2354.51       2500.83        18.83 o                         
   4  -2   4       2310.44       2404.60        16.48 o                         
   5  -2   4         11.01         25.40         3.04 o                         
   6  -2   4       2776.87       2953.97        30.47 o                         
   7  -2   4        149.37        142.26        10.27 o                         
   8  -2   4        782.02        834.36        20.73 o                         
  -8  -1   4         93.61         87.16        12.37 o                         
  -7  -1   4         28.21         39.87         6.06 o                         
  -6  -1   4       1057.28       1072.05        14.31 o                         
  -5  -1   4       2856.61       2889.96        21.79 o                         
  -4  -1   4       4484.11       4531.75        27.42 o                         
  -3  -1   4       2352.90       2475.71        18.46 o                         
  -2  -1   4        298.65        377.67         5.00 o                         
  -1  -1   4        622.70        564.03         5.96 o                         
   0  -1   4       2106.09       2378.78        18.31 o                         
   1  -1   4       8141.98       7985.63        42.20 o                         
   2  -1   4       1297.36       1160.90        11.25 o                         
   3  -1   4        602.65        667.90         8.12 o                         
   4  -1   4        470.62        431.90         6.24 o                         
   5  -1   4        132.24        157.90         6.02 o                         
   6  -1   4       2570.97       2580.44        24.30 o                         
   7  -1   4       2502.73       2434.48        24.86 o                         
   8  -1   4        167.74        153.03        18.30 o                         
   9  -1   4        566.04        469.65        80.10 o                         
  -8   0   4         48.08         38.52        11.40 o                         
  -7   0   4        292.07        278.38        10.81 o                         
  -6   0   4         42.58         43.14         4.70 o                         
  -5   0   4        936.54        911.91        11.05 o                         
  -4   0   4       1751.72       1796.69        13.56 o                         
  -3   0   4          0.27         18.89         2.11 o                         
  -2   0   4         57.45         73.99         2.82 o                         
  -1   0   4        393.96        376.61         5.09 o                         
   0   0   4        162.92        142.74         3.15 o                         
   1   0   4      36778.76      34798.72       195.21 o                         
   2   0   4        727.58        613.55         6.15 o                         
   3   0   4        450.32        451.33         5.47 o                         
   4   0   4        192.88        184.91         4.99 o                         
   5   0   4       1912.89       1905.17        15.70 o                         
   6   0   4       2465.09       2591.86        24.06 o                         
   7   0   4       2315.16       2316.44        27.92 o                         
   8   0   4          3.29          7.04         6.68 o                         
   9   0   4         29.26         26.92         8.57 o                         
  -8   1   4        108.31        117.25        14.51 o                         
  -7   1   4        653.05        688.35        13.34 o                         
  -6   1   4        820.93        796.93        13.89 o                         
  -5   1   4       1828.30       1869.05        16.47 o                         
  -4   1   4       2667.40       2688.38        17.54 o                         
  -3   1   4        969.29       1058.53         8.84 o                         
  -2   1   4        209.64        151.15         4.54 o                         
  -1   1   4        118.81         92.09         3.77 o                         
   0   1   4         10.64         11.17         1.40 o                         
   1   1   4       2504.01       2476.09        16.33 o                         
   2   1   4       2323.97       2296.69        14.81 o                         
   3   1   4        238.65        235.58         4.45 o                         
   4   1   4         23.66         22.24         2.52 o                         
   5   1   4       3081.15       3175.71        24.30 o                         
   6   1   4       3405.98       3316.71        28.92 o                         
   7   1   4       1435.74       1415.63        18.26 o                         
   8   1   4        121.41        128.12        10.20 o                         
   9   1   4         52.10         19.78        16.14 o                         
  -8   2   4        653.38        643.66        25.24 o                         
  -7   2   4       1277.31       1236.57        17.02 o                         
  -6   2   4       1382.71       1450.68        17.24 o                         
  -5   2   4          6.63          4.85         3.24 o                         
  -4   2   4        193.62        206.59         5.97 o                         
  -3   2   4       1104.38       1130.63         9.27 o                         
  -2   2   4       2814.06       2783.64        17.99 o                         
  -1   2   4        659.33        677.03         6.74 o                         
   0   2   4       1099.61       1081.81         8.70 o                         
   1   2   4          8.50          5.85         1.44 o                         
   2   2   4          0.54          2.94         1.52 o                         
   3   2   4        815.15        889.02         8.61 o                         
   4   2   4       2806.70       2780.53        19.79 o                         
   5   2   4        875.26        830.09         9.79 o                         
   6   2   4       1269.28       1320.38        15.68 o                         
   7   2   4        135.65        133.47         8.37 o                         
   8   2   4          0.02         39.88         6.51 o                         
   9   2   4        362.07        342.24        18.92 o                         
  -8   3   4        770.94        779.70        21.86 o                         
  -7   3   4       1292.52       1295.70        19.38 o                         
  -6   3   4        846.31        888.82        17.32 o                         
  -5   3   4       1238.13       1227.10        14.83 o                         
  -4   3   4         53.74         63.57         3.76 o                         
  -3   3   4        412.68        409.22         5.69 o                         
  -2   3   4       7429.31       7717.14        40.37 o                         
  -1   3   4       1117.78       1005.50         8.16 o                         
   0   3   4        535.81        528.01         5.74 o                         
   1   3   4         28.48         19.58         1.87 o                         
   2   3   4          1.35          2.24         1.46 o                         
   3   3   4       2476.09       2481.07        20.03 o                         
   4   3   4       5329.23       5313.22        30.11 o                         
   5   3   4        746.28        761.92         9.22 o                         
   6   3   4        324.34        291.09         8.12 o                         
   7   3   4         68.92         48.86         6.80 o                         
   8   3   4        119.24        110.00         9.53 o                         
   9   3   4        837.23        784.98        20.41 o                         
  -7   4   4        386.04        411.42        17.78 o                         
  -6   4   4        170.08        155.31         9.30 o                         
  -5   4   4        295.95        303.66         8.87 o                         
  -4   4   4        311.56        301.97         6.34 o                         
  -3   4   4        253.06        235.21         5.26 o                         
  -2   4   4       2186.97       2204.91        15.05 o                         
  -1   4   4       2090.70       2222.62        14.99 o                         
   0   4   4          0.66          6.08         1.72 o                         
   1   4   4        265.89        325.36         5.10 o                         
   2   4   4         78.69         30.78         2.21 o                         
   3   4   4       4886.38       4886.68        31.87 o                         
   4   4   4       4347.97       4289.63        28.76 o                         
   5   4   4        345.72        370.17         9.75 o                         
   6   4   4          3.29         10.06         3.88 o                         
   7   4   4        134.07        135.40         9.81 o                         
   8   4   4       2185.18       2089.69        27.40 o                         
   9   4   4        925.80        868.49        23.97 o                         
  -7   5   4         92.55        125.06        10.42 o                         
  -6   5   4         24.68         30.88         5.36 o                         
  -5   5   4        350.60        359.70         8.65 o                         
  -4   5   4        283.63        318.46         7.80 o                         
  -3   5   4        551.64        599.52         8.02 o                         
  -2   5   4       1653.95       1668.33        13.59 o                         
  -1   5   4         88.31         80.65         3.83 o                         
   0   5   4        459.90        456.68         6.23 o                         
   1   5   4       1326.30       1479.57        11.77 o                         
   2   5   4         30.71         15.06         2.10 o                         
   3   5   4       2076.10       2040.95        18.31 o                         
   4   5   4       1368.41       1282.84        13.72 o                         
   5   5   4        392.83        379.56        12.04 o                         
   6   5   4          1.27          0.50         5.99 o                         
   7   5   4        919.41        881.47        19.90 o                         
   8   5   4       2557.82       2633.17        35.43 o                         
  -7   6   4         43.97         32.32         9.29 o                         
  -6   6   4        725.31        657.35        14.77 o                         
  -5   6   4       1708.51       1713.38        18.90 o                         
  -4   6   4        173.63        156.51         8.60 o                         
  -3   6   4       1117.88       1110.23        10.95 o                         
  -2   6   4        217.22        241.46         5.62 o                         
  -1   6   4         30.81         52.41         3.74 o                         
   0   6   4       3424.50       3366.99        21.20 o                         
   1   6   4       2672.43       2690.81        20.10 o                         
   2   6   4         70.27         24.15         2.53 o                         
   3   6   4        247.15        220.77         6.81 o                         
   4   6   4         36.37         26.18         4.19 o                         
   5   6   4         92.53         89.18         5.93 o                         
   6   6   4        431.78        451.10        13.64 o                         
   7   6   4        847.55        806.26        25.06 o                         
   8   6   4        999.86       1010.15        32.23 o                         
  -6   7   4       1123.63       1029.34        24.51 o                         
  -5   7   4       3440.77       3290.19        28.42 o                         
  -4   7   4        973.10       1037.67        13.02 o                         
  -3   7   4        822.53        852.11        11.39 o                         
  -2   7   4        287.66        283.02         6.25 o                         
  -1   7   4         89.26        104.60         4.74 o                         
   0   7   4       1309.71       1317.08        12.14 o                         
   1   7   4       1923.73       1940.52        15.25 o                         
   2   7   4        144.87         82.73         4.32 o                         
   3   7   4        328.64        298.63         8.05 o                         
   4   7   4        412.74        367.93        12.15 o                         
   5   7   4       1537.46       1598.04        20.28 o                         
   6   7   4       1222.18       1250.84        26.01 o                         
   7   7   4        629.98        650.69        20.29 o                         
   8   7   4        565.46        588.52        27.16 o                         
  -6   8   4        758.81        745.95        22.65 o                         
  -5   8   4        931.61        940.78        20.64 o                         
  -4   8   4       1837.92       1731.74        21.59 o                         
  -3   8   4        130.49        126.10         8.74 o                         
  -2   8   4          2.38          3.86         3.10 o                         
  -1   8   4        996.36       1021.52        11.89 o                         
   0   8   4       2307.38       2286.18        17.76 o                         
   1   8   4       3567.64       3631.98        24.20 o                         
   2   8   4        986.60        986.98        11.99 o                         
   3   8   4         13.32         13.05         4.16 o                         
   4   8   4          4.54          4.24         5.21 o                         
   5   8   4        277.12        303.82        13.75 o                         
   6   8   4       1412.45       1433.15        24.04 o                         
   7   8   4        565.10        564.98        22.97 o                         
   8   8   4        344.97        313.15        26.67 o                         
  -5   9   4        751.78        705.35        21.52 o                         
  -4   9   4        911.14        874.76        19.69 o                         
  -3   9   4        179.80        213.89        10.61 o                         
  -2   9   4        650.07        644.52        10.43 o                         
  -1   9   4        186.58        195.57         8.18 o                         
   0   9   4        680.03        683.83        10.42 o                         
   1   9   4       1410.07       1361.74        14.42 o                         
   2   9   4        168.95        170.89         7.72 o                         
   3   9   4         43.98         48.25         4.19 o                         
   4   9   4          3.47         20.74         6.36 o                         
   5   9   4        327.77        363.17        15.62 o                         
   6   9   4       1754.70       1834.71        38.46 o                         
   7   9   4        602.73        697.65        25.68 o                         
  -5  10   4        332.59        368.55        25.75 o                         
  -4  10   4         38.48         27.59         8.73 o                         
  -3  10   4        352.44        378.52        13.95 o                         
  -2  10   4        939.78        920.11        19.85 o                         
  -1  10   4       1872.82       1853.46        21.90 o                         
   0  10   4       1433.80       1496.12        16.97 o                         
   1  10   4        514.52        536.42        11.40 o                         
   2  10   4        124.26         96.36         6.04 o                         
   3  10   4        197.05        165.36         9.07 o                         
   4  10   4         69.37         80.53         9.59 o                         
   5  10   4        524.68        585.03        17.79 o                         
   6  10   4        178.21        199.87        17.22 o                         
   7  10   4        145.51        111.50        16.06 o                         
  -4  11   4         76.27         73.88        11.47 o                         
  -3  11   4        372.73        411.89        19.74 o                         
  -2  11   4        967.81        976.90        23.65 o                         
  -1  11   4       1534.60       1532.89        27.81 o                         
   0  11   4         62.46         64.81         7.22 o                         
   1  11   4          0.04         -2.37         5.54 o                         
   2  11   4          1.30          3.00         5.66 o                         
   3  11   4        535.40        505.14        15.40 o                         
   4  11   4       1225.67       1320.71        25.02 o                         
   5  11   4        406.59        473.32        22.19 o                         
   6  11   4        104.92        102.86        13.93 o                         
  -3  12   4        232.11        218.99        17.11 o                         
  -2  12   4       1442.01       1413.46        28.92 o                         
  -1  12   4       1358.50       1341.86        26.57 o                         
   0  12   4        180.04        171.44        11.91 o                         
   1  12   4          7.22         13.35         6.42 o                         
   2  12   4        113.23         98.32         8.26 o                         
   3  12   4        728.29        708.10        26.22 o                         
   4  12   4        689.95        725.34        34.91 o                         
   5  12   4        120.67        133.00        15.74 o                         
  -2  13   4        179.19        136.25        15.96 o                         
  -1  13   4         60.75         73.80        11.30 o                         
   0  13   4          8.11          5.92         8.54 o                         
   1  13   4          5.47         19.40         9.57 o                         
   2  13   4        434.93        457.38        20.42 o                         
   3  13   4        375.92        423.94        24.49 o                         
   4  13   4        228.36        223.68        19.98 o                         
   1  14   4        492.46        490.46        26.70 o                         
   2  14   4        295.06        299.03        22.84 o                         
  -1 -13   5        335.63        402.90        27.21 o                         
   0 -13   5        198.74        220.72        16.46 o                         
   1 -13   5          0.47        -33.54        37.20 o                         
  -3 -12   5        777.47        825.58        30.36 o                         
  -2 -12   5        569.34        528.38        27.98 o                         
  -1 -12   5        827.84        802.65        23.52 o                         
   0 -12   5        103.24        102.96        13.49 o                         
   1 -12   5         37.08         17.43         9.33 o                         
   2 -12   5        152.63        132.22        16.06 o                         
   3 -12   5        544.12        580.24        26.40 o                         
  -5 -11   5        337.02        363.62        73.23 o                         
  -4 -11   5        781.96        880.58        32.51 o                         
  -3 -11   5        619.03        653.28        34.34 o                         
  -2 -11   5        350.92        370.45        21.15 o                         
  -1 -11   5        418.47        435.09        15.08 o                         
   0 -11   5        145.68        124.63        10.20 o                         
   1 -11   5        405.83        317.33        17.73 o                         
   2 -11   5         73.81         79.92         9.15 o                         
   3 -11   5        950.15        953.85        27.18 o                         
   4 -11   5        116.11        109.79        15.35 o                         
  -5 -10   5        788.98        856.28        31.16 o                         
  -4 -10   5        932.04       1030.92        27.93 o                         
  -3 -10   5       1296.04       1243.04        31.33 o                         
  -2 -10   5        708.12        697.17        21.58 o                         
  -1 -10   5          0.25          2.14         6.03 o                         
   0 -10   5        559.66        490.82        17.52 o                         
   1 -10   5        872.41        879.04        16.86 o                         
   2 -10   5       1353.61       1353.92        25.53 o                         
   3 -10   5        521.70        499.72        19.95 o                         
   4 -10   5         80.92         69.28        12.46 o                         
   5 -10   5        142.01        136.32        15.63 o                         
  -6  -9   5        262.99        218.06        18.96 o                         
  -5  -9   5        422.74        445.79        23.35 o                         
  -4  -9   5       3003.96       3032.60        49.52 o                         
  -3  -9   5        913.97        876.79        21.26 o                         
  -2  -9   5        245.24        233.40        13.04 o                         
  -1  -9   5        307.29        334.02        11.90 o                         
   0  -9   5       1102.80       1121.10        15.43 o                         
   1  -9   5       1467.08       1398.21        16.75 o                         
   2  -9   5       2732.80       2834.86        25.72 o                         
   3  -9   5         30.31         20.79         6.40 o                         
   4  -9   5        304.36        320.91        13.10 o                         
   5  -9   5        175.13        152.41        17.18 o                         
   6  -9   5        715.88        673.44        61.79 o                         
  -6  -8   5        406.77        415.00        25.42 o                         
  -5  -8   5        451.02        441.60        21.78 o                         
  -4  -8   5       1134.50       1167.59        25.21 o                         
  -3  -8   5        640.05        664.57        16.73 o                         
  -2  -8   5          7.54         -0.78         5.24 o                         
  -1  -8   5        357.50        379.63         8.90 o                         
   0  -8   5       1233.17       1277.39        14.87 o                         
   1  -8   5       3299.00       3362.72        26.46 o                         
   2  -8   5       1639.74       1707.09        17.97 o                         
   3  -8   5        384.73        397.75        10.48 o                         
   4  -8   5          8.03          9.65         6.10 o                         
   5  -8   5        400.44        416.59        17.64 o                         
   6  -8   5        857.52        803.34        29.36 o                         
  -7  -7   5        491.63        498.93        30.89 o                         
  -6  -7   5        517.36        488.64        23.12 o                         
  -5  -7   5        672.27        690.02        17.84 o                         
  -4  -7   5        364.81        384.84        14.97 o                         
  -3  -7   5        207.88        215.34        10.71 o                         
  -2  -7   5        843.31        892.26        13.26 o                         
  -1  -7   5       1126.88       1191.76        12.14 o                         
   0  -7   5        581.88        533.84         8.70 o                         
   1  -7   5       2159.72       2214.17        17.68 o                         
   2  -7   5        203.27        198.97         7.42 o                         
   3  -7   5         27.29         31.09         4.45 o                         
   4  -7   5        189.71        198.11         8.81 o                         
   5  -7   5        246.07        246.73        10.94 o                         
   6  -7   5        505.53        523.34        16.65 o                         
   7  -7   5        245.42        161.28        19.05 o                         
  -7  -6   5        926.52        904.32        33.96 o                         
  -6  -6   5        268.78        276.09        15.03 o                         
  -5  -6   5        160.49        139.62        11.47 o                         
  -4  -6   5         16.99         15.90         5.60 o                         
  -3  -6   5        284.37        259.89         9.16 o                         
  -2  -6   5       2216.57       2114.38        18.62 o                         
  -1  -6   5       4012.16       3957.31        24.84 o                         
   0  -6   5       2952.46       2921.90        20.20 o                         
   1  -6   5        495.32        518.73         8.09 o                         
   2  -6   5         86.62        109.85         5.12 o                         
   3  -6   5          6.07          2.51         3.56 o                         
   4  -6   5       1165.94       1211.62        15.95 o                         
   5  -6   5        286.62        309.23        11.15 o                         
   6  -6   5        887.41        920.35        16.17 o                         
   7  -6   5         39.32         38.71        10.29 o                         
  -7  -5   5        512.68        532.04        20.99 o                         
  -6  -5   5        562.16        533.33        18.44 o                         
  -5  -5   5         90.81         90.81         7.09 o                         
  -4  -5   5         91.86         94.24         6.28 o                         
  -3  -5   5        461.54        448.03         9.39 o                         
  -2  -5   5       2270.58       2205.12        18.34 o                         
  -1  -5   5       3122.64       3250.49        20.88 o                         
   0  -5   5       2582.48       2525.56        18.23 o                         
   1  -5   5         48.34         39.78         2.95 o                         
   2  -5   5        438.68        463.71         7.36 o                         
   3  -5   5       2311.25       2338.87        17.35 o                         
   4  -5   5       2756.62       2822.13        23.69 o                         
   5  -5   5        970.07        955.54        14.30 o                         
   6  -5   5        101.97        101.83         7.52 o                         
   7  -5   5         24.00         43.55         9.35 o                         
  -7  -4   5        183.96        157.69        17.55 o                         
  -6  -4   5        416.44        400.79        15.53 o                         
  -5  -4   5          0.16          6.35         3.90 o                         
  -4  -4   5        622.15        609.09        11.15 o                         
  -3  -4   5       2801.97       2878.19        21.68 o                         
  -2  -4   5       1802.79       1717.32        13.29 o                         
  -1  -4   5       5975.67       6074.61        33.08 o                         
   0  -4   5       1523.38       1535.28        13.31 o                         
   1  -4   5        163.46        152.40         4.77 o                         
   2  -4   5        163.81        163.82         4.74 o                         
   3  -4   5       2396.99       2402.75        17.52 o                         
   4  -4   5       1098.70       1126.12        11.87 o                         
   5  -4   5       1773.08       1812.88        18.06 o                         
   6  -4   5         27.13         27.77         6.91 o                         
   7  -4   5          0.60         15.28         7.19 o                         
   8  -4   5        229.90        189.01        15.94 o                         
  -8  -3   5        142.79        107.65        13.42 o                         
  -7  -3   5         80.46         77.19         7.36 o                         
  -6  -3   5        114.95        114.90         7.33 o                         
  -5  -3   5        124.54        116.78         8.18 o                         
  -4  -3   5       1158.11       1096.00        16.12 o                         
  -3  -3   5        403.42        360.12         6.08 o                         
  -2  -3   5        806.93        881.48         9.08 o                         
  -1  -3   5        962.20        968.26         9.08 o                         
   0  -3   5        587.32        625.25         7.46 o                         
   1  -3   5       2892.76       3085.89        19.73 o                         
   2  -3   5       1695.38       1739.38        13.23 o                         
   3  -3   5       2820.42       2832.56        21.82 o                         
   4  -3   5       2083.41       2032.20        18.38 o                         
   5  -3   5        385.07        373.47        10.80 o                         
   6  -3   5        203.26        204.67         8.32 o                         
   7  -3   5        156.28        154.73        10.11 o                         
   8  -3   5        939.30        891.45        28.04 o                         
  -8  -2   5        308.63        300.49        14.44 o                         
  -7  -2   5          1.10          5.62         5.88 o                         
  -6  -2   5         79.49         71.35         6.70 o                         
  -5  -2   5        516.93        519.51         9.36 o                         
  -4  -2   5        490.35        433.08         7.73 o                         
  -3  -2   5        841.04        773.83         8.24 o                         
  -2  -2   5       4699.21       4815.12        27.61 o                         
  -1  -2   5         78.75         76.28         3.37 o                         
   0  -2   5       2291.46       2475.01        24.20 o                         
   1  -2   5       5003.05       4927.72        28.36 o                         
   2  -2   5       7078.59       7476.18        42.20 o                         
   3  -2   5        586.11        575.00         8.61 o                         
   4  -2   5        108.38         97.52         4.99 o                         
   5  -2   5         10.52          9.17         3.62 o                         
   6  -2   5        120.41        101.53         5.99 o                         
   7  -2   5        630.74        627.57        15.71 o                         
   8  -2   5       1125.70       1120.49        27.61 o                         
  -8  -1   5         69.09         67.20        12.38 o                         
  -7  -1   5        195.44        194.27        10.10 o                         
  -6  -1   5       1307.16       1343.93        16.48 o                         
  -5  -1   5        606.79        609.20         9.54 o                         
  -4  -1   5        585.18        495.02         7.54 o                         
  -3  -1   5        751.49        815.80         8.82 o                         
  -2  -1   5        218.68        239.30         4.75 o                         
  -1  -1   5        640.28        692.41         6.82 o                         
   0  -1   5        727.80        607.39         6.58 o                         
   1  -1   5      12725.08      13313.53        63.95 o                         
   2  -1   5      20779.85      21369.48       107.35 o                         
   3  -1   5       1499.53       1498.71        13.94 o                         
   4  -1   5          0.10          5.02         2.97 o                         
   5  -1   5       1018.57       1015.57        10.22 o                         
   6  -1   5       1184.02       1232.58        18.86 o                         
   7  -1   5       3977.80       4111.56        35.46 o                         
   8  -1   5        304.25        332.01        20.41 o                         
  -8   0   5         28.46         33.77        13.19 o                         
  -7   0   5        239.21        193.28        12.12 o                         
  -6   0   5         66.50         72.18         5.41 o                         
  -5   0   5        888.46        902.59        12.08 o                         
  -4   0   5       1507.34       1439.75        11.96 o                         
  -3   0   5        615.06        587.39         6.63 o                         
  -2   0   5        872.31        925.84         8.83 o                         
  -1   0   5        295.85        235.20         4.27 o                         
   0   0   5          2.98          1.28         1.64 o                         
   1   0   5      11113.44      11777.84        63.30 o                         
   2   0   5       6041.31       6168.53        33.62 o                         
   3   0   5        115.69        153.10         5.17 o                         
   4   0   5          1.11          5.62         2.23 o                         
   5   0   5       1863.11       1886.12        15.28 o                         
   6   0   5       2232.68       2224.69        22.09 o                         
   7   0   5       1410.26       1419.43        20.77 o                         
   8   0   5        705.69        716.36        17.88 o                         
   9   0   5        196.47        218.68        23.14 o                         
  -8   1   5        140.58        124.01         9.89 o                         
  -7   1   5        618.34        631.60        15.05 o                         
  -6   1   5       1720.46       1691.69        21.52 o                         
  -5   1   5        827.41        838.24        11.94 o                         
  -4   1   5        444.20        494.55         6.84 o                         
  -3   1   5          7.65          4.65         2.02 o                         
  -2   1   5       1909.22       1930.55        16.84 o                         
  -1   1   5        298.76        311.22         6.04 o                         
   0   1   5       6125.34       6055.69        33.46 o                         
   1   1   5        534.93        544.49         6.60 o                         
   2   1   5       4762.95       4897.45        26.89 o                         
   3   1   5        150.50        156.14         4.32 o                         
   4   1   5       1142.32       1234.53        12.08 o                         
   5   1   5       1827.47       1770.96        15.39 o                         
   6   1   5       2087.11       2140.92        22.38 o                         
   7   1   5        885.71        876.42        17.17 o                         
   8   1   5        700.66        709.49        17.18 o                         
   9   1   5         31.87         47.42         9.41 o                         
  -7   2   5        806.08        806.48        17.90 o                         
  -6   2   5        685.79        674.63        12.56 o                         
  -5   2   5        128.16        126.18         6.13 o                         
  -4   2   5        302.93        320.07         5.85 o                         
  -3   2   5         18.81         10.40         2.74 o                         
  -2   2   5       2021.04       2030.48        17.65 o                         
  -1   2   5       4490.90       4603.65        31.26 o                         
   0   2   5        880.72        817.68         7.41 o                         
   1   2   5        320.49        306.97         5.18 o                         
   2   2   5        374.19        368.64         5.46 o                         
   3   2   5        555.09        491.00         6.60 o                         
   4   2   5       4437.40       4566.76        27.87 o                         
   5   2   5        897.73        887.97        11.33 o                         
   6   2   5       1285.38       1334.05        15.50 o                         
   7   2   5        113.16        116.58         9.77 o                         
   8   2   5          6.41         -2.26         7.45 o                         
   9   2   5        111.93        114.08        13.36 o                         
  -7   3   5       2286.23       2263.83        30.17 o                         
  -6   3   5        556.87        600.25        12.17 o                         
  -5   3   5        295.75        300.49         9.50 o                         
  -4   3   5        105.55        106.01         5.38 o                         
  -3   3   5        628.73        615.54         7.98 o                         
  -2   3   5        413.95        417.91         6.27 o                         
  -1   3   5       4134.39       4483.17        26.89 o                         
   0   3   5        615.40        631.25         6.65 o                         
   1   3   5        429.69        406.46         6.05 o                         
   2   3   5        289.30        314.44         5.21 o                         
   3   3   5       2087.94       2063.96        15.26 o                         
   4   3   5       5527.00       5461.81        32.74 o                         
   5   3   5       3825.78       3697.94        24.06 o                         
   6   3   5        218.34        227.91         9.95 o                         
   7   3   5          2.36          6.84         5.72 o                         
   8   3   5        127.43        105.03        10.46 o                         
   9   3   5        475.02        408.08        19.55 o                         
  -7   4   5        724.53        721.81        18.08 o                         
  -6   4   5        404.85        417.71        12.44 o                         
  -5   4   5         20.54         27.67         4.58 o                         
  -4   4   5        876.09        918.37        12.10 o                         
  -3   4   5        782.13        779.27         8.67 o                         
  -2   4   5        272.36        236.16         5.51 o                         
  -1   4   5       5921.98       6285.29        34.39 o                         
   0   4   5         25.12         17.75         2.07 o                         
   1   4   5        382.24        369.43         6.04 o                         
   2   4   5        561.22        603.79         7.14 o                         
   3   4   5       2159.58       2094.98        18.41 o                         
   4   4   5       4049.41       4071.10        28.20 o                         
   5   4   5       1525.10       1552.88        15.98 o                         
   6   4   5         43.91         44.92         4.40 o                         
   7   4   5          4.82         -4.10         5.73 o                         
   8   4   5       1226.22       1172.55        27.79 o                         
  -7   5   5        759.15        727.77        22.84 o                         
  -6   5   5        646.70        558.52        14.53 o                         
  -5   5   5         88.14         80.27         5.85 o                         
  -4   5   5       1300.15       1300.28        14.10 o                         
  -3   5   5          5.32          9.96         2.54 o                         
  -2   5   5        927.77        980.88         9.98 o                         
  -1   5   5       1085.20       1121.96        10.35 o                         
   0   5   5        547.08        576.97         7.89 o                         
   1   5   5        689.94        630.88         8.25 o                         
   2   5   5       1728.60       1799.96        15.02 o                         
   3   5   5       3575.62       3621.61        25.63 o                         
   4   5   5       1095.81        978.76        13.84 o                         
   5   5   5        181.48        176.18         8.66 o                         
   6   5   5         12.51         16.47         5.52 o                         
   7   5   5        172.89        155.01         9.88 o                         
   8   5   5        686.65        627.97        30.48 o                         
  -6   6   5         71.12         58.52         8.76 o                         
  -5   6   5        959.16        929.33        13.02 o                         
  -4   6   5       1126.39       1209.31        15.28 o                         
  -3   6   5        311.35        316.17         7.77 o                         
  -2   6   5        418.38        397.09         6.69 o                         
  -1   6   5         52.18         49.03         3.14 o                         
   0   6   5         11.33          8.02         2.38 o                         
   1   6   5       1711.58       1656.98        14.12 o                         
   2   6   5        494.57        404.56         6.67 o                         
   3   6   5       1472.66       1525.29        15.80 o                         
   4   6   5        297.57        290.27         8.91 o                         
   5   6   5         95.05         70.87         6.31 o                         
   6   6   5        538.82        466.01        13.78 o                         
   7   6   5       1302.77       1320.43        23.19 o                         
   8   6   5        558.88        572.23        24.04 o                         
  -6   7   5        119.96        109.76        13.15 o                         
  -5   7   5        430.44        461.83        12.53 o                         
  -4   7   5        544.22        578.98        13.11 o                         
  -3   7   5        564.06        576.03        10.10 o                         
  -2   7   5          0.43         -0.72         3.41 o                         
  -1   7   5        149.15        168.84         5.85 o                         
   0   7   5          4.53         -0.14         2.84 o                         
   1   7   5        951.00        933.81        10.41 o                         
   2   7   5       2769.46       2673.25        19.35 o                         
   3   7   5        493.44        456.59         9.54 o                         
   4   7   5        107.37         87.61         6.01 o                         
   5   7   5        901.13        929.67        18.30 o                         
   6   7   5       1784.34       1801.31        26.52 o                         
   7   7   5       1658.01       1705.54        30.65 o                         
   8   7   5        277.17        261.54        26.20 o                         
  -6   8   5        371.58        354.21        24.02 o                         
  -5   8   5        328.53        379.83        20.74 o                         
  -4   8   5       1679.50       1670.30        19.04 o                         
  -3   8   5        361.85        359.86        12.93 o                         
  -2   8   5       1051.94       1036.10        13.27 o                         
  -1   8   5        269.56        282.45         7.48 o                         
   0   8   5        742.18        755.31        10.17 o                         
   1   8   5        661.55        598.80         9.15 o                         
   2   8   5        951.41        936.35        11.97 o                         
   3   8   5          6.13          0.54         4.22 o                         
   4   8   5         14.25         10.91         5.74 o                         
   5   8   5         87.95         74.22         7.81 o                         
   6   8   5       3608.23       3623.23        45.16 o                         
   7   8   5       1400.24       1497.34        33.27 o                         
   8   8   5        391.05        308.58        28.00 o                         
  -5   9   5        367.03        369.07        18.58 o                         
  -4   9   5        325.69        305.73        20.82 o                         
  -3   9   5         31.83         28.18         5.50 o                         
  -2   9   5        564.25        573.48        11.60 o                         
  -1   9   5         18.04         12.70         4.15 o                         
   0   9   5       1045.42       1047.82        13.26 o                         
   1   9   5       1092.34       1103.70        14.41 o                         
   2   9   5        455.46        417.56         9.46 o                         
   3   9   5         29.31         27.21         6.48 o                         
   4   9   5        209.32        236.29        13.57 o                         
   5   9   5        665.05        747.85        20.07 o                         
   6   9   5       1252.09       1333.57        33.92 o                         
   7   9   5        719.13        715.42        26.74 o                         
  -4  10   5         57.91         29.53         9.21 o                         
  -3  10   5        277.46        263.72        14.62 o                         
  -2  10   5        672.22        654.65        12.55 o                         
  -1  10   5       2085.24       2079.90        32.01 o                         
   0  10   5        119.63        108.46         6.57 o                         
   1  10   5        205.01        209.80         9.70 o                         
   2  10   5          7.61         23.49         5.30 o                         
   3  10   5        125.76         96.63         8.06 o                         
   4  10   5        270.57        297.13        18.85 o                         
   5  10   5        739.61        803.11        24.46 o                         
   6  10   5        335.74        345.49        22.85 o                         
   7  10   5        275.10        209.00        17.57 o                         
  -4  11   5          0.06          7.09        10.07 o                         
  -3  11   5        200.31        166.64        13.08 o                         
  -2  11   5        466.41        483.97        17.89 o                         
  -1  11   5        977.99        937.11        16.62 o                         
   0  11   5        153.39        124.69         9.29 o                         
   1  11   5         25.23         29.06         5.91 o                         
   2  11   5          0.80         -2.89         6.51 o                         
   3  11   5        523.58        532.90        22.69 o                         
   4  11   5        892.64        941.89        26.43 o                         
   5  11   5        665.81        758.77        35.82 o                         
   6  11   5         69.76         57.88        14.07 o                         
  -3  12   5        713.95        655.24        26.45 o                         
  -2  12   5       1242.74       1249.59        47.12 o                         
  -1  12   5       1130.21       1169.61        41.29 o                         
   0  12   5         20.37         22.64         7.72 o                         
   1  12   5          7.29          9.30         6.90 o                         
   2  12   5         85.04         82.85        10.03 o                         
   3  12   5        221.65        273.32        15.34 o                         
   4  12   5       1201.07       1243.66        30.70 o                         
   5  12   5        261.14        216.55        21.74 o                         
  -1  13   5        234.72        181.35        16.68 o                         
   0  13   5          2.94          2.90        10.13 o                         
   1  13   5         54.38         58.88         9.73 o                         
   2  13   5        187.83        196.85        13.53 o                         
   3  13   5        526.74        570.35        32.22 o                         
   4  13   5        553.63        606.88        31.01 o                         
  -3 -12   6        430.44        506.44        27.47 o                         
  -2 -12   6        592.05        602.31        35.15 o                         
  -1 -12   6        731.61        717.06        25.04 o                         
   0 -12   6         15.28         20.04         9.77 o                         
   1 -12   6         18.91         12.12        10.62 o                         
   2 -12   6         67.36         60.69        16.20 o                         
  -4 -11   6        431.74        432.66        28.14 o                         
  -3 -11   6        334.59        358.97        34.45 o                         
  -2 -11   6        224.45        191.93        18.31 o                         
  -1 -11   6        262.87        245.70        14.70 o                         
   0 -11   6         48.55         31.92         9.85 o                         
   1 -11   6        207.48        199.59        12.91 o                         
   2 -11   6         36.97         30.85        11.21 o                         
   3 -11   6        338.25        350.30        23.15 o                         
  -5 -10   6        816.85        783.32        29.20 o                         
  -4 -10   6       1256.51       1248.91        30.06 o                         
  -3 -10   6        347.21        406.21        21.47 o                         
  -2 -10   6        189.51        171.33        17.45 o                         
  -1 -10   6        166.20        157.06        10.08 o                         
   0 -10   6        244.60        230.62        12.71 o                         
   1 -10   6        813.70        814.61        16.21 o                         
   2 -10   6        738.15        779.36        16.77 o                         
   3 -10   6         87.76         44.33        13.88 o                         
   4 -10   6         43.53         70.94        14.61 o                         
  -5  -9   6       1059.65       1068.79        29.29 o                         
  -4  -9   6       1539.81       1520.14        32.16 o                         
  -3  -9   6        356.81        384.60        25.74 o                         
  -2  -9   6         34.05         45.68         8.08 o                         
  -1  -9   6        173.98        152.11         9.78 o                         
   0  -9   6        991.75        958.76        16.31 o                         
   1  -9   6        866.04        877.12        14.90 o                         
   2  -9   6       1126.30       1151.44        16.60 o                         
   3  -9   6         47.98         49.47         6.54 o                         
   4  -9   6        176.54        137.60        10.87 o                         
   5  -9   6        104.40         95.21        14.22 o                         
  -6  -8   6        706.84        802.23        30.37 o                         
  -5  -8   6        838.09        780.78        27.91 o                         
  -4  -8   6       1407.56       1371.66        26.13 o                         
  -3  -8   6       2213.19       2256.86        29.88 o                         
  -2  -8   6        396.92        334.55        14.33 o                         
  -1  -8   6        835.07        845.49        13.65 o                         
   0  -8   6        549.49        547.30        11.07 o                         
   1  -8   6       1582.21       1636.94        17.74 o                         
   2  -8   6       2098.80       2178.35        21.61 o                         
   3  -8   6        159.07        151.67        10.31 o                         
   4  -8   6       1004.28        994.51        17.45 o                         
   5  -8   6        553.67        555.20        17.29 o                         
   6  -8   6        623.75        675.70        29.22 o                         
  -6  -7   6        586.40        602.69        31.80 o                         
  -5  -7   6        597.23        601.02        19.23 o                         
  -4  -7   6       1256.04       1242.34        25.82 o                         
  -3  -7   6         71.55         50.26         7.09 o                         
  -2  -7   6        571.20        574.82        12.37 o                         
  -1  -7   6       1916.55       1882.12        16.79 o                         
   0  -7   6        590.57        581.89        10.13 o                         
   1  -7   6       2899.81       2852.39        22.77 o                         
   2  -7   6        686.07        730.61        11.70 o                         
   3  -7   6          4.11          3.57         4.65 o                         
   4  -7   6         88.42        127.17         8.80 o                         
   5  -7   6        698.52        768.26        16.38 o                         
   6  -7   6        387.44        392.81        19.18 o                         
  -7  -6   6        767.51        768.96        44.72 o                         
  -6  -6   6       1029.58       1012.78        30.91 o                         
  -5  -6   6        419.89        397.78        14.92 o                         
  -4  -6   6        143.76        138.96        10.18 o                         
  -3  -6   6        299.88        294.39        10.93 o                         
  -2  -6   6        244.17        265.41         8.73 o                         
  -1  -6   6       2811.88       2827.60        20.15 o                         
   0  -6   6       2586.30       2667.57        19.51 o                         
   1  -6   6        915.60        914.86        10.77 o                         
   2  -6   6         29.83         25.84         3.50 o                         
   3  -6   6          3.08         -1.57         3.84 o                         
   4  -6   6        433.72        466.16        10.15 o                         
   5  -6   6       1193.88       1189.63        34.99 o                         
   6  -6   6        707.20        724.04        20.23 o                         
   7  -6   6        121.80        112.94        14.31 o                         
  -7  -5   6        717.27        779.44        39.71 o                         
  -6  -5   6       1252.21       1137.69        41.66 o                         
  -5  -5   6        186.19        162.10        10.22 o                         
  -4  -5   6         66.51         49.24         6.09 o                         
  -3  -5   6        835.12        867.37        13.78 o                         
  -2  -5   6       2240.26       2238.92        19.13 o                         
  -1  -5   6       3226.31       3160.91        21.13 o                         
   0  -5   6       2603.39       2642.75        18.69 o                         
   1  -5   6          0.57          1.05         2.75 o                         
   2  -5   6         15.53         18.68         3.02 o                         
   3  -5   6       1097.41       1062.92        11.23 o                         
   4  -5   6        511.85        517.20        13.21 o                         
   5  -5   6        755.39        776.55        15.60 o                         
   6  -5   6         37.19         30.07         7.20 o                         
   7  -5   6         18.17         16.61         9.75 o                         
  -7  -4   6        398.30        436.58        17.75 o                         
  -6  -4   6        141.08        114.16         9.75 o                         
  -5  -4   6        185.60        145.88         7.42 o                         
  -4  -4   6        605.64        596.14        11.16 o                         
  -3  -4   6       2269.92       2194.42        16.96 o                         
  -2  -4   6       4538.22       4535.71        27.06 o                         
  -1  -4   6       1705.17       1767.21        13.86 o                         
   0  -4   6        710.38        718.80         8.68 o                         
   1  -4   6          0.04          5.30         2.46 o                         
   2  -4   6        141.39        158.44         6.08 o                         
   3  -4   6       1700.49       1678.45        16.09 o                         
   4  -4   6       2784.72       2947.42        27.96 o                         
   5  -4   6        494.72        494.73        12.97 o                         
   6  -4   6        487.31        506.40        18.25 o                         
   7  -4   6          3.59          7.33         7.30 o                         
   8  -4   6        111.41         79.38        12.49 o                         
  -7  -3   6         91.86         93.09         9.01 o                         
  -6  -3   6         35.52         34.45         6.25 o                         
  -5  -3   6         25.80         12.64         4.87 o                         
  -4  -3   6       1426.70       1458.46        15.30 o                         
  -3  -3   6        300.38        261.27         6.05 o                         
  -2  -3   6       3839.07       3848.64        24.19 o                         
  -1  -3   6        967.06       1050.02         9.76 o                         
   0  -3   6        374.59        321.81         5.77 o                         
   1  -3   6       1035.62       1030.90         9.82 o                         
   2  -3   6       1350.72       1321.31        12.00 o                         
   3  -3   6       2344.32       2329.51        19.77 o                         
   4  -3   6       1865.38       1942.72        18.69 o                         
   5  -3   6         40.72         53.56         5.70 o                         
   6  -3   6         34.55         16.36         7.43 o                         
   7  -3   6         37.04         19.77         7.04 o                         
   8  -3   6        434.04        394.00        20.81 o                         
  -7  -2   6         88.60         88.59         9.94 o                         
  -6  -2   6         29.60         25.51         5.79 o                         
  -5  -2   6       1838.25       1861.37        17.73 o                         
  -4  -2   6       2260.87       2207.66        19.23 o                         
  -3  -2   6       1994.10       1957.28        15.75 o                         
  -2  -2   6       1390.38       1432.31        13.43 o                         
  -1  -2   6        811.35        809.58         8.58 o                         
   0  -2   6       3787.92       3810.75        25.14 o                         
   1  -2   6         29.20         19.01         2.23 o                         
   2  -2   6       1474.70       1436.50        11.36 o                         
   3  -2   6       2095.32       2076.01        17.39 o                         
   4  -2   6        701.84        712.75        10.86 o                         
   5  -2   6          2.94          2.39         4.71 o                         
   6  -2   6        130.12         97.21         8.63 o                         
   7  -2   6         34.26         33.77         8.09 o                         
   8  -2   6        115.03         94.90        11.06 o                         
  -7  -1   6         27.34         21.53         6.62 o                         
  -6  -1   6         50.16         57.18         5.89 o                         
  -5  -1   6       1122.92       1165.92        13.46 o                         
  -4  -1   6        982.49        962.17        10.75 o                         
  -3  -1   6       1807.36       1809.29        14.63 o                         
  -2  -1   6          0.31          0.19         1.98 o                         
  -1  -1   6        845.60        878.37         8.19 o                         
   0  -1   6       3951.05       4223.91        24.11 o                         
   1  -1   6       7778.58       7941.83        41.01 o                         
   2  -1   6       1971.66       1896.71        13.56 o                         
   3  -1   6       1190.08       1110.23        12.32 o                         
   4  -1   6          2.67          1.14         3.21 o                         
   5  -1   6        306.09        339.02         9.98 o                         
   6  -1   6       2412.45       2434.71        27.17 o                         
   7  -1   6       1216.77       1184.46        15.65 o                         
   8  -1   6         36.66         16.25        10.83 o                         
  -7   0   6        173.35        171.30        11.72 o                         
  -6   0   6          1.21          7.85         4.67 o                         
  -5   0   6       1402.16       1407.05        14.53 o                         
  -4   0   6       1558.29       1534.14        12.87 o                         
  -3   0   6       3435.69       3644.37        25.33 o                         
  -2   0   6         26.30         30.75         2.49 o                         
  -1   0   6       1557.06       1649.08        11.67 o                         
   0   0   6       6319.93       6468.57        33.96 o                         
   1   0   6       7155.19       7748.58        54.94 o                         
   2   0   6        712.12        758.20         8.29 o                         
   3   0   6         28.84         18.53         2.94 o                         
   4   0   6         24.90         53.59         4.24 o                         
   5   0   6        283.51        271.50         9.21 o                         
   6   0   6       3367.62       3543.21        34.47 o                         
   7   0   6        934.22        891.24        20.16 o                         
   8   0   6         79.89         61.02        12.15 o                         
  -7   1   6        673.58        677.02        19.54 o                         
  -6   1   6        419.47        409.01        10.54 o                         
  -5   1   6         96.84         94.10         5.34 o                         
  -4   1   6        488.16        536.77         8.86 o                         
  -3   1   6          3.31          5.45         2.88 o                         
  -2   1   6        501.45        548.29         8.89 o                         
  -1   1   6       2854.74       2862.17        19.04 o                         
   0   1   6       6924.77       7294.21        41.65 o                         
   1   1   6       9383.97      10157.81        56.47 o                         
   2   1   6       3156.00       3136.05        19.75 o                         
   3   1   6        312.74        307.31         5.74 o                         
   4   1   6        893.36        986.84        10.17 o                         
   5   1   6       1324.02       1301.49        13.44 o                         
   6   1   6       2230.64       2306.88        25.97 o                         
   7   1   6       1636.79       1717.23        19.86 o                         
   8   1   6        106.12        109.86        10.87 o                         
  -7   2   6        750.91        788.92        26.23 o                         
  -6   2   6        900.98        911.73        13.90 o                         
  -5   2   6        131.89        136.67         5.86 o                         
  -4   2   6        237.91        249.82         8.82 o                         
  -3   2   6        286.89        280.10         7.53 o                         
  -2   2   6        972.89       1000.29        12.21 o                         
  -1   2   6       1059.45       1053.91        11.59 o                         
   0   2   6       2633.98       2806.97        18.18 o                         
   1   2   6       2563.79       2841.60        19.87 o                         
   2   2   6          1.33          0.60         2.11 o                         
   3   2   6        981.16        985.71         9.62 o                         
   4   2   6       1254.96       1428.41        13.26 o                         
   5   2   6       2064.06       1957.82        21.06 o                         
   6   2   6       1038.97       1065.77        15.33 o                         
   7   2   6        667.37        647.27        13.99 o                         
   8   2   6          0.18         25.57         8.70 o                         
  -7   3   6        846.52        824.56        26.29 o                         
  -6   3   6        882.94        903.71        18.86 o                         
  -5   3   6         41.10         33.42         3.82 o                         
  -4   3   6        136.26        142.60         6.61 o                         
  -3   3   6       1297.28       1388.41        15.64 o                         
  -2   3   6       1392.39       1282.68        14.30 o                         
  -1   3   6       6298.20       6643.03        41.31 o                         
   0   3   6       4397.42       4401.82        26.71 o                         
   1   3   6         34.57         44.72         3.57 o                         
   2   3   6        245.45        265.24         5.35 o                         
   3   3   6       2816.27       2656.47        18.20 o                         
   4   3   6       1910.07       2053.76        16.29 o                         
   5   3   6       3101.62       3201.79        24.51 o                         
   6   3   6        571.09        560.40        12.72 o                         
   7   3   6        182.26        193.92        10.67 o                         
   8   3   6        138.93        143.27        17.34 o                         
  -7   4   6        212.71        225.10        16.87 o                         
  -6   4   6        228.41        249.02        12.44 o                         
  -5   4   6        153.94        149.03        11.06 o                         
  -4   4   6        131.26        121.38         7.88 o                         
  -3   4   6        718.80        727.11         9.33 o                         
  -2   4   6        744.06        758.57         9.32 o                         
  -1   4   6       1779.63       1858.34        13.29 o                         
   0   4   6        619.06        640.38         7.48 o                         
   1   4   6         16.58         11.21         2.37 o                         
   2   4   6       2144.43       2224.81        16.97 o                         
   3   4   6       2222.49       2182.68        16.07 o                         
   4   4   6       4430.63       4672.37        32.93 o                         
   5   4   6       1105.34       1078.54        15.76 o                         
   6   4   6        275.85        275.87        11.57 o                         
   7   4   6         20.58         13.16         6.50 o                         
   8   4   6        493.75        490.44        19.77 o                         
  -6   5   6          5.22         15.01         8.31 o                         
  -5   5   6         14.41          6.07         4.60 o                         
  -4   5   6       1148.97       1175.42        17.35 o                         
  -3   5   6        280.12        318.12         8.56 o                         
  -2   5   6       1804.69       1812.68        16.09 o                         
  -1   5   6        590.39        590.59         8.20 o                         
   0   5   6        218.26        191.63         5.83 o                         
   1   5   6        339.97        355.24         6.55 o                         
   2   5   6       1856.29       1775.84        14.26 o                         
   3   5   6       3568.18       3448.13        27.07 o                         
   4   5   6       2304.02       2259.14        20.75 o                         
   5   5   6         65.83         50.12         6.03 o                         
   6   5   6         63.60         75.74         7.81 o                         
   7   5   6         38.28         40.05         7.59 o                         
   8   5   6        382.90        327.73        18.84 o                         
  -6   6   6        124.58        128.06        13.03 o                         
  -5   6   6        687.40        609.79        23.80 o                         
  -4   6   6        554.41        544.70        10.82 o                         
  -3   6   6        629.78        647.59         9.82 o                         
  -2   6   6        535.94        530.40         8.27 o                         
  -1   6   6         32.01         25.44         3.41 o                         
   0   6   6        975.99        943.93        10.53 o                         
   1   6   6        539.50        530.41         8.37 o                         
   2   6   6       1205.66       1149.42        11.74 o                         
   3   6   6       2963.99       3037.32        23.89 o                         
   4   6   6        815.34        857.78        14.03 o                         
   5   6   6        134.90        100.07         9.48 o                         
   6   6   6         60.00         47.02         8.89 o                         
   7   6   6        507.58        557.89        19.90 o                         
   8   6   6        842.02        826.07        27.58 o                         
  -6   7   6        184.52        135.76        16.92 o                         
  -5   7   6        366.84        370.07        14.90 o                         
  -4   7   6        153.77        175.38         8.96 o                         
  -3   7   6       1261.93       1308.50        15.92 o                         
  -2   7   6       1355.20       1372.83        14.57 o                         
  -1   7   6        143.79        136.17         6.41 o                         
   0   7   6       1188.27       1212.14        12.92 o                         
   1   7   6       2416.17       2440.50        18.51 o                         
   2   7   6       2709.31       2596.74        19.82 o                         
   3   7   6        482.49        443.67        10.18 o                         
   4   7   6         16.25         12.33         5.10 o                         
   5   7   6        118.58         96.46         8.56 o                         
   6   7   6        866.38        851.77        20.27 o                         
   7   7   6        687.48        664.36        28.43 o                         
   8   7   6        410.93        408.32        33.85 o                         
  -5   8   6        526.80        516.03        21.80 o                         
  -4   8   6        275.70        230.40        11.03 o                         
  -3   8   6        291.61        278.54         9.37 o                         
  -2   8   6         71.17         62.76         4.95 o                         
  -1   8   6         77.87         76.82         4.71 o                         
   0   8   6        629.21        587.32        11.11 o                         
   1   8   6       1873.13       1908.57        17.27 o                         
   2   8   6       1057.24        982.58        12.21 o                         
   3   8   6        260.14        245.95        12.12 o                         
   4   8   6        102.44         81.61         7.62 o                         
   5   8   6        374.95        363.36        17.16 o                         
   6   8   6       3575.08       3688.41        58.23 o                         
   7   8   6        617.63        692.35        28.96 o                         
  -5   9   6        204.12        221.09        17.21 o                         
  -4   9   6         61.03         47.85         9.69 o                         
  -3   9   6          0.21         11.42         5.35 o                         
  -2   9   6         16.91          9.08         4.47 o                         
  -1   9   6         30.76         37.94         4.59 o                         
   0   9   6        859.39        827.09        12.34 o                         
   1   9   6       1517.28       1494.74        16.31 o                         
   2   9   6        206.19        176.79         7.98 o                         
   3   9   6         13.61          7.16         6.60 o                         
   4   9   6        257.11        210.29        14.58 o                         
   5   9   6       1627.25       1621.87        28.33 o                         
   6   9   6        904.85        907.37        26.77 o                         
   7   9   6        562.99        522.69        36.89 o                         
  -4  10   6          6.65         10.84        10.38 o                         
  -3  10   6        393.11        379.43        18.16 o                         
  -2  10   6        363.06        355.66        11.81 o                         
  -1  10   6        656.16        682.76        13.31 o                         
   0  10   6         31.07         30.81         5.88 o                         
   1  10   6        297.23        309.78        11.27 o                         
   2  10   6         63.59         63.23         7.28 o                         
   3  10   6        354.28        324.99        17.58 o                         
   4  10   6        666.31        611.17        22.14 o                         
   5  10   6       1219.92       1285.88        29.59 o                         
   6  10   6        756.55        773.71        27.17 o                         
  -3  11   6        202.24        176.57        18.01 o                         
  -2  11   6        582.62        569.12        19.47 o                         
  -1  11   6        606.02        660.21        17.21 o                         
   0  11   6        862.09        823.88        15.92 o                         
   1  11   6         21.55         24.29         6.65 o                         
   2  11   6         34.25         46.20         7.30 o                         
   3  11   6        717.93        732.66        18.43 o                         
   4  11   6        770.88        844.24        26.06 o                         
   5  11   6        911.91        919.14        28.02 o                         
   6  11   6        241.28        217.66        23.19 o                         
  -2  12   6        324.71        231.19        24.69 o                         
  -1  12   6        486.80        380.29        27.24 o                         
   0  12   6        136.92        104.84        13.39 o                         
   1  12   6          0.17          5.47         7.56 o                         
   2  12   6        115.50        107.68         9.92 o                         
   3  12   6        275.80        266.21        19.35 o                         
   4  12   6       1394.53       1367.28        49.30 o                         
   5  12   6        492.84        493.02        31.99 o                         
  -1  13   6        168.12        105.32        41.71 o                         
   0  13   6         14.88          3.63        11.86 o                         
   1  13   6         61.59         58.59        11.45 o                         
   2  13   6        132.95        141.13        14.09 o                         
   3  13   6        456.76        462.40        25.59 o                         
  -1 -12   7        422.78        465.97        27.65 o                         
   0 -12   7          0.35          4.84        12.43 o                         
   1 -12   7         15.72         21.68        12.28 o                         
  -3 -11   7        365.61        300.81        26.21 o                         
  -2 -11   7        233.12        172.70        20.37 o                         
  -1 -11   7        191.03        212.32        22.76 o                         
   0 -11   7         58.28         46.19         9.56 o                         
   1 -11   7        153.21        137.15        11.31 o                         
   2 -11   7        300.91        318.22        25.92 o                         
   3 -11   7        220.33        182.68        23.41 o                         
  -4 -10   7       1234.31       1227.34        43.13 o                         
  -3 -10   7        243.81        222.74        16.85 o                         
  -2 -10   7        198.24        180.40        16.34 o                         
  -1 -10   7         22.15         29.99         7.44 o                         
   0 -10   7         41.61         38.27        10.63 o                         
   1 -10   7        749.70        774.01        17.74 o                         
   2 -10   7        507.75        498.09        16.72 o                         
   3 -10   7         72.76         70.90        13.53 o                         
   4 -10   7        470.56        454.49        27.52 o                         
  -5  -9   7        528.83        563.35        27.59 o                         
  -4  -9   7        553.93        566.25        25.82 o                         
  -3  -9   7        652.81        724.52        24.16 o                         
  -2  -9   7        242.91        292.80        17.73 o                         
  -1  -9   7         15.55         14.60         8.00 o                         
   0  -9   7        374.95        392.10        15.58 o                         
   1  -9   7        249.76        242.43        11.40 o                         
   2  -9   7         88.09         70.53         7.75 o                         
   3  -9   7        870.40        833.82        25.47 o                         
   4  -9   7         15.28         22.88         8.99 o                         
   5  -9   7          0.32         -4.44        15.27 o                         
  -5  -8   7        391.52        450.40        23.88 o                         
  -4  -8   7        185.70        189.45        14.48 o                         
  -3  -8   7       1839.80       1807.54        29.94 o                         
  -2  -8   7         54.44         43.39         8.50 o                         
  -1  -8   7        753.73        758.31        14.07 o                         
   0  -8   7        516.48        489.39        11.29 o                         
   1  -8   7        268.16        261.33        10.51 o                         
   2  -8   7        238.26        271.20        11.50 o                         
   3  -8   7         17.91         21.87         7.84 o                         
   4  -8   7         41.14         46.29         7.66 o                         
   5  -8   7        110.12        101.22        11.09 o                         
   6  -8   7        344.27        351.36        27.07 o                         
  -6  -7   7       1009.39        969.87        28.36 o                         
  -5  -7   7        327.54        386.19        23.31 o                         
  -4  -7   7        424.52        415.39        20.74 o                         
  -3  -7   7          6.09         10.40         7.12 o                         
  -2  -7   7        315.70        306.55        12.86 o                         
  -1  -7   7        581.69        583.37        12.55 o                         
   0  -7   7        821.11        859.49        12.44 o                         
   1  -7   7        839.13        855.45        13.03 o                         
   2  -7   7         64.60         56.89         5.10 o                         
   3  -7   7       1062.36       1114.05        15.65 o                         
   4  -7   7          0.30         -3.00         6.27 o                         
   5  -7   7        102.51         85.94        10.07 o                         
   6  -7   7        792.16        784.70        35.47 o                         
  -6  -6   7       2135.16       2101.89        56.05 o                         
  -5  -6   7        918.35        874.32        21.29 o                         
  -4  -6   7        149.60        118.53        10.06 o                         
  -3  -6   7        756.20        723.23        15.00 o                         
  -2  -6   7        659.93        702.97        13.73 o                         
  -1  -6   7        919.70        887.08        12.29 o                         
   0  -6   7       3111.09       3201.32        23.43 o                         
   1  -6   7        599.25        585.19        11.29 o                         
   2  -6   7          4.21         15.45         4.35 o                         
   3  -6   7       1588.39       1658.26        17.73 o                         
   4  -6   7        451.88        479.92        14.06 o                         
   5  -6   7        886.70        959.24        21.46 o                         
   6  -6   7       1021.07       1066.67        26.56 o                         
   7  -6   7        102.83        122.64        15.46 o                         
  -6  -5   7       1353.48       1237.61        26.17 o                         
  -5  -5   7        541.84        520.08        16.69 o                         
  -4  -5   7          1.76          7.87         6.74 o                         
  -3  -5   7       1035.26       1042.61        17.56 o                         
  -2  -5   7       2318.28       2376.14        19.99 o                         
  -1  -5   7       3927.05       3922.08        26.99 o                         
   0  -5   7        908.72        862.95        10.76 o                         
   1  -5   7        804.17        835.95        10.26 o                         
   2  -5   7        227.49        214.22         6.98 o                         
   3  -5   7        475.11        523.38         9.14 o                         
   4  -5   7       1344.74       1335.66        19.65 o                         
   5  -5   7        300.62        318.56        19.74 o                         
   6  -5   7        284.66        290.48        15.91 o                         
   7  -5   7        125.89        119.88        17.73 o                         
  -7  -4   7        816.37        801.99        26.89 o                         
  -6  -4   7        147.04        119.35         9.16 o                         
  -5  -4   7        398.55        393.46        12.79 o                         
  -4  -4   7        130.69        131.26         6.52 o                         
  -3  -4   7        461.57        460.30         9.01 o                         
  -2  -4   7       2815.67       2867.86        19.99 o                         
  -1  -4   7       3020.13       3025.80        21.53 o                         
   0  -4   7        268.60        279.54         6.48 o                         
   1  -4   7        295.36        307.65         6.61 o                         
   2  -4   7        226.85        245.80         6.65 o                         
   3  -4   7        507.22        541.20        10.22 o                         
   4  -4   7       4764.73       4917.87        45.34 o                         
   5  -4   7        192.46        233.41        11.57 o                         
   6  -4   7         96.85         87.12         8.06 o                         
   7  -4   7        141.36        141.51        15.40 o                         
  -7  -3   7        101.05         72.42        11.26 o                         
  -6  -3   7         51.03         40.77         7.46 o                         
  -5  -3   7         56.42         53.63         6.78 o                         
  -4  -3   7       1394.25       1380.21        16.42 o                         
  -3  -3   7       1168.59       1120.05        13.70 o                         
  -2  -3   7       2666.67       2756.41        19.32 o                         
  -1  -3   7       1289.38       1242.81        11.40 o                         
   0  -3   7         13.91         17.53         2.70 o                         
   1  -3   7         88.13         94.10         4.98 o                         
   2  -3   7        162.68        178.47         6.01 o                         
   3  -3   7       1021.98        983.51        12.34 o                         
   4  -3   7        933.51        969.09        15.99 o                         
   5  -3   7         11.67          6.66         5.35 o                         
   6  -3   7        189.07        213.52        13.13 o                         
   7  -3   7         13.96         12.67         8.62 o                         
   8  -3   7        550.75        488.08        25.40 o                         
  -7  -2   7         52.69         44.56         9.25 o                         
  -6  -2   7          3.85         10.48         6.27 o                         
  -5  -2   7       1337.92       1322.13        16.97 o                         
  -4  -2   7       2801.65       2879.16        25.46 o                         
  -3  -2   7       1686.07       1688.36        13.83 o                         
  -2  -2   7        234.85        213.09         5.73 o                         
  -1  -2   7        469.23        523.89         7.46 o                         
   0  -2   7          2.56          9.80         2.41 o                         
   1  -2   7       4235.72       4180.45        26.61 o                         
   2  -2   7        444.02        439.59         6.54 o                         
   3  -2   7       2012.88       2084.22        18.13 o                         
   4  -2   7        596.68        640.89        11.12 o                         
   5  -2   7        683.97        650.29        13.57 o                         
   6  -2   7        121.66         83.85         8.55 o                         
   7  -2   7        880.58        915.62        20.23 o                         
   8  -2   7        145.59        108.05        17.82 o                         
  -7  -1   7         13.02         -7.38         9.22 o                         
  -6  -1   7         43.45         40.68         7.09 o                         
  -5  -1   7       2126.09       2137.70        20.46 o                         
  -4  -1   7       1733.04       1711.09        16.67 o                         
  -3  -1   7       2282.33       2335.84        19.09 o                         
  -2  -1   7       1378.67       1381.07        12.31 o                         
  -1  -1   7         39.09         41.80         2.91 o                         
   0  -1   7       1153.46       1091.51        10.41 o                         
   1  -1   7       9937.30      10324.68        58.16 o                         
   2  -1   7        177.79        183.54         4.85 o                         
   3  -1   7        427.76        382.01         7.91 o                         
   4  -1   7          4.41          2.34         4.07 o                         
   5  -1   7          1.91          9.02         4.93 o                         
   6  -1   7        280.27        270.85        12.62 o                         
   7  -1   7       1059.15       1107.90        21.06 o                         
   8  -1   7        326.34        310.79        21.95 o                         
  -7   0   7        115.76         88.65         9.82 o                         
  -6   0   7        950.07        882.01        22.07 o                         
  -5   0   7        850.47        866.82        15.92 o                         
  -4   0   7       1618.11       1639.82        16.88 o                         
  -3   0   7       1168.24       1224.61        12.92 o                         
  -2   0   7          7.76         18.50         2.90 o                         
  -1   0   7       1371.84       1454.69        11.35 o                         
   0   0   7        387.22        381.44         6.15 o                         
   1   0   7        800.73        717.42         8.38 o                         
   2   0   7       9199.33       9704.89        51.95 o                         
   3   0   7         81.43         74.32         4.21 o                         
   4   0   7         19.79         18.35         3.83 o                         
   5   0   7         26.52         21.13         4.76 o                         
   6   0   7         87.37         84.00        10.11 o                         
   7   0   7        201.10        241.79        15.96 o                         
   8   0   7        616.31        618.18        21.75 o                         
  -7   1   7        239.38        273.22        19.47 o                         
  -6   1   7        810.37        847.47        17.09 o                         
  -5   1   7          2.04         12.88         5.23 o                         
  -4   1   7       1735.92       1754.98        20.91 o                         
  -3   1   7         52.15         50.28         4.58 o                         
  -2   1   7       3223.35       3417.22        27.27 o                         
  -1   1   7       1291.18       1323.30        12.22 o                         
   0   1   7        998.07        984.27        10.20 o                         
   1   1   7       1144.41       1050.40        11.46 o                         
   2   1   7       4125.07       4422.64        26.29 o                         
   3   1   7        827.87        907.10         9.53 o                         
   4   1   7       1178.85       1242.11        12.25 o                         
   5   1   7        673.07        665.42        10.43 o                         
   6   1   7        574.21        579.92        12.60 o                         
   7   1   7         82.76         64.63         7.73 o                         
   8   1   7         60.57         66.82        11.41 o                         
  -7   2   7        416.86        391.56        22.39 o                         
  -6   2   7        697.25        721.65        19.33 o                         
  -5   2   7       1401.22       1384.60        21.80 o                         
  -4   2   7        117.39        106.21         7.17 o                         
  -3   2   7        120.19        114.74         5.97 o                         
  -2   2   7       4345.25       4437.65        33.20 o                         
  -1   2   7       2828.66       2976.49        23.46 o                         
   0   2   7       3223.27       3336.38        21.39 o                         
   1   2   7        893.86        911.05         9.67 o                         
   2   2   7          0.80          6.91         2.26 o                         
   3   2   7        336.79        358.12         7.01 o                         
   4   2   7        766.16        759.32        10.08 o                         
   5   2   7       2117.73       2214.78        21.32 o                         
   6   2   7        508.38        517.02        13.44 o                         
   7   2   7          4.98         10.82         6.14 o                         
   8   2   7         26.75         34.96         9.58 o                         
  -7   3   7        254.08        293.83        21.02 o                         
  -6   3   7        330.96        316.38        17.97 o                         
  -5   3   7        296.98        347.04        13.52 o                         
  -4   3   7        239.40        228.90        12.08 o                         
  -3   3   7        471.08        484.10        11.15 o                         
  -2   3   7       2924.57       2971.95        25.28 o                         
  -1   3   7       9687.65       9910.74        60.09 o                         
   0   3   7       3599.27       3716.33        22.59 o                         
   1   3   7        204.18        221.81         5.31 o                         
   2   3   7        968.70        942.45        10.01 o                         
   3   3   7       1029.19       1094.29        11.19 o                         
   4   3   7       3185.56       3202.95        22.67 o                         
   5   3   7       3016.18       3159.37        26.43 o                         
   6   3   7        514.60        524.13        12.21 o                         
   7   3   7         76.54         64.81         6.54 o                         
   8   3   7        334.41        242.78        18.28 o                         
  -6   4   7        336.34        364.99        17.60 o                         
  -5   4   7         44.83         56.10         6.77 o                         
  -4   4   7          4.14         16.42         5.04 o                         
  -3   4   7        457.73        467.81        12.68 o                         
  -2   4   7       1666.82       1710.18        18.80 o                         
  -1   4   7       3351.56       3579.64        26.59 o                         
   0   4   7        673.81        759.72         9.83 o                         
   1   4   7        278.46        264.89         5.89 o                         
   2   4   7        906.86        928.48        10.13 o                         
   3   4   7       1639.11       1663.11        14.17 o                         
   4   4   7       4554.62       4559.36        28.46 o                         
   5   4   7        863.74        836.45        15.15 o                         
   6   4   7        202.90        188.55        11.72 o                         
   7   4   7          0.58          9.68         7.74 o                         
   8   4   7        233.48        220.26        19.86 o                         
  -6   5   7         19.55         22.60         9.13 o                         
  -5   5   7        136.99        143.69        10.79 o                         
  -4   5   7        502.06        461.10        19.19 o                         
  -3   5   7       2076.45       2131.00        20.93 o                         
  -2   5   7       1325.05       1371.11        14.22 o                         
  -1   5   7       1499.24       1475.94        12.35 o                         
   0   5   7         12.59         14.41         2.79 o                         
   1   5   7        620.27        597.40         8.33 o                         
   2   5   7        145.62        144.44         6.50 o                         
   3   5   7       2748.95       2700.77        19.56 o                         
   4   5   7       2592.67       2631.41        23.39 o                         
   5   5   7        529.70        517.01        14.26 o                         
   6   5   7         24.27         16.56         8.38 o                         
   7   5   7         25.83         35.18         9.28 o                         
   8   5   7        217.74        216.22        16.08 o                         
  -6   6   7         11.78         13.76        10.72 o                         
  -5   6   7        454.07        465.04        19.12 o                         
  -4   6   7        461.68        449.23        12.88 o                         
  -3   6   7        315.78        339.84        11.67 o                         
  -2   6   7        526.93        560.47        11.68 o                         
  -1   6   7        178.15        194.01         6.51 o                         
   0   6   7        540.33        553.60         8.60 o                         
   1   6   7       2278.04       2256.31        17.55 o                         
   2   6   7       1218.61       1247.39        13.35 o                         
   3   6   7       2513.17       2549.22        21.35 o                         
   4   6   7       1057.15       1033.65        16.67 o                         
   5   6   7         38.66         34.24         6.64 o                         
   6   6   7        107.09         87.89         8.17 o                         
   7   6   7        442.60        406.27        20.98 o                         
   8   6   7        410.95        420.57        23.82 o                         
  -5   7   7        512.08        554.44        21.60 o                         
  -4   7   7       1867.51       1795.85        27.75 o                         
  -3   7   7        493.25        513.00        14.87 o                         
  -2   7   7        917.65        868.91        11.61 o                         
  -1   7   7         57.75         58.32         4.21 o                         
   0   7   7       1050.87       1011.97        12.33 o                         
   1   7   7       3245.53       3232.73        24.46 o                         
   2   7   7       2034.87       1974.67        18.63 o                         
   3   7   7        475.42        459.15        11.60 o                         
   4   7   7        170.68        145.95        10.99 o                         
   5   7   7        147.17        122.57        10.08 o                         
   6   7   7       1142.77       1172.45        23.19 o                         
   7   7   7        918.53        956.06        32.61 o                         
   8   7   7        357.73        249.85        54.24 o                         
  -5   8   7        161.75        169.02        17.59 o                         
  -4   8   7        545.57        522.38        19.52 o                         
  -3   8   7        149.59        127.79         7.52 o                         
  -2   8   7          0.26          3.82         4.26 o                         
  -1   8   7          4.75          2.01         4.01 o                         
   0   8   7       1077.48       1124.16        13.75 o                         
   1   8   7       2604.65       2572.60        22.06 o                         
   2   8   7       1845.51       1841.01        18.43 o                         
   3   8   7        150.66        132.92         9.44 o                         
   4   8   7          9.06         14.39         6.78 o                         
   5   8   7         58.88         74.23        10.78 o                         
   6   8   7       1634.17       1757.50        34.20 o                         
   7   8   7        962.82        941.92        41.75 o                         
  -4   9   7        550.07        577.99        21.94 o                         
  -3   9   7        460.64        428.72        14.46 o                         
  -2   9   7        232.22        212.90         9.61 o                         
  -1   9   7        919.85        923.43        14.09 o                         
   0   9   7        276.70        269.59         9.78 o                         
   1   9   7       1388.78       1366.34        16.03 o                         
   2   9   7        393.29        377.92        10.80 o                         
   3   9   7        138.98        125.68         9.12 o                         
   4   9   7         96.17         68.73         8.71 o                         
   5   9   7        363.21        352.26        19.28 o                         
   6   9   7        280.74        324.85        24.67 o                         
   7   9   7        931.40        961.03        34.48 o                         
  -4  10   7         28.94         38.92        28.76 o                         
  -3  10   7          0.79          4.49         8.24 o                         
  -2  10   7        461.42        456.75        14.71 o                         
  -1  10   7        338.98        349.18        11.69 o                         
   0  10   7        360.63        357.43        12.04 o                         
   1  10   7        830.10        802.03        20.16 o                         
   2  10   7        101.62         81.66         6.65 o                         
   3  10   7        842.70        838.24        25.32 o                         
   4  10   7       1236.66       1288.40        27.53 o                         
   5  10   7        542.44        601.73        40.97 o                         
   6  10   7        390.56        436.00        25.27 o                         
  -3  11   7         31.90         16.38        11.25 o                         
  -2  11   7        545.55        514.87        19.56 o                         
  -1  11   7        600.20        612.11        18.12 o                         
   0  11   7        915.95        820.64        17.33 o                         
   1  11   7          7.82         15.86         6.49 o                         
   2  11   7         87.86         97.37        10.07 o                         
   3  11   7        549.29        531.88        23.31 o                         
   4  11   7       1678.37       1625.10        45.88 o                         
   5  11   7        883.01        863.23        31.65 o                         
  -1  12   7        628.82        589.82        21.79 o                         
   0  12   7        201.40        169.87        13.71 o                         
   1  12   7          5.74          8.55         9.74 o                         
   2  12   7        132.14        154.63        11.95 o                         
   3  12   7        515.72        546.41        30.95 o                         
   4  12   7       1713.79       1756.83        52.84 o                         
   1  13   7        122.40        100.95        12.98 o                         
   2  13   7         79.03         87.08        13.64 o                         
  -2 -11   8        246.96        230.91        18.93 o                         
  -1 -11   8        111.12        108.73        15.72 o                         
   0 -11   8        205.16        179.44        18.28 o                         
   1 -11   8        114.23         83.48        11.62 o                         
   2 -11   8        358.84        323.52        24.28 o                         
  -3 -10   8        162.74        207.27        18.78 o                         
  -2 -10   8         59.72         44.73        14.57 o                         
  -1 -10   8          0.08          7.65        12.20 o                         
   0 -10   8         26.20         26.08         9.33 o                         
   1 -10   8        369.15        345.90        20.43 o                         
   2 -10   8        848.04        874.29        25.49 o                         
   3 -10   8        237.63        223.69        17.56 o                         
  -4  -9   8        531.53        507.04        26.67 o                         
  -3  -9   8       1068.08       1048.44        29.16 o                         
  -2  -9   8        119.38        103.85        11.09 o                         
  -1  -9   8          1.53          7.75        10.07 o                         
   0  -9   8        219.76        179.07        11.29 o                         
   1  -9   8        829.04        801.53        17.63 o                         
   2  -9   8       1054.54       1014.30        18.36 o                         
   3  -9   8       1010.14        991.90        29.51 o                         
   4  -9   8          3.11          8.51        10.49 o                         
  -5  -8   8        391.40        386.62        27.29 o                         
  -4  -8   8        211.34        195.04        16.81 o                         
  -3  -8   8        886.79        929.50        30.29 o                         
  -2  -8   8          9.25         -3.10         8.86 o                         
  -1  -8   8        132.61        128.24         9.07 o                         
   0  -8   8        107.63        124.32         8.30 o                         
   1  -8   8        610.94        594.40        13.70 o                         
   2  -8   8       1754.75       1745.95        21.47 o                         
   3  -8   8        472.92        452.91        13.67 o                         
   4  -8   8         45.79         29.74        10.06 o                         
   5  -8   8        197.71        209.87        17.19 o                         
  -5  -7   8        321.50        343.01        23.31 o                         
  -4  -7   8        266.60        269.88        19.39 o                         
  -3  -7   8         59.96         44.85         9.19 o                         
  -2  -7   8         89.21         79.05         7.97 o                         
  -1  -7   8        216.80        237.44        10.41 o                         
   0  -7   8          6.99         20.81         5.37 o                         
   1  -7   8          1.70         -0.33         5.39 o                         
   2  -7   8       1223.66       1262.54        16.94 o                         
   3  -7   8        206.10        150.68        10.21 o                         
   4  -7   8        148.99        112.15        13.83 o                         
   5  -7   8        207.91        210.00        19.10 o                         
   6  -7   8        796.46        760.65        31.23 o                         
  -6  -6   8       1135.98       1152.59        39.84 o                         
  -5  -6   8        180.49        170.88        13.31 o                         
  -4  -6   8        110.15         93.14         9.50 o                         
  -3  -6   8        105.32         86.34         9.89 o                         
  -2  -6   8       1582.00       1527.61        16.37 o                         
  -1  -6   8       1251.55       1235.43        15.39 o                         
   0  -6   8        120.81        120.86         5.96 o                         
   1  -6   8         31.27         19.63         4.49 o                         
   2  -6   8          0.64          5.08         4.28 o                         
   3  -6   8        147.32        152.64        13.62 o                         
   4  -6   8        432.25        424.57        14.90 o                         
   5  -6   8        740.45        750.41        20.81 o                         
   6  -6   8        376.83        432.30        26.91 o                         
  -6  -5   8        836.69        857.66        28.42 o                         
  -5  -5   8        170.26        125.38        10.20 o                         
  -4  -5   8         11.53         -0.30         7.44 o                         
  -3  -5   8        548.88        603.64        14.93 o                         
  -2  -5   8        823.75        836.31        11.91 o                         
  -1  -5   8       3319.75       3389.61        25.53 o                         
   0  -5   8        359.24        353.06         8.76 o                         
   1  -5   8        142.06        129.02         6.35 o                         
   2  -5   8        690.02        694.64        12.07 o                         
   3  -5   8        162.70        185.92        10.96 o                         
   4  -5   8        777.76        780.11        16.54 o                         
   5  -5   8       2165.56       2305.35        32.83 o                         
   6  -5   8         60.96         46.24         9.93 o                         
   7  -5   8         22.44         27.86        11.77 o                         
  -6  -4   8        376.87        349.82        20.50 o                         
  -5  -4   8         73.94         53.41         7.67 o                         
  -4  -4   8        251.46        237.53         9.36 o                         
  -3  -4   8        511.00        570.89        10.89 o                         
  -2  -4   8       1063.79       1044.25        13.16 o                         
  -1  -4   8       3957.49       3832.70        25.96 o                         
   0  -4   8        869.35        893.37        10.69 o                         
   1  -4   8         83.28         77.20         4.66 o                         
   2  -4   8        417.17        421.18         8.73 o                         
   3  -4   8        532.37        601.86        13.02 o                         
   4  -4   8       3630.99       3693.97        36.27 o                         
   5  -4   8       1471.14       1475.47        25.98 o                         
   6  -4   8          1.17          4.36         9.27 o                         
   7  -4   8         12.43          1.88        10.64 o                         
  -6  -3   8        145.72        145.31        13.07 o                         
  -5  -3   8         36.69         29.24         5.87 o                         
  -4  -3   8       1392.90       1433.33        15.61 o                         
  -3  -3   8       1234.60       1271.66        14.62 o                         
  -2  -3   8       1135.20       1175.94        12.93 o                         
  -1  -3   8        494.20        499.74         8.18 o                         
   0  -3   8        270.32        247.84         6.74 o                         
   1  -3   8        499.66        486.15         8.17 o                         
   2  -3   8        185.65        187.04         6.46 o                         
   3  -3   8         97.09        103.30         5.97 o                         
   4  -3   8        767.53        778.08        14.76 o                         
   5  -3   8        920.64        975.68        19.60 o                         
   6  -3   8         82.07         57.83         8.27 o                         
   7  -3   8        299.05        263.92        19.35 o                         
  -6  -2   8         12.21         19.40         8.37 o                         
  -5  -2   8        256.08        260.25        10.40 o                         
  -4  -2   8       2594.63       2610.60        23.02 o                         
  -3  -2   8       1485.86       1492.01        15.27 o                         
  -2  -2   8        573.50        559.63         9.18 o                         
  -1  -2   8        525.17        541.72         8.24 o                         
   0  -2   8         30.35         42.90         3.19 o                         
   1  -2   8       3579.10       3831.36        24.44 o                         
   2  -2   8       1364.77       1435.42        12.84 o                         
   3  -2   8        125.94        124.70         6.37 o                         
   4  -2   8        409.30        414.80        12.91 o                         
   5  -2   8        161.16        148.52         9.34 o                         
   6  -2   8          0.39         -0.18         8.17 o                         
   7  -2   8       1824.81       1814.92        32.20 o                         
   8  -2   8        169.96        123.59        18.32 o                         
  -6  -1   8         41.15         43.55         7.63 o                         
  -5  -1   8       1721.41       1694.08        21.03 o                         
  -4  -1   8       2717.86       2774.97        32.03 o                         
  -3  -1   8       1500.48       1519.91        17.12 o                         
  -2  -1   8       1168.77       1203.96        12.43 o                         
  -1  -1   8          1.48          3.90         2.83 o                         
   0  -1   8        299.88        342.90         6.79 o                         
   1  -1   8       3521.45       3544.35        22.84 o                         
   2  -1   8       1864.82       1847.69        14.86 o                         
   3  -1   8        189.16        182.48         7.50 o                         
   4  -1   8          0.51          4.49         4.19 o                         
   5  -1   8         99.24         77.85         6.75 o                         
   6  -1   8        521.98        522.49        15.16 o                         
   7  -1   8       1015.02        980.86        23.26 o                         
   8  -1   8        981.65        996.88        49.48 o                         
  -6   0   8        788.33        822.35        25.84 o                         
  -5   0   8        530.21        571.22        11.42 o                         
  -4   0   8        742.69        773.07        15.84 o                         
  -3   0   8       1778.57       1800.90        22.49 o                         
  -2   0   8         71.63         66.42         3.99 o                         
  -1   0   8         78.38         66.46         3.92 o                         
   0   0   8       1352.56       1385.57        12.14 o                         
   1   0   8        178.86        177.02         5.32 o                         
   2   0   8       8203.57       8739.36        46.58 o                         
   3   0   8       1281.35       1286.66        11.86 o                         
   4   0   8         34.03         23.09         4.41 o                         
   5   0   8         28.45         25.94         5.95 o                         
   6   0   8       1064.86       1100.18        22.36 o                         
   7   0   8       1499.29       1477.17        30.28 o                         
   8   0   8       1352.07       1249.26        30.37 o                         
  -6   1   8        999.85        959.98        22.46 o                         
  -5   1   8        340.77        338.34        13.64 o                         
  -4   1   8       1352.93       1433.69        20.80 o                         
  -3   1   8       1049.37       1049.12        16.41 o                         
  -2   1   8        854.40        797.16        11.75 o                         
  -1   1   8       1178.42       1188.48        12.15 o                         
   0   1   8         44.38         45.01         3.29 o                         
   1   1   8        806.93        768.42         9.52 o                         
   2   1   8        589.10        639.98         9.41 o                         
   3   1   8         30.53         24.21         3.00 o                         
   4   1   8        203.81        169.02         6.25 o                         
   5   1   8        186.67        178.50        11.08 o                         
   6   1   8       1058.26       1076.44        23.18 o                         
   7   1   8       1293.93       1283.82        24.71 o                         
   8   1   8        328.42        314.26        24.35 o                         
  -6   2   8        695.09        657.01        21.77 o                         
  -5   2   8       1198.14       1236.66        21.62 o                         
  -4   2   8          2.98          2.21         5.61 o                         
  -3   2   8        112.77        124.00         7.50 o                         
  -2   2   8       1119.71       1182.75        15.02 o                         
  -1   2   8       2022.91       1936.34        18.55 o                         
   0   2   8       1143.29       1202.59        11.39 o                         
   1   2   8       2202.44       2224.99        16.51 o                         
   2   2   8         35.76         31.23         2.98 o                         
   3   2   8        358.38        358.45         7.50 o                         
   4   2   8         18.92         16.52         3.47 o                         
   5   2   8         46.46         93.83         7.21 o                         
   6   2   8          3.98          7.65         5.44 o                         
   7   2   8        412.35        396.37        17.97 o                         
   8   2   8         66.48         23.21        12.07 o                         
  -6   3   8       1115.24       1099.45        29.41 o                         
  -5   3   8        329.67        338.20        14.23 o                         
  -4   3   8         14.01         18.21         6.89 o                         
  -3   3   8        947.40        899.86        15.71 o                         
  -2   3   8        920.42        885.06        12.81 o                         
  -1   3   8       4389.98       4517.59        33.12 o                         
   0   3   8       1317.34       1369.77        11.89 o                         
   1   3   8         84.08         70.12         3.89 o                         
   2   3   8        391.47        398.10         7.49 o                         
   3   3   8       1701.50       1750.99        15.04 o                         
   4   3   8       2052.53       1974.00        18.77 o                         
   5   3   8        954.92       1031.46        15.88 o                         
   6   3   8         18.22         -0.86         7.50 o                         
   7   3   8         49.75         52.06         7.75 o                         
   8   3   8        105.24        106.19        15.64 o                         
  -6   4   8        525.33        538.40        31.33 o                         
  -5   4   8         14.65         53.06        12.30 o                         
  -4   4   8        182.93        208.71        11.34 o                         
  -3   4   8       1110.07       1132.40        19.69 o                         
  -2   4   8       2706.78       2779.43        27.46 o                         
  -1   4   8       2452.57       2460.02        19.17 o                         
   0   4   8       1649.06       1803.81        15.47 o                         
   1   4   8        107.77        102.29         4.93 o                         
   2   4   8         24.58         23.13         3.14 o                         
   3   4   8       1024.87       1035.57        11.79 o                         
   4   4   8       2525.56       2541.87        21.14 o                         
   5   4   8        738.57        733.27        12.35 o                         
   6   4   8         17.29         15.98         5.54 o                         
   7   4   8          0.31         -2.04         8.82 o                         
   8   4   8         79.17         53.05        14.83 o                         
  -6   5   8        114.44        132.55        12.40 o                         
  -5   5   8        127.37        144.27        13.12 o                         
  -4   5   8        664.27        690.02        17.51 o                         
  -3   5   8       1736.74       1738.07        25.07 o                         
  -2   5   8       1563.99       1637.53        23.60 o                         
  -1   5   8        788.39        763.60        12.12 o                         
   0   5   8         95.40         96.96         4.74 o                         
   1   5   8       1038.50       1023.06        11.87 o                         
   2   5   8        180.40        173.67         6.41 o                         
   3   5   8       1811.13       1936.89        17.63 o                         
   4   5   8       2674.47       2702.77        27.00 o                         
   5   5   8        378.63        392.34        14.04 o                         
   6   5   8         14.91          2.94         7.41 o                         
   7   5   8         38.02         31.91        10.95 o                         
   8   5   8        196.15        168.01        18.63 o                         
  -5   6   8        117.86        116.89        11.47 o                         
  -4   6   8       1284.92       1243.75        34.15 o                         
  -3   6   8       1369.65       1425.65        43.55 o                         
  -2   6   8        658.13        654.97        11.90 o                         
  -1   6   8        562.66        558.97         8.67 o                         
   0   6   8         43.16         46.65         4.13 o                         
   1   6   8       1665.38       1623.70        15.37 o                         
   2   6   8       2959.77       3065.18        24.38 o                         
   3   6   8        460.48        426.42        11.04 o                         
   4   6   8        541.87        542.85        14.14 o                         
   5   6   8          2.75          2.32         6.80 o                         
   6   6   8         35.61         35.73         8.47 o                         
   7   6   8        262.40        233.91        21.29 o                         
  -5   7   8        499.28        517.70        22.91 o                         
  -4   7   8       2145.66       2159.49        37.04 o                         
  -3   7   8        494.71        526.00        13.80 o                         
  -2   7   8        222.40        196.24        11.03 o                         
  -1   7   8         86.15         76.78         5.61 o                         
   0   7   8        819.56        868.02        12.32 o                         
   1   7   8       1888.05       1813.00        18.43 o                         
   2   7   8       3054.03       3124.07        25.58 o                         
   3   7   8        829.86        813.42        13.68 o                         
   4   7   8        282.00        288.55        13.19 o                         
   5   7   8         63.66         56.23         8.51 o                         
   6   7   8       1043.43       1051.31        26.73 o                         
   7   7   8        546.41        588.53        27.38 o                         
  -4   8   8        219.63        210.75        17.39 o                         
  -3   8   8        594.74        615.91        19.36 o                         
  -2   8   8         56.85         41.62         5.32 o                         
  -1   8   8        146.48        152.86         9.49 o                         
   0   8   8       1067.63       1060.22        14.33 o                         
   1   8   8       1574.16       1623.77        17.80 o                         
   2   8   8       2165.81       2109.72        20.79 o                         
   3   8   8        627.12        587.22        13.22 o                         
   4   8   8         21.21         25.60         7.75 o                         
   5   8   8        168.95        148.42        12.31 o                         
   6   8   8        443.44        489.05        23.16 o                         
   7   8   8        951.16       1035.52        33.47 o                         
  -4   9   8        361.98        366.01        26.36 o                         
  -3   9   8        189.56        189.63        18.08 o                         
  -2   9   8        282.20        256.47        14.06 o                         
  -1   9   8       1863.39       1840.94        20.09 o                         
   0   9   8          1.01         -2.27         5.50 o                         
   1   9   8       1139.86       1100.74        16.55 o                         
   2   9   8       1253.38       1278.00        17.95 o                         
   3   9   8        111.32        107.91         9.53 o                         
   4   9   8         97.95         96.84        10.28 o                         
   5   9   8        213.90        173.22        20.06 o                         
   6   9   8        316.54        339.20        23.90 o                         
  -3  10   8          6.36          3.34        10.11 o                         
  -2  10   8        736.09        721.92        22.38 o                         
  -1  10   8        814.03        804.12        17.65 o                         
   0  10   8        751.64        727.12        15.18 o                         
   1  10   8        614.36        599.21        15.51 o                         
   2  10   8         71.89         41.18         6.55 o                         
   3  10   8        144.23        145.84        12.61 o                         
   4  10   8        384.07        382.17        20.42 o                         
   5  10   8        451.87        458.88        25.43 o                         
   6  10   8        438.83        363.89        24.70 o                         
  -2  11   8        489.37        461.64        22.92 o                         
  -1  11   8        837.96        826.91        23.49 o                         
   0  11   8        980.08        941.06        20.78 o                         
   1  11   8          0.81          1.69         8.71 o                         
   2  11   8        137.49        100.49        10.32 o                         
   3  11   8         59.38         32.14        10.97 o                         
   4  11   8        856.54        862.31        27.43 o                         
   5  11   8        822.53        941.17        29.87 o                         
  -1  12   8        844.64        878.05        81.28 o                         
   0  12   8        416.29        480.85        24.17 o                         
   1  12   8         79.59         52.09        10.00 o                         
   2  12   8        233.50        165.72        17.78 o                         
   3  12   8        484.75        507.59        25.82 o                         
   4  12   8        846.15        889.56        30.49 o                         
  -2 -10   9        343.81        381.38        26.85 o                         
  -1 -10   9         80.30         77.13        17.37 o                         
   0 -10   9          8.71         36.76        13.82 o                         
   1 -10   9        341.41        388.93        26.55 o                         
   2 -10   9        892.93        906.81        25.06 o                         
  -3  -9   9        942.99        980.13        29.56 o                         
  -2  -9   9         28.89          0.59        11.67 o                         
  -1  -9   9         17.54         43.09         9.80 o                         
   0  -9   9         86.46         71.78         9.23 o                         
   1  -9   9        868.84        840.58        37.48 o                         
   2  -9   9       1560.54       1528.88        26.71 o                         
   3  -9   9       1264.52       1305.83        30.15 o                         
   4  -9   9          0.46         -2.33        12.64 o                         
  -4  -8   9        186.59        178.42        15.31 o                         
  -3  -8   9         82.99         92.90        13.90 o                         
  -2  -8   9         98.87         79.74        12.08 o                         
  -1  -8   9        268.98        252.06        13.09 o                         
   0  -8   9        378.21        361.22        14.90 o                         
   1  -8   9        654.76        659.06        16.15 o                         
   2  -8   9        614.10        583.26        19.95 o                         
   3  -8   9        432.61        408.69        18.44 o                         
   4  -8   9         47.11         51.43        11.24 o                         
   5  -8   9        268.81        198.63        17.31 o                         
  -5  -7   9        493.27        473.69        40.13 o                         
  -4  -7   9        108.33         83.64        11.95 o                         
  -3  -7   9         76.15         59.11        10.59 o                         
  -2  -7   9         73.27         41.11         8.52 o                         
  -1  -7   9       1066.16       1058.61        17.30 o                         
   0  -7   9       1167.63       1143.74        16.95 o                         
   1  -7   9        437.87        446.80        12.69 o                         
   2  -7   9        560.81        547.20        19.26 o                         
   3  -7   9        157.58        162.70        11.16 o                         
   4  -7   9         73.74         54.26        11.55 o                         
   5  -7   9        617.61        555.13        25.03 o                         
  -5  -6   9        317.98        274.95        23.32 o                         
  -4  -6   9         15.31         -8.52        10.55 o                         
  -3  -6   9         19.78         32.65         8.60 o                         
  -2  -6   9        277.47        252.50        14.04 o                         
  -1  -6   9        348.92        418.20        12.57 o                         
   0  -6   9       1465.08       1504.45        17.65 o                         
   1  -6   9        903.04        878.67        14.60 o                         
   2  -6   9        196.98        214.39         9.97 o                         
   3  -6   9        571.64        547.52        13.25 o                         
   4  -6   9        293.59        275.18        16.67 o                         
   5  -6   9        931.82        938.03        36.50 o                         
   6  -6   9        643.23        596.97        26.91 o                         
  -5  -5   9        471.12        426.92        20.12 o                         
  -4  -5   9          0.01          0.84        10.28 o                         
  -3  -5   9        218.44        191.48        10.18 o                         
  -2  -5   9         81.86         77.49         6.50 o                         
  -1  -5   9         28.69         62.05         5.68 o                         
   0  -5   9        930.36        892.11        12.80 o                         
   1  -5   9       1515.56       1494.45        18.69 o                         
   2  -5   9          0.01          1.89         5.27 o                         
   3  -5   9        483.87        487.60        14.50 o                         
   4  -5   9        893.55        926.23        22.08 o                         
   5  -5   9       1026.70       1053.20        26.32 o                         
   6  -5   9        997.17       1002.19        28.19 o                         
  -6  -4   9        199.76        144.67        19.66 o                         
  -5  -4   9         46.29         37.33         9.18 o                         
  -4  -4   9        220.23        208.02        11.53 o                         
  -3  -4   9       1126.92       1102.52        15.81 o                         
  -2  -4   9        614.46        679.57        12.01 o                         
  -1  -4   9          3.58          7.22         4.20 o                         
   0  -4   9        254.10        245.24         8.55 o                         
   1  -4   9         30.57         25.48         4.13 o                         
   2  -4   9        184.11        216.74         8.58 o                         
   3  -4   9        338.92        334.28        12.66 o                         
   4  -4   9       1481.04       1504.11        24.51 o                         
   5  -4   9        778.41        778.51        19.92 o                         
   6  -4   9        195.70        189.11        16.25 o                         
   7  -4   9          0.04         -7.10        13.16 o                         
  -6  -3   9         61.33         60.98        14.19 o                         
  -5  -3   9         34.06         18.50         7.19 o                         
  -4  -3   9        333.52        319.43        11.08 o                         
  -3  -3   9       2028.68       2090.22        21.49 o                         
  -2  -3   9        226.34        213.93         7.92 o                         
  -1  -3   9        268.77        274.13         7.83 o                         
   0  -3   9        674.11        620.90         9.99 o                         
   1  -3   9         83.34         82.54         4.80 o                         
   2  -3   9        712.46        718.39         9.97 o                         
   3  -3   9        497.91        533.88        13.12 o                         
   4  -3   9       1175.02       1246.35        21.91 o                         
   5  -3   9        389.29        438.11        18.12 o                         
   6  -3   9          1.54          0.40        10.68 o                         
   7  -3   9        124.28         95.39        14.44 o                         
  -6  -2   9          9.25          0.83        10.01 o                         
  -5  -2   9        232.12        216.77        13.73 o                         
  -4  -2   9       1646.76       1697.00        23.34 o                         
  -3  -2   9       2085.94       2049.53        21.52 o                         
  -2  -2   9        756.33        794.20        12.32 o                         
  -1  -2   9        580.22        599.54         9.33 o                         
   0  -2   9        115.13        106.08         4.93 o                         
   1  -2   9       1348.90       1397.98        13.38 o                         
   2  -2   9       2024.28       2045.89        16.80 o                         
   3  -2   9       1975.80       2034.58        20.28 o                         
   4  -2   9        559.91        523.44        16.50 o                         
   5  -2   9          5.71         -1.45         7.82 o                         
   6  -2   9        314.07        282.76        18.71 o                         
   7  -2   9        738.28        723.88        25.43 o                         
  -6  -1   9         48.66         44.84        10.27 o                         
  -5  -1   9        826.27        842.03        19.62 o                         
  -4  -1   9       1469.00       1515.51        21.38 o                         
  -3  -1   9        980.31        998.49        14.82 o                         
  -2  -1   9        481.88        506.81        10.85 o                         
  -1  -1   9         50.86         56.24         3.82 o                         
   0  -1   9        145.41        144.70         5.93 o                         
   1  -1   9        268.31        284.83         7.07 o                         
   2  -1   9       1521.47       1506.62        15.24 o                         
   3  -1   9       1945.70       2031.67        19.46 o                         
   4  -1   9        233.45        245.65        13.83 o                         
   5  -1   9          8.57          5.79         6.19 o                         
   6  -1   9        609.84        610.87        18.64 o                         
   7  -1   9        914.43        966.26        31.34 o                         
  -6   0   9        528.12        506.19        21.75 o                         
  -5   0   9        308.68        289.51        15.22 o                         
  -4   0   9       1735.43       1741.91        26.28 o                         
  -3   0   9        990.76        995.74        18.39 o                         
  -2   0   9        481.99        519.41        10.66 o                         
  -1   0   9       1107.02       1115.33        11.72 o                         
   0   0   9        257.30        275.02         7.20 o                         
   1   0   9        320.43        324.48         6.94 o                         
   2   0   9       1628.39       1687.98        15.87 o                         
   3   0   9        964.93        939.27        10.78 o                         
   4   0   9          1.96         -2.40         8.77 o                         
   5   0   9        132.81        144.51        10.70 o                         
   6   0   9        828.92        833.27        20.01 o                         
   7   0   9       1789.90       1756.11        40.95 o                         
   8   0   9        807.99        774.28        27.87 o                         
  -6   1   9        984.32       1036.06        42.52 o                         
  -5   1   9       1050.05       1108.50        26.11 o                         
  -4   1   9        384.27        409.00        13.98 o                         
  -3   1   9        645.07        666.41        15.81 o                         
  -2   1   9         30.71         35.92         5.65 o                         
  -1   1   9       2192.34       2185.53        18.07 o                         
   0   1   9        683.87        712.62         9.68 o                         
   1   1   9        595.18        584.86         9.42 o                         
   2   1   9         83.63         72.30         5.24 o                         
   3   1   9        370.83        378.86         9.41 o                         
   4   1   9        351.06        332.03        16.30 o                         
   5   1   9        914.57        987.86        21.14 o                         
   6   1   9        514.56        552.34        18.18 o                         
   7   1   9        764.87        874.59        34.77 o                         
   8   1   9        172.80        151.38        15.75 o                         
  -6   2   9       1170.95       1185.84        29.27 o                         
  -5   2   9        705.94        669.04        24.60 o                         
  -4   2   9         72.57         47.80         7.16 o                         
  -3   2   9        304.25        316.71        13.00 o                         
  -2   2   9        243.78        227.27         9.92 o                         
  -1   2   9       2740.37       2959.34        26.53 o                         
   0   2   9       1807.69       1875.34        15.57 o                         
   1   2   9        394.75        416.54         7.54 o                         
   2   2   9        734.30        768.34        11.17 o                         
   3   2   9         13.65          4.75         3.40 o                         
   4   2   9        188.67        188.72         8.65 o                         
   5   2   9       2275.63       2285.62        22.72 o                         
   6   2   9       1168.64       1084.50        20.37 o                         
   7   2   9        374.20        380.87        24.17 o                         
   8   2   9         14.48         52.19        21.64 o                         
  -6   3   9       1091.59       1073.45        36.74 o                         
  -5   3   9        405.67        465.45        20.59 o                         
  -4   3   9         64.63         51.64         7.31 o                         
  -3   3   9        126.56        140.53        10.46 o                         
  -2   3   9        527.64        540.00        13.57 o                         
  -1   3   9        756.38        727.37        12.10 o                         
   0   3   9       2433.72       2506.45        18.05 o                         
   1   3   9         53.88         53.36         3.64 o                         
   2   3   9         46.56         38.60         3.69 o                         
   3   3   9         23.05         27.60         4.23 o                         
   4   3   9        166.96        146.14         8.69 o                         
   5   3   9       1707.68       1796.10        20.24 o                         
   6   3   9       1634.70       1643.62        19.29 o                         
   7   3   9          0.44          9.32         8.92 o                         
   8   3   9         33.44         48.74        17.86 o                         
  -5   4   9         90.14         88.29        10.74 o                         
  -4   4   9        403.97        413.93        21.26 o                         
  -3   4   9        469.25        460.31        17.67 o                         
  -2   4   9        730.10        756.65        15.83 o                         
  -1   4   9        650.42        684.33        13.63 o                         
   0   4   9       2297.82       2387.23        19.69 o                         
   1   4   9        155.56        169.10         6.52 o                         
   2   4   9        292.86        287.70         7.91 o                         
   3   4   9         44.23         35.65         4.50 o                         
   4   4   9          4.26          6.55         4.91 o                         
   5   4   9        762.43        791.97        15.26 o                         
   6   4   9        651.99        617.12        15.43 o                         
   7   4   9          8.60         17.27        11.27 o                         
   8   4   9         40.86         25.41        22.48 o                         
  -5   5   9         29.24         30.38        12.14 o                         
  -4   5   9        633.74        628.84        25.06 o                         
  -3   5   9       1413.39       1461.00        32.65 o                         
  -2   5   9        259.65        254.81        11.91 o                         
  -1   5   9        653.39        712.20        11.75 o                         
   0   5   9         18.94         16.66         3.60 o                         
   1   5   9        271.31        277.35         7.77 o                         
   2   5   9       1557.32       1547.13        15.97 o                         
   3   5   9        726.66        739.34        11.94 o                         
   4   5   9        174.16        169.59         8.96 o                         
   5   5   9         30.13         42.21         7.41 o                         
   6   5   9          0.36         -4.12        10.63 o                         
   7   5   9         32.63         25.16        11.38 o                         
  -5   6   9        224.82        171.39        17.39 o                         
  -4   6   9       1594.62       1637.13        35.48 o                         
  -3   6   9       2437.05       2361.77        39.92 o                         
  -2   6   9        697.80        716.54        21.07 o                         
  -1   6   9        176.54        160.27        11.21 o                         
   0   6   9         90.67         81.87         5.54 o                         
   1   6   9        407.26        413.01        10.04 o                         
   2   6   9       2225.63       2261.96        20.32 o                         
   3   6   9        417.53        429.85        11.08 o                         
   4   6   9        124.07        113.48         9.33 o                         
   5   6   9         11.16         18.98         7.91 o                         
   6   6   9        124.89        112.95        10.73 o                         
   7   6   9        239.29        213.52        17.50 o                         
  -4   7   9       1168.97       1107.69        28.59 o                         
  -3   7   9        971.98        985.75        24.65 o                         
  -2   7   9        186.78        195.88        12.70 o                         
  -1   7   9         93.42         94.97         6.95 o                         
   0   7   9        567.08        541.81        10.85 o                         
   1   7   9       1284.61       1304.93        17.92 o                         
   2   7   9       2012.22       2082.40        23.53 o                         
   3   7   9       1437.87       1414.19        19.63 o                         
   4   7   9        140.39        130.86        11.10 o                         
   5   7   9          7.82          7.40         8.81 o                         
   6   7   9        442.96        413.91        33.47 o                         
   7   7   9        629.81        650.22        29.61 o                         
  -4   8   9        557.50        570.50        24.33 o                         
  -3   8   9        832.65        792.60        24.76 o                         
  -2   8   9        344.74        299.03        17.71 o                         
  -1   8   9        437.64        407.75        12.25 o                         
   0   8   9        584.23        601.60        12.94 o                         
   1   8   9       1042.13       1045.28        15.38 o                         
   2   8   9        767.71        795.02        14.27 o                         
   3   8   9        429.60        375.25        16.09 o                         
   4   8   9          1.74         -3.31         8.49 o                         
   5   8   9        106.28        100.66        11.82 o                         
   6   8   9          3.24         10.50        11.97 o                         
  -3   9   9        111.58        120.52        13.21 o                         
  -2   9   9         14.95         17.12         9.51 o                         
  -1   9   9       1452.91       1424.36        37.24 o                         
   0   9   9        176.74        147.68         9.35 o                         
   1   9   9       1277.56       1281.58        17.78 o                         
   2   9   9       1179.08       1131.69        18.28 o                         
   3   9   9         43.69         28.05         7.20 o                         
   4   9   9        171.93        130.99        14.17 o                         
   5   9   9         98.11         91.48        12.51 o                         
   6   9   9        270.92        296.08        22.05 o                         
  -2  10   9        484.08        470.92        22.18 o                         
  -1  10   9        723.95        673.45        19.57 o                         
   0  10   9       1393.29       1412.70        22.49 o                         
   1  10   9        390.77        363.97        15.49 o                         
   2  10   9        215.36        162.09        12.06 o                         
   3  10   9         98.86        109.13        11.15 o                         
   4  10   9        410.59        393.00        30.03 o                         
   5  10   9        325.08        335.95        24.56 o                         
  -1  11   9        672.61        675.67        25.28 o                         
   0  11   9       1064.33        998.86        30.15 o                         
   1  11   9        363.77        355.67        18.91 o                         
   2  11   9          2.53          9.54         8.63 o                         
   3  11   9         40.49         41.36        11.93 o                         
   4  11   9        654.34        557.96        29.07 o                         
   1  12   9          0.30         -6.50        11.87 o                         
   2  12   9         38.83         21.11        13.04 o                         
   0 -10  10         16.01         50.12        43.98 o                         
  -2  -9  10        156.51        132.01        14.55 o                         
  -1  -9  10          8.44         23.02        12.51 o                         
   0  -9  10        257.01        222.80        15.85 o                         
   1  -9  10        894.35        921.33        23.60 o                         
   2  -9  10       1173.60       1143.44        28.82 o                         
   3  -9  10       1072.04       1098.31        29.93 o                         
  -3  -8  10        160.38        155.36        15.69 o                         
  -2  -8  10        590.82        542.22        24.36 o                         
  -1  -8  10        130.95        115.14        11.98 o                         
   0  -8  10        703.42        783.43        29.34 o                         
   1  -8  10        694.12        691.19        19.77 o                         
   2  -8  10        851.68        806.33        24.86 o                         
   3  -8  10        367.02        403.55        22.14 o                         
   4  -8  10        268.90        299.60        27.16 o                         
  -4  -7  10         40.02         60.33        13.57 o                         
  -3  -7  10         54.07         48.58        11.62 o                         
  -2  -7  10         16.41          7.77        12.88 o                         
  -1  -7  10        616.51        569.60        17.13 o                         
   0  -7  10       1515.24       1471.15        22.22 o                         
   1  -7  10        480.43        483.43        15.79 o                         
   2  -7  10        893.73        880.22        25.97 o                         
   3  -7  10        114.07        121.61        12.34 o                         
   4  -7  10         41.42         25.57        11.81 o                         
   5  -7  10        332.70        325.71        22.54 o                         
  -4  -6  10         21.61         28.71        12.06 o                         
  -3  -6  10          2.45         -0.03        14.76 o                         
  -2  -6  10        736.92        707.82        16.53 o                         
  -1  -6  10        887.48        910.72        23.58 o                         
   0  -6  10        471.97        447.66        16.25 o                         
   1  -6  10       1027.53       1029.98        17.47 o                         
   2  -6  10        142.10        123.13         9.42 o                         
   3  -6  10         71.70         62.58         9.43 o                         
   4  -6  10       1007.53       1004.09        26.20 o                         
   5  -6  10        487.11        493.89        23.59 o                         
  -5  -5  10        566.94        524.34        29.00 o                         
  -4  -5  10         44.28         46.43         9.95 o                         
  -3  -5  10          0.28         -4.65        11.97 o                         
  -2  -5  10       1369.21       1336.59        21.88 o                         
  -1  -5  10       1453.50       1441.56        19.52 o                         
   0  -5  10       1440.00       1440.75        19.12 o                         
   1  -5  10        953.23        952.81        14.99 o                         
   2  -5  10          1.52          1.32         6.14 o                         
   3  -5  10        221.17        240.69        14.53 o                         
   4  -5  10       1767.10       1749.09        31.15 o                         
   5  -5  10        939.19        950.27        28.28 o                         
   6  -5  10       1006.37        936.68        41.24 o                         
  -5  -4  10          7.30         28.44        11.40 o                         
  -4  -4  10         44.30         58.40         7.77 o                         
  -3  -4  10         16.18         15.03         6.13 o                         
  -2  -4  10        437.01        502.09        12.55 o                         
  -1  -4  10       1313.04       1304.51        17.02 o                         
   0  -4  10       1166.25       1172.70        14.68 o                         
   1  -4  10          2.72          3.32         4.48 o                         
   2  -4  10        193.13        174.92        12.05 o                         
   3  -4  10        521.46        534.09        16.62 o                         
   4  -4  10        885.62        891.13        33.13 o                         
   5  -4  10       2209.35       2137.08        36.90 o                         
   6  -4  10        282.87        247.66        20.95 o                         
  -5  -3  10        170.95        167.24        21.31 o                         
  -4  -3  10         46.71         69.72         9.55 o                         
  -3  -3  10        116.04        105.86         7.28 o                         
  -2  -3  10        151.23        194.24         9.31 o                         
  -1  -3  10       1208.70       1169.96        14.39 o                         
   0  -3  10        753.37        745.45        11.63 o                         
   1  -3  10        278.30        272.28        10.86 o                         
   2  -3  10        210.42        200.38        12.21 o                         
   3  -3  10        722.41        794.78        18.37 o                         
   4  -3  10        844.25        890.78        20.46 o                         
   5  -3  10       1647.04       1624.25        30.38 o                         
   6  -3  10         15.10         19.71        12.56 o                         
   7  -3  10        116.51         85.55        15.89 o                         
  -5  -2  10        520.68        488.84        21.64 o                         
  -4  -2  10       1081.45       1049.21        19.01 o                         
  -3  -2  10        691.02        736.95        16.16 o                         
  -2  -2  10          5.39          8.26         4.25 o                         
  -1  -2  10         20.27         14.97         4.20 o                         
   0  -2  10         79.78         70.25         5.32 o                         
   1  -2  10       1215.99       1351.10        14.87 o                         
   2  -2  10        564.81        554.70        10.95 o                         
   3  -2  10       1436.51       1497.79        23.73 o                         
   4  -2  10        760.26        801.16        18.85 o                         
   5  -2  10         18.40         19.60         9.06 o                         
   6  -2  10         92.26         77.42        11.43 o                         
   7  -2  10        525.90        486.66        25.40 o                         
  -5  -1  10        180.42        164.09        16.56 o                         
  -4  -1  10       1861.98       1903.93        30.33 o                         
  -3  -1  10        532.33        489.10        13.98 o                         
  -2  -1  10        120.32        142.33         9.02 o                         
  -1  -1  10        235.10        263.43         7.53 o                         
   0  -1  10        163.52        161.66         7.29 o                         
   1  -1  10        366.29        399.57         8.63 o                         
   2  -1  10       4554.46       4540.69        30.51 o                         
   3  -1  10        427.49        449.56        12.51 o                         
   4  -1  10        263.21        256.80        12.82 o                         
   5  -1  10         26.89         26.57         8.28 o                         
   6  -1  10        135.22        107.78        11.84 o                         
   7  -1  10       1438.36       1493.43        34.19 o                         
  -5   0  10        257.11        261.67        22.00 o                         
  -4   0  10       1768.13       1745.47        33.54 o                         
  -3   0  10        369.60        375.60        15.25 o                         
  -2   0  10        310.22        320.53        11.22 o                         
  -1   0  10         46.77         41.65         4.10 o                         
   0   0  10        832.67        878.83        12.22 o                         
   1   0  10       1564.42       1605.80        15.37 o                         
   2   0  10       2564.24       2586.65        21.41 o                         
   3   0  10        207.44        202.86         8.22 o                         
   4   0  10          9.33         12.40         6.14 o                         
   5   0  10        229.23        189.64        12.73 o                         
   6   0  10        743.27        729.71        28.14 o                         
   7   0  10       1928.21       1903.22        44.71 o                         
  -5   1  10       1082.35       1034.41        27.37 o                         
  -4   1  10          1.29         -0.97         7.57 o                         
  -3   1  10        130.46        130.28        11.82 o                         
  -2   1  10          0.67          6.68         5.30 o                         
  -1   1  10        405.94        449.45         9.36 o                         
   0   1  10        565.80        536.21         9.25 o                         
   1   1  10        647.50        680.11        11.19 o                         
   2   1  10        265.98        291.05         9.99 o                         
   3   1  10        617.01        661.87        12.49 o                         
   4   1  10        142.72        140.43         8.83 o                         
   5   1  10        822.49        796.11        21.20 o                         
   6   1  10        702.52        741.02        21.50 o                         
   7   1  10        799.49        746.42        26.28 o                         
  -5   2  10       1287.59       1263.46        34.31 o                         
  -4   2  10         40.14         41.32         8.83 o                         
  -3   2  10         52.52         34.84         7.55 o                         
  -2   2  10        554.61        596.51        15.91 o                         
  -1   2  10       1228.99       1241.72        22.17 o                         
   0   2  10        433.34        476.92         9.03 o                         
   1   2  10        709.81        737.68        11.25 o                         
   2   2  10        213.18        205.14         7.99 o                         
   3   2  10         62.02         52.58         4.93 o                         
   4   2  10       1448.91       1473.99        19.35 o                         
   5   2  10        865.44        855.17        13.68 o                         
   6   2  10       1229.55       1214.79        29.62 o                         
   7   2  10        695.83        708.62        41.25 o                         
  -5   3  10        701.34        673.75        24.20 o                         
  -4   3  10        247.70        272.07        20.38 o                         
  -3   3  10        391.94        379.53        16.47 o                         
  -2   3  10       1496.69       1578.06        25.16 o                         
  -1   3  10        401.89        379.08        13.57 o                         
   0   3  10       1058.38       1091.91        12.13 o                         
   1   3  10       1782.31       1813.55        16.97 o                         
   2   3  10         21.87          1.61         4.23 o                         
   3   3  10       1043.14       1096.95        14.42 o                         
   4   3  10       1628.43       1668.89        19.97 o                         
   5   3  10        426.51        433.03        13.95 o                         
   6   3  10       1340.64       1433.40        26.06 o                         
   7   3  10        150.74        139.76        16.12 o                         
  -5   4  10        408.30        434.78        27.33 o                         
  -4   4  10         79.74         65.31        10.09 o                         
  -3   4  10        719.19        732.71        22.51 o                         
  -2   4  10        537.29        558.58        16.47 o                         
  -1   4  10        343.76        361.98        15.02 o                         
   0   4  10       1017.42       1054.40        12.92 o                         
   1   4  10        757.17        752.00        11.27 o                         
   2   4  10        167.81        180.44         8.28 o                         
   3   4  10       1052.30       1031.10        13.93 o                         
   4   4  10       1492.88       1512.80        19.04 o                         
   5   4  10       1993.39       1945.17        25.77 o                         
   6   4  10        356.11        316.22        17.81 o                         
   7   4  10         47.21         51.09        18.22 o                         
  -4   5  10         25.30         39.93         9.76 o                         
  -3   5  10        660.02        667.68        21.83 o                         
  -2   5  10        563.80        602.41        19.43 o                         
  -1   5  10        431.86        422.09        24.23 o                         
   0   5  10          1.12          9.66         5.26 o                         
   1   5  10          1.07         -1.66         4.06 o                         
   2   5  10        157.41        137.53         7.91 o                         
   3   5  10        239.29        279.93        10.80 o                         
   4   5  10       1397.16       1446.10        20.53 o                         
   5   5  10        638.71        608.61        22.23 o                         
   6   5  10         43.99         38.46        11.90 o                         
   7   5  10          7.57          4.35        14.09 o                         
  -4   6  10        755.95        781.14        25.88 o                         
  -3   6  10        509.69        595.43        29.32 o                         
  -2   6  10        855.79        914.70        25.43 o                         
  -1   6  10         47.12         40.73         6.83 o                         
   0   6  10        304.89        313.80         9.85 o                         
   1   6  10        311.82        330.05        10.84 o                         
   2   6  10          4.47          5.28         5.62 o                         
   3   6  10         44.21         43.57         6.17 o                         
   4   6  10        847.54        784.23        14.31 o                         
   5   6  10        326.72        298.20        16.97 o                         
   6   6  10        399.77        425.55        24.19 o                         
   7   6  10        116.43        102.50        15.15 o                         
  -4   7  10        690.66        682.21        28.64 o                         
  -3   7  10        508.46        504.82        24.64 o                         
  -2   7  10        429.94        486.84        21.47 o                         
  -1   7  10         81.34         67.63        10.26 o                         
   0   7  10        782.60        734.67        13.93 o                         
   1   7  10       1111.26       1088.34        15.16 o                         
   2   7  10        663.85        687.05        14.64 o                         
   3   7  10        212.08        195.77        13.23 o                         
   4   7  10         93.43         88.79         9.28 o                         
   5   7  10         32.26         15.99        10.30 o                         
   6   7  10        283.14        287.04        21.58 o                         
  -3   8  10        504.77        469.22        27.07 o                         
  -2   8  10         45.55         54.69        10.44 o                         
  -1   8  10        115.94         98.39         9.54 o                         
   0   8  10        139.38        122.43        11.41 o                         
   1   8  10        871.99        868.08        17.39 o                         
   2   8  10        700.88        695.24        15.56 o                         
   3   8  10        100.94         86.45         7.44 o                         
   4   8  10         65.76         61.33        10.97 o                         
   5   8  10         56.03         52.44        11.51 o                         
   6   8  10         78.45         66.25        13.75 o                         
  -2   9  10         12.55         15.51        10.78 o                         
  -1   9  10        399.94        376.87        19.54 o                         
   0   9  10        729.67        691.51        17.23 o                         
   1   9  10        639.17        599.00        14.69 o                         
   2   9  10        508.09        533.51        19.06 o                         
   3   9  10         32.60         33.58         7.81 o                         
   4   9  10         36.70         22.02        13.25 o                         
   5   9  10         71.44         56.70        14.33 o                         
  -1  10  10        829.59        824.87        28.98 o                         
   0  10  10        937.72        947.03        21.17 o                         
   1  10  10         66.10         52.76         8.80 o                         
   2  10  10         87.22         57.46        13.12 o                         
   3  10  10          0.75          6.72        14.53 o                         
   4  10  10        348.37        284.49        25.43 o                         
   0  11  10        730.98        685.91        28.90 o                         
   1  11  10        543.95        530.20        20.28 o                         
   2  11  10          4.85         15.28        12.34 o                         
   3  11  10        110.50        110.35        15.11 o                         
  -2  -8  11        461.58        409.00        26.03 o                         
  -1  -8  11        124.94        110.71        15.84 o                         
   0  -8  11        487.76        540.20        25.26 o                         
   1  -8  11        571.87        582.73        27.82 o                         
   2  -8  11        884.59        803.09        33.97 o                         
   3  -8  11        515.49        483.27        25.07 o                         
  -3  -7  11        106.66         67.89        16.70 o                         
  -2  -7  11         51.26         40.77        13.86 o                         
  -1  -7  11        517.77        471.17        20.40 o                         
   0  -7  11        830.00        889.10        23.04 o                         
   1  -7  11        902.99        971.10        33.51 o                         
   2  -7  11        699.30        695.25        19.95 o                         
   3  -7  11        211.31        175.12        16.89 o                         
   4  -7  11        160.72        145.09        16.66 o                         
  -3  -6  11          1.08         -7.67        11.06 o                         
  -2  -6  11        311.14        296.90        23.32 o                         
  -1  -6  11       1011.68       1008.68        22.84 o                         
   0  -6  11        767.97        788.96        20.18 o                         
   1  -6  11        911.03        848.83        24.48 o                         
   2  -6  11        233.92        206.63        14.72 o                         
   3  -6  11         16.19         24.72        11.95 o                         
   4  -6  11        555.25        572.35        31.67 o                         
   5  -6  11        523.38        645.36        75.78 o                         
  -4  -5  11         15.61         16.56        15.43 o                         
  -3  -5  11         64.12         47.05        10.51 o                         
  -2  -5  11        740.05        689.35        19.82 o                         
  -1  -5  11       1595.67       1594.15        23.16 o                         
   0  -5  11       1397.80       1413.79        19.00 o                         
   1  -5  11        638.92        598.81        18.67 o                         
   2  -5  11         72.39         42.97         7.86 o                         
   3  -5  11        358.06        392.61        20.06 o                         
   4  -5  11       1040.10        990.43        41.17 o                         
   5  -5  11        782.80        782.52        27.12 o                         
  -4  -4  11          8.30         10.20        11.55 o                         
  -3  -4  11        375.75        364.70        16.48 o                         
  -2  -4  11        805.10        858.58        22.74 o                         
  -1  -4  11        539.19        528.79        13.18 o                         
   0  -4  11       1308.63       1258.84        17.48 o                         
   1  -4  11         31.66         19.25         5.75 o                         
   2  -4  11         48.51         26.67         5.82 o                         
   3  -4  11        932.59        955.98        22.59 o                         
   4  -4  11        698.36        655.85        29.06 o                         
   5  -4  11       1903.60       1848.99        36.29 o                         
   6  -4  11        176.41        184.40        18.13 o                         
  -4  -3  11         93.70         58.97        14.97 o                         
  -3  -3  11       1222.98       1219.87        21.71 o                         
  -2  -3  11       1158.49       1166.84        17.83 o                         
  -1  -3  11        760.79        757.19        13.54 o                         
   0  -3  11        534.37        514.82        11.60 o                         
   1  -3  11         93.20         73.18         5.92 o                         
   2  -3  11        334.45        352.45        10.90 o                         
   3  -3  11        671.93        648.69        18.70 o                         
   4  -3  11       1641.12       1687.90        36.63 o                         
   5  -3  11       1306.19       1263.18        30.12 o                         
   6  -3  11         31.90         33.20        13.94 o                         
  -5  -2  11          8.49         16.69        13.00 o                         
  -4  -2  11        100.64        144.86        21.83 o                         
  -3  -2  11       1026.06       1084.28        20.80 o                         
  -2  -2  11       1007.07       1000.11        16.45 o                         
  -1  -2  11        134.37        108.59         7.81 o                         
   0  -2  11          0.31          6.50         4.76 o                         
   1  -2  11        545.87        555.24        11.73 o                         
   2  -2  11       1601.39       1694.70        19.06 o                         
   3  -2  11        775.78        760.53        19.95 o                         
   4  -2  11       1365.08       1330.43        29.07 o                         
   5  -2  11        215.21        178.13        14.31 o                         
   6  -2  11          5.97          4.04        13.98 o                         
  -5  -1  11          4.94          6.61        14.51 o                         
  -4  -1  11         83.07         64.75        10.53 o                         
  -3  -1  11        574.41        580.24        16.62 o                         
  -2  -1  11        377.85        384.55        13.27 o                         
  -1  -1  11        541.20        572.87        12.48 o                         
   0  -1  11        252.71        232.24         8.66 o                         
   1  -1  11        221.23        269.84         9.53 o                         
   2  -1  11       3946.85       4015.20        30.90 o                         
   3  -1  11        738.26        800.11        13.72 o                         
   4  -1  11        249.13        228.89        16.22 o                         
   5  -1  11         30.34         23.67        10.02 o                         
   6  -1  11        120.50         77.82        12.37 o                         
  -5   0  11        336.92        364.68        27.18 o                         
  -4   0  11        104.76        110.59        13.28 o                         
  -3   0  11         36.48         35.38         8.05 o                         
  -2   0  11          1.77         14.13         6.53 o                         
  -1   0  11         18.20         31.01         5.36 o                         
   0   0  11        573.87        616.05        12.33 o                         
   1   0  11       1228.43       1211.21        15.08 o                         
   2   0  11       1052.27       1100.98        14.72 o                         
   3   0  11       1429.61       1403.60        23.58 o                         
   4   0  11          4.42          1.44         7.46 o                         
   5   0  11         86.64         76.45        10.94 o                         
   6   0  11        634.71        656.74        35.72 o                         
   7   0  11       1085.12       1044.44        37.27 o                         
  -5   1  11        921.20        897.47        41.48 o                         
  -4   1  11          3.81         -5.15         9.12 o                         
  -3   1  11         53.51         48.60         8.52 o                         
  -2   1  11          6.68         12.26         7.51 o                         
  -1   1  11       1065.88       1045.19        21.46 o                         
   0   1  11        610.43        645.21        11.19 o                         
   1   1  11        807.14        884.12        12.87 o                         
   2   1  11        246.26        257.67        10.16 o                         
   3   1  11        597.63        667.40        13.46 o                         
   4   1  11         93.09         96.66         7.91 o                         
   5   1  11        904.83        891.16        20.92 o                         
   6   1  11        634.21        655.71        24.71 o                         
   7   1  11       1074.23       1027.58        33.25 o                         
  -5   2  11        385.21        283.87        47.58 o                         
  -4   2  11        322.31        338.48        22.28 o                         
  -3   2  11          0.56          8.23         8.68 o                         
  -2   2  11         57.01         72.89         8.52 o                         
  -1   2  11       2524.82       2674.03        35.65 o                         
   0   2  11        836.49        806.94        20.50 o                         
   1   2  11        693.34        713.02        14.66 o                         
   2   2  11        422.61        424.60        10.24 o                         
   3   2  11         68.44         64.03         5.83 o                         
   4   2  11        926.86        905.75        16.33 o                         
   5   2  11       1250.48       1160.38        26.25 o                         
   6   2  11        984.68       1011.97        29.65 o                         
   7   2  11        722.33        703.61        35.54 o                         
  -4   3  11         78.59         67.58        10.82 o                         
  -3   3  11         46.09         38.71        13.47 o                         
  -2   3  11        416.67        404.56        16.62 o                         
  -1   3  11        594.48        632.85        17.81 o                         
   0   3  11       1225.81       1295.64        15.80 o                         
   1   3  11        299.93        313.63         9.05 o                         
   2   3  11         89.37         71.48         5.64 o                         
   3   3  11        486.84        462.20        12.87 o                         
   4   3  11       1047.64       1076.47        20.27 o                         
   5   3  11       1222.39       1187.22        20.65 o                         
   6   3  11       1045.76       1029.71        39.38 o                         
   7   3  11        201.50        183.28        22.20 o                         
  -4   4  11         34.05         23.74        10.31 o                         
  -3   4  11        127.89        119.11        11.72 o                         
  -2   4  11        410.15        476.69        19.19 o                         
  -1   4  11        523.56        519.36        17.08 o                         
   0   4  11       1184.58       1220.92        15.65 o                         
   1   4  11         14.70         17.29         4.67 o                         
   2   4  11        150.65        134.29         8.15 o                         
   3   4  11        744.54        743.63        13.56 o                         
   4   4  11       1049.70       1063.76        18.35 o                         
   5   4  11       1815.28       1776.34        27.97 o                         
   6   4  11        673.16        696.29        24.95 o                         
   7   4  11          1.88          9.54        15.57 o                         
  -4   5  11        435.22        432.95        22.98 o                         
  -3   5  11        439.40        481.28        24.96 o                         
  -2   5  11        363.34        396.84        19.55 o                         
  -1   5  11        748.44        793.38        22.56 o                         
   0   5  11        630.60        614.65        14.01 o                         
   1   5  11        240.73        227.48         9.66 o                         
   2   5  11       1374.11       1361.36        16.79 o                         
   3   5  11         82.27        127.34         7.56 o                         
   4   5  11        951.46        963.10        18.57 o                         
   5   5  11       1047.73       1007.03        23.66 o                         
   6   5  11         66.46         61.41        12.43 o                         
  -3   6  11        304.77        296.52        23.60 o                         
  -2   6  11        235.47        282.11        21.32 o                         
  -1   6  11        629.58        650.41        19.94 o                         
   0   6  11        312.90        307.13        11.24 o                         
   1   6  11        143.30        103.92         6.33 o                         
   2   6  11       1221.03       1181.91        16.66 o                         
   3   6  11       1030.52       1014.04        19.78 o                         
   4   6  11        928.28        881.60        18.86 o                         
   5   6  11        410.96        399.96        38.09 o                         
   6   6  11        101.34         69.41        12.95 o                         
  -3   7  11        922.13        915.29        41.43 o                         
  -2   7  11         26.48         26.26        11.73 o                         
  -1   7  11         61.32         49.56        11.76 o                         
   0   7  11         61.37         57.16         9.27 o                         
   1   7  11         20.68         20.49         6.41 o                         
   2   7  11       1003.95       1004.09        18.50 o                         
   3   7  11       1176.88       1209.07        23.06 o                         
   4   7  11         21.10         15.40        12.01 o                         
   5   7  11          0.11         53.33        17.16 o                         
   6   7  11          0.35          0.82        17.56 o                         
  -2   8  11         15.69         18.41        12.47 o                         
  -1   8  11        115.75        104.05        13.91 o                         
   0   8  11        113.52         84.64         9.21 o                         
   1   8  11        128.77        120.55        10.94 o                         
   2   8  11        738.63        684.76        27.51 o                         
   3   8  11        396.07        384.01        19.29 o                         
   4   8  11          1.23          0.94        13.65 o                         
   5   8  11         14.36          0.67        12.02 o                         
  -1   9  11        375.54        359.46        23.94 o                         
   0   9  11        657.75        646.10        22.97 o                         
   1   9  11         20.09         18.16         7.94 o                         
   2   9  11        213.66        193.62        12.88 o                         
   3   9  11         49.79         24.85        12.92 o                         
   4   9  11        102.17        103.30        12.74 o                         
   0  10  11        481.43        474.34        23.31 o                         
   1  10  11         23.69         38.54        10.85 o                         
   2  10  11        214.98        195.98        14.82 o                         
   3  10  11         59.98         47.93        12.64 o                         
  -1  -7  12        203.81        249.81        20.19 o                         
   0  -7  12        799.57        845.63        26.06 o                         
   1  -7  12        414.07        412.52        19.81 o                         
   2  -7  12        186.15        164.59        17.17 o                         
  -2  -6  12        147.23        119.16        14.81 o                         
  -1  -6  12        840.49        849.50        22.98 o                         
   0  -6  12       1533.18       1478.63        26.32 o                         
   1  -6  12        921.97        878.66        21.68 o                         
   2  -6  12         60.64         45.09        11.27 o                         
   3  -6  12          1.26         -0.21        12.10 o                         
   4  -6  12        260.57        351.37        69.05 o                         
  -3  -5  12         32.01         39.11        19.30 o                         
  -2  -5  12        412.39        412.02        18.16 o                         
  -1  -5  12       1030.73       1044.98        23.10 o                         
   0  -5  12       1953.01       2025.46        27.89 o                         
   1  -5  12        513.66        511.44        19.79 o                         
   2  -5  12        101.83         80.62        11.36 o                         
   3  -5  12        131.42         74.98        12.43 o                         
   4  -5  12        557.83        509.03        24.74 o                         
  -3  -4  12        279.24        266.47        22.44 o                         
  -2  -4  12        360.27        352.63        16.90 o                         
  -1  -4  12        982.44       1006.67        18.91 o                         
   0  -4  12        566.77        489.12        14.15 o                         
   1  -4  12        492.71        473.72        14.85 o                         
   2  -4  12         31.56         19.20         7.40 o                         
   3  -4  12        194.09        131.78        14.60 o                         
   4  -4  12        359.20        333.82        22.24 o                         
   5  -4  12        883.07        836.93        29.98 o                         
  -4  -3  12        428.59        398.50        45.18 o                         
  -3  -3  12        745.90        702.87        22.93 o                         
  -2  -3  12        988.32        957.86        20.73 o                         
  -1  -3  12        652.60        651.96        18.88 o                         
   0  -3  12        345.71        368.83        12.34 o                         
   1  -3  12         46.06         41.45         6.82 o                         
   2  -3  12       1009.32       1111.68        20.64 o                         
   3  -3  12        531.29        559.09        24.81 o                         
   4  -3  12        195.02        199.39        17.10 o                         
   5  -3  12        521.35        485.74        24.59 o                         
  -4  -2  12        811.47        832.55        37.47 o                         
  -3  -2  12       1428.22       1478.07        32.05 o                         
  -2  -2  12        864.98        864.33        20.60 o                         
  -1  -2  12        136.06        123.14         8.22 o                         
   0  -2  12        211.02        175.80         9.08 o                         
   1  -2  12        416.81        369.20        12.02 o                         
   2  -2  12       2829.61       2699.89        29.56 o                         
   3  -2  12       1360.31       1409.69        26.45 o                         
   4  -2  12        190.90        196.64        20.20 o                         
   5  -2  12        124.93        102.48        15.82 o                         
   6  -2  12         24.27         25.30        13.78 o                         
  -4  -1  12       1331.62       1351.28        32.27 o                         
  -3  -1  12       1605.05       1625.44        33.09 o                         
  -2  -1  12        501.98        474.82        19.89 o                         
  -1  -1  12        162.40        123.46        13.55 o                         
   0  -1  12         42.02         23.59         5.59 o                         
   1  -1  12        618.05        599.71        12.66 o                         
   2  -1  12       2620.96       2595.79        25.76 o                         
   3  -1  12       2770.09       2645.62        27.44 o                         
   4  -1  12        436.39        437.67        21.91 o                         
   5  -1  12          2.36         12.04        14.63 o                         
   6  -1  12        162.30        166.73        17.66 o                         
  -4   0  12        113.51         76.77        13.78 o                         
  -3   0  12        796.24        839.32        25.04 o                         
  -2   0  12        154.39        136.93        12.60 o                         
  -1   0  12         42.60         40.26         7.33 o                         
   0   0  12        422.94        450.56        13.21 o                         
   1   0  12        510.94        541.61        12.97 o                         
   2   0  12        579.26        561.52        15.39 o                         
   3   0  12       3040.20       2918.45        35.53 o                         
   4   0  12        115.51         88.56        12.55 o                         
   5   0  12        293.61        302.22        36.70 o                         
   6   0  12         74.12         92.84        16.76 o                         
  -4   1  12         31.17         11.61        14.71 o                         
  -3   1  12        406.29        455.62        20.90 o                         
  -2   1  12         78.26         92.18        13.07 o                         
  -1   1  12        757.45        794.90        20.34 o                         
   0   1  12       1182.38       1204.52        17.37 o                         
   1   1  12        123.75        149.20         8.37 o                         
   2   1  12        968.58        963.21        14.96 o                         
   3   1  12        269.56        273.35        12.20 o                         
   4   1  12          0.16          4.19         6.40 o                         
   5   1  12        616.39        671.57        24.82 o                         
   6   1  12        253.94        224.79        18.29 o                         
  -4   2  12        204.47        171.85        14.86 o                         
  -3   2  12         67.52         63.23        10.65 o                         
  -2   2  12         69.45         55.83         9.70 o                         
  -1   2  12       1079.15       1139.43        23.74 o                         
   0   2  12       2467.63       2459.36        26.99 o                         
   1   2  12        471.63        515.68        12.59 o                         
   2   2  12        365.03        353.42        12.89 o                         
   3   2  12         30.28         14.01         6.54 o                         
   4   2  12        525.03        518.61        17.00 o                         
   5   2  12       1142.99       1220.22        35.52 o                         
   6   2  12       1105.20       1042.45        32.33 o                         
  -4   3  12         15.61          4.59        26.16 o                         
  -3   3  12         31.54          8.60         9.64 o                         
  -2   3  12        227.21        292.93        18.09 o                         
  -1   3  12        626.57        622.64        21.50 o                         
   0   3  12       1599.21       1649.05        23.56 o                         
   1   3  12        556.94        545.45        17.02 o                         
   2   3  12         47.51         39.10         5.84 o                         
   3   3  12         86.81         84.81         7.84 o                         
   4   3  12       1046.19       1041.19        21.22 o                         
   5   3  12       1760.17       1771.88        29.58 o                         
   6   3  12       1196.85       1243.32        36.43 o                         
  -3   4  12        195.91        238.26        19.66 o                         
  -2   4  12        430.58        411.60        20.76 o                         
  -1   4  12        769.51        824.45        22.93 o                         
   0   4  12        352.57        310.56        14.30 o                         
   1   4  12        624.77        606.74        12.75 o                         
   2   4  12        272.34        241.46        12.08 o                         
   3   4  12        383.18        396.28        13.82 o                         
   4   4  12        859.25        887.38        20.60 o                         
   5   4  12       1323.94       1395.99        26.32 o                         
   6   4  12        651.43        680.01        39.46 o                         
  -3   5  12        462.30        469.50        24.06 o                         
  -2   5  12        552.66        575.76        23.44 o                         
  -1   5  12        108.18        107.93        13.08 o                         
   0   5  12         43.80         35.58         9.89 o                         
   1   5  12          0.98         -5.99         5.99 o                         
   2   5  12        939.01        933.79        21.57 o                         
   3   5  12        237.44        265.94        13.49 o                         
   4   5  12        834.02        825.88        26.49 o                         
   5   5  12        874.57        806.37        33.29 o                         
   6   5  12         50.30         21.30        29.45 o                         
  -2   6  12        777.94        735.87        26.35 o                         
  -1   6  12        258.99        301.07        22.03 o                         
   0   6  12          0.19         13.30         8.11 o                         
   1   6  12        709.94        702.13        17.03 o                         
   2   6  12        907.55        878.74        16.04 o                         
   3   6  12       1464.85       1454.79        24.79 o                         
   4   6  12        689.83        657.19        22.96 o                         
   5   6  12        294.75        277.68        19.52 o                         
  -2   7  12        605.32        580.44        26.49 o                         
  -1   7  12         60.10         23.06        12.17 o                         
   0   7  12          5.06          0.66         8.18 o                         
   1   7  12        917.95        881.72        32.36 o                         
   2   7  12        759.54        773.12        20.57 o                         
   3   7  12       1473.21       1475.06        25.75 o                         
   4   7  12        363.46        350.33        23.81 o                         
   5   7  12         12.82         25.19        12.65 o                         
  -1   8  12         72.35         61.22        14.51 o                         
   0   8  12         12.08         14.17        14.93 o                         
   1   8  12        688.61        676.73        19.83 o                         
   2   8  12        970.38        906.39        23.49 o                         
   3   8  12        668.63        697.75        24.14 o                         
   4   8  12        105.16         94.58        16.88 o                         
   0   9  12        611.70        638.69        76.15 o                         
   1   9  12          6.11          6.25        10.29 o                         
   2   9  12        416.77        455.05        28.09 o                         
   3   9  12        114.21        130.10        14.97 o                         
   0  -6  13        718.56        669.38        23.17 o                         
   1  -6  13        657.10        631.52        22.93 o                         
   2  -6  13         87.99        113.40        42.52 o                         
  -1  -5  13        759.51        763.64        26.54 o                         
   0  -5  13        372.38        330.40        19.96 o                         
   1  -5  13        445.57        500.25        29.90 o                         
   2  -5  13        135.88        121.57        14.96 o                         
   3  -5  13        125.29        108.04        14.16 o                         
  -2  -4  13        542.91        537.15        22.70 o                         
  -1  -4  13       1231.53       1214.90        26.90 o                         
   0  -4  13        484.66        489.60        18.87 o                         
   1  -4  13        116.69        118.77        11.22 o                         
   2  -4  13          4.70         16.40        10.52 o                         
   3  -4  13        219.88        197.62        15.88 o                         
   4  -4  13        199.80        162.75        16.48 o                         
  -2  -3  13       1277.31       1219.14        28.30 o                         
  -1  -3  13        555.96        576.29        19.96 o                         
   0  -3  13        371.31        280.55        22.39 o                         
   1  -3  13          0.84          4.07         7.91 o                         
   2  -3  13        332.79        334.86        17.16 o                         
   3  -3  13        771.43        806.08        28.17 o                         
   4  -3  13        314.57        290.01        23.21 o                         
  -3  -2  13        846.81        809.54        26.98 o                         
  -2  -2  13       1311.12       1273.44        30.62 o                         
  -1  -2  13         87.36         65.27         9.82 o                         
   0  -2  13        240.79        219.32        12.04 o                         
   1  -2  13         22.09         21.32         9.97 o                         
   2  -2  13       1221.31       1200.95        21.89 o                         
   3  -2  13        533.97        560.67        26.00 o                         
   4  -2  13        511.09        533.07        25.05 o                         
   5  -2  13        148.35        132.52        16.02 o                         
  -3  -1  13        916.91        976.64        35.11 o                         
  -2  -1  13        905.34        886.18        26.49 o                         
  -1  -1  13         90.83         97.72        10.03 o                         
   0  -1  13        217.16        189.51        12.97 o                         
   1  -1  13        643.60        626.95        14.82 o                         
   2  -1  13        473.13        516.41        18.41 o                         
   3  -1  13        958.27        953.89        25.62 o                         
   4  -1  13        724.04        691.77        25.50 o                         
   5  -1  13         43.00         26.82        13.46 o                         
  -3   0  13        770.42        710.38        25.79 o                         
  -2   0  13        420.59        421.38        26.14 o                         
  -1   0  13          9.80         11.83         9.50 o                         
   0   0  13       1159.25       1056.63        19.71 o                         
   1   0  13       1034.96        964.47        18.73 o                         
   2   0  13        267.34        308.90        14.74 o                         
   3   0  13       1046.74        968.85        22.77 o                         
   4   0  13         68.29         73.52        14.26 o                         
   5   0  13         97.36         65.49        15.59 o                         
  -3   1  13        224.96        180.82        17.99 o                         
  -2   1  13        109.39         80.14        12.64 o                         
  -1   1  13         14.67         39.60        14.02 o                         
   0   1  13       1788.37       1861.07        29.82 o                         
   1   1  13       1493.45       1443.00        22.28 o                         
   2   1  13       1054.70       1006.72        17.69 o                         
   3   1  13        119.67        129.04        11.42 o                         
   4   1  13          9.26         -0.93        13.11 o                         
   5   1  13        202.70        217.06        16.86 o                         
  -3   2  13         25.48          6.86        11.09 o                         
  -2   2  13         15.32         18.32         9.99 o                         
  -1   2  13        163.12        158.69        19.64 o                         
   0   2  13       1729.29       1642.72        43.35 o                         
   1   2  13       1554.67       1496.77        22.63 o                         
   2   2  13        287.17        314.50        15.10 o                         
   3   2  13          0.33         -5.77         8.28 o                         
   4   2  13        146.39        128.39        13.80 o                         
   5   2  13        412.72        409.09        27.42 o                         
  -2   3  13        161.32        161.72        13.49 o                         
  -1   3  13        597.77        623.40        24.38 o                         
   0   3  13        743.15        735.94        29.10 o                         
   1   3  13       1134.45       1191.61        20.58 o                         
   2   3  13        158.60        140.34         9.22 o                         
   3   3  13        203.32        200.34        13.62 o                         
   4   3  13        305.20        293.51        20.13 o                         
   5   3  13        959.44        944.70        34.16 o                         
  -2   4  13        652.96        680.96        40.09 o                         
  -1   4  13        873.64        841.46        26.60 o                         
   0   4  13        179.96        157.64        13.75 o                         
   1   4  13        533.06        540.09        19.71 o                         
   2   4  13         33.88         24.54         7.92 o                         
   3   4  13        751.10        846.29        26.29 o                         
   4   4  13        759.51        741.05        24.72 o                         
   5   4  13        551.18        535.49        29.87 o                         
  -2   5  13        780.10        787.23        28.02 o                         
  -1   5  13        215.30        232.79        21.74 o                         
   0   5  13        251.60        224.97        17.05 o                         
   1   5  13         18.99         13.28         8.42 o                         
   2   5  13        335.45        295.53        15.62 o                         
   3   5  13        970.07        996.59        25.46 o                         
   4   5  13        932.01        968.83        28.79 o                         
   5   5  13        540.72        500.77        29.71 o                         
  -1   6  13        148.47        151.69        16.36 o                         
   0   6  13         59.69         60.70        18.28 o                         
   1   6  13        185.15        174.58        12.18 o                         
   2   6  13        878.58        893.04        22.40 o                         
   3   6  13       1150.22       1147.98        24.81 o                         
   4   6  13        577.75        655.01        34.71 o                         
   0   7  13          2.77         -1.21        12.18 o                         
   1   7  13        468.21        465.97        23.44 o                         
   2   7  13        864.59        874.61        28.30 o                         
   3   7  13        912.75        909.29        26.94 o                         
   2   8  13        730.25        628.02        88.48 o                         
   1  -4  14        108.98         77.01        13.31 o                         
  -1  -3  14        120.30         96.02        41.26 o                         
   0  -3  14        315.88        302.27        21.60 o                         
   1  -3  14         11.38         39.08        10.25 o                         
   2  -3  14        504.08        428.17        26.09 o                         
   3  -3  14        210.42        171.98        18.88 o                         
  -1  -2  14        355.76        407.48        23.69 o                         
   0  -2  14          1.12          0.02        14.10 o                         
   1  -2  14         11.22         15.42         9.34 o                         
   2  -2  14        766.89        694.03        25.27 o                         
   3  -2  14        292.91        350.20        25.11 o                         
  -1  -1  14        177.73        152.08        19.03 o                         
   0  -1  14         22.74          8.94         9.84 o                         
   1  -1  14        380.34        412.38        24.94 o                         
   2  -1  14        295.19        351.78        26.17 o                         
   3  -1  14       1359.31       1285.14        32.31 o                         
   4  -1  14        101.01         87.56        14.56 o                         
  -1   0  14          0.26         19.07        10.86 o                         
   0   0  14         24.33         28.35        10.92 o                         
   1   0  14        559.73        585.47        18.88 o                         
   2   0  14        346.71        374.84        20.00 o                         
   3   0  14        740.98        723.55        34.20 o                         
   4   0  14         92.83        108.28        17.19 o                         
  -1   1  14        278.69        260.80        20.27 o                         
   0   1  14        650.42        631.86        29.47 o                         
   1   1  14        692.78        729.80        19.77 o                         
   2   1  14        465.36        456.03        18.36 o                         
   3   1  14         52.78         49.34        18.37 o                         
   4   1  14        101.62        106.46        17.18 o                         
  -1   2  14        653.00        633.59        25.94 o                         
   0   2  14       1695.82       1585.96        66.97 o                         
   1   2  14        408.34        371.86        18.88 o                         
   2   2  14        295.83        263.52        15.97 o                         
   3   2  14          0.03          9.61        10.23 o                         
   4   2  14         45.96         48.28        14.76 o                         
  -1   3  14       1147.50       1209.27        35.84 o                         
   0   3  14       1187.19       1231.78        31.39 o                         
   1   3  14        626.81        598.58        20.74 o                         
   2   3  14        340.79        297.24        16.68 o                         
   3   3  14         55.15         40.78        10.29 o                         
   4   3  14        413.72        395.85        34.56 o                         
  -1   4  14        699.99        661.37        30.74 o                         
   0   4  14        440.96        475.22        26.42 o                         
   1   4  14        210.70        163.16        22.15 o                         
   2   4  14          0.06         -6.93         8.80 o                         
   3   4  14         35.98         20.97        10.52 o                         
   4   4  14        801.75        731.66        28.27 o                         
   0   5  14        264.67        248.97        22.78 o                         
   1   5  14          0.02         -2.73        14.46 o                         
   2   5  14        240.61        228.49        18.36 o                         
   3   5  14        350.59        428.97        24.87 o                         
   1   6  14        194.86        142.35        44.50 o                         
   2   6  14       1021.36        916.36        98.79 o                         
                                                                                
